# Supplementary material for: Integrated transcriptome and metabolome analyses reveal key genes regulating jujuboside biosynthesis in Ziziphus jujuba var. spinosa
Source: Front Plant Sci. 2026 Jan 8;16:1708851. doi: 10.3389/fpls.2025.1708851 (PMC12823797; doi:10.3389/fpls.2025.1708851)
Supplement: Supplementary Table 1 — Primers used in this paper. [file Table1.xlsx]

## Sheet: Sheet1
Supplemental Table 3. Primers used in experiment. .
Primer Name	Primer Sequence (5' to 3')	Purpose
LOC107404388-qPCRF	TGCGCAAGCATCTTCCTTTC	qPCR analysis
LOC107404388-qPCRR	TGCCATGGGCAGGATTTGTA	qPCR analysis
LOC107405312-qPCRF	GCTTTGCAAGAAGTTGGGCA	qPCR analysis
LOC107405312-qPCRR	CATAGCCGGTGAGTCCTACG	qPCR analysis
LOC107406771-qPCRF	CAGAGAAAACAACGCAGGGC	qPCR analysis
LOC107406771-qPCRR	GCAACCAACTGCGAAAGTGT	qPCR analysis
LOC107410963-qPCRF	TCCTTCTCCTTCCTCGCTGA	qPCR analysis
LOC107410963-qPCRR	TCGCTCAACCCTATGCCAAG	qPCR analysis
LOC107412300-qPCRF	TGAGAGAGCAAAAGCGCTCA	qPCR analysis
LOC107412300-qPCRR	CCCCATGTCTCACCTGCATT	qPCR analysis
LOC107417578-qPCRF	TATAGTGGTCACTCCGGCCA	qPCR analysis
LOC107417578-qPCRR	TTTCCCGCAAGTACCCATCC	qPCR analysis
LOC107424585-qPCRF	CTGTGGTGAGGTTGAGACCG	qPCR analysis
LOC107424585-qPCRR	CCCGCCAAATCCTTCCTCAT	qPCR analysis
LOC107432186-qPCRF	GGACAGCGGAAGAGAACCAA	qPCR analysis
LOC107432186-qPCRR	TGTTTTCCTGCAAAGCGGTG	qPCR analysis
LOC107433699-qPCRF	GTCAGGTGTCCCCCAACTTC	qPCR analysis
LOC107433699-qPCRR	AGCAGAACGACAGCGGAAAA	qPCR analysis
LOC125422327-qPCRF	AGTTTGGCGTCGGGAATCAT	qPCR analysis
LOC125422327-qPCRR	TCATGTACTCGCCGTCATCG	qPCR analysis
LOC107404388-CDSF	GGGGACAAGTTTGTACAAAAAAGCAGGCTATGGTCATGGAGAAGGAGGAAG	Full-length cloning
LOC107404388-CDSR	GGGGACCACTTTGTACAAGAAAGCTGGGTTTATAGTGCCCTTCAGCT	Full-length cloning
LOC125422327-CDSF	GGGGACAAGTTTGTACAAAAAAGCAGGCTATGGAGCACTTCTATCTGT	Full-length cloning
LOC125422327-CDSR	GGGGACCACTTTGTACAAGAAAGCTGGGTTTAGCAGGAGCAGCAGAAGAGT	Full-length cloning
LOC107406771-CDSF	GGGGACAAGTTTGTACAAAAAAGCAGGCTATGGAGTTGATCATCGTC	Full-length cloning
LOC107406771-CDSR	GGGGACCACTTTGTACAAGAAAGCTGGGTTCATTTATAAGGATGAAGG	Full-length cloning
