# Supplementary material for: Integrated transcriptome and metabolome analyses reveal key genes regulating jujuboside biosynthesis in Ziziphus jujuba var. spinosa
Source: Front Plant Sci. 2026 Jan 8;16:1708851. doi: 10.3389/fpls.2025.1708851 (PMC12823797; doi:10.3389/fpls.2025.1708851)
Supplement: Supplementary Table 2 — Data sets of metabolome results. [file Table2.xlsx]

## Sheet: Sheet1
Supplemental Table 2. Data sets of metabolome results
Index	Compounds	Class I	Class II	Formula	Q1 (Da)	Q3 (Da)	Molecular weight (Da)	Ionization model	Level	CAS	cpd_ID	No.1_45th_DAF_1	No.1_45th_DAF_2	No.1_45th_DAF_3	No.1_65th_DAF_1	No.1_65th_DAF_2	No.1_65th_DAF_3	No.3_45th_DAF_1	No.3_45th_DAF_2	No.3_45th_DAF_3	No.3_65th_DAF_1	No.3_65th_DAF_2	No.3_65th_DAF_3	QC01	QC02	QC03	kegg_map	mw_cpd_ID	mw_map
pmn001427	16,23:16,30-Diepoxydammar-24-ene-3,20-diol (Jujubogenin)*	Terpenoids	Triterpene	C30H48O4	471.35	471.34	472.355	[M-H]-	1	54815-36-0	-	1.60937e+08	1.61415e+08	1.95002e+08	3.30309e+08	2.76543e+08	2.86696e+08	2.19774e+08	1.62051e+08	1.72883e+08	100762342	1.08781e+08	1.46062e+08	3.11221e+08	2.42429e+08	2.38826e+08	-	-	-
pme3186	Glyceraldehyde 3-phosphate	Organic acids	Organic acids	C3H7O6P	168.99	78.96	169.998	[M-H]-	3	591-59-3	C00661	436820	289383	334830	221743	385157	311365	343022	403139	368693	351144	300983	310062	246058	213920	317732	-	C00661	-
pme1974	Pyruvate	Organic acids	Organic acids	C3H4O3	87.01	59.01	88.016	[M-H]-	3	127-17-3	C00022	291581	138808	173498	6708.98	33544.9	138431	611648	943367	623348	6708.98	6708.98	35358.9	149959	86334	89418.2	ko00010,ko00020,ko00030,ko00040,ko00053,ko00250,ko00260,ko00261,ko00270,ko00290,ko00330,ko00350,ko00360,ko00430,ko00440,ko00470,ko00620,ko00630,ko00650,ko00660,ko00710,ko00730,ko00760,ko00770,ko00785,ko00900,ko01100,ko01110,ko01200,ko01210,ko01230,ko01240	C00022	-
Safn000198	2-Methyl-d-erythritol 2,4-cyclodiphosphate(2,4,7-trihydroxy-6-(hydroxymethyl)-6-methyl-1,3,5,2,4-trioxadiphosphocane 2,4-dioxide)	Others	Others	C5H12O9P2	276.987	78.9592	277.996	[M-H]-	3	143488-44-2	-	367002	378452	354147	279828	286993	287404	303379	421777	364807	373723	322591	349475	354746	386663	324520	-	-	-
mws1391	Jujuboside A	Terpenoids	Triterpene Saponin	C58H94O26	1205.6	749.45	1206.6	[M-H]-	1	55466-04-1	C17831	4.40745e+06	4.31721e+06	4.78525e+06	6.47694e+06	4.85583e+06	5.1656e+06	3.16245e+06	1.53888e+06	3.2869e+06	7.03183e+06	7.37159e+06	6.59668e+06	4.17658e+06	4.95452e+06	5.26127e+06	-	C17831	-
pme3154	(R)-Mevalonate	Organic acids	Organic acids	C6H12O4	147.07	59.01	148.074	[M-H]-	2	150-97-0	C00418	57319.1	11463.8	92539.8	325133	11463.8	136931	11463.8	11463.8	279359	1.35094e+06	11463.8	569290	121641	92988.4	118728	ko00900,ko01100,ko01110	C00418	-
Zjzp091605	Jujuboside B	Terpenoids	Triterpene Saponin	C52H84O21	1045.56	455.35	1044.55	[M+H]+	1	55466-05-2	C17832	372916	227562	274281	170446	287634	256607	366877	102122	215925	141626	239408	188956	182713	187241	248903	-	C17832	-
Lmzp003012	3-Hydroxy-4',5,7-Trimethoxyflavanone	Flavonoids	Flavanonols	C18H18O6	331.12	161.06	330.11	[M+H]+	3	76792-94-4	-	313724	273268	300329	327663	269350	286071	236331	108770	221379	416691	438842	400334	290604	285407	299645	-	-	-
MW0152979	Lys-Gly-Phe	Amino acids and derivatives	Amino acids and derivatives	C17H26N4O4	351.2	107.05	350.195	[M+H]+	3	-	-	12414676	1.23374e+07	1.12348e+07	6.66997e+06	5.54992e+06	6.39677e+06	7.54409e+06	5.52374e+06	6.9156e+06	8.44232e+06	9.59042e+06	8.26644e+06	5.26674e+06	6.01703e+06	5.58926e+06	-	-	-
PD0785115	6''-Acetylapiin*	Flavonoids	Flavones	C28H30O15	607.17	301.07	606.159	[M+H]+	2	-	-	1.09288e+07	1.22202e+07	1.40164e+07	2.37841e+07	2.46134e+07	2.19255e+07	1.28325e+07	7.48799e+06	1.48774e+07	3.37458e+07	2.19432e+07	2.48146e+07	1.26951e+07	1.37074e+07	1.37852e+07	-	-	-
Rdp05412	Oxytroflavoside D*	Flavonoids	Flavonols	C28H30O15	607.16	301.07	606.159	[M+H]+	2	1391144-83-4	-	1.15603e+07	1.32333e+07	1.47307e+07	2.40661e+07	2.16382e+07	2.08876e+07	1.30294e+07	7.2646e+06	1.51349e+07	3.50864e+07	2.31722e+07	2.59005e+07	1.29853e+07	1.42226e+07	1.33711e+07	-	-	-
Smgp105565	Cinchonain Ib*	Flavonoids	Flavanols	C24H20O9	453.11	343.08	452.111	[M+H]+	3	85081-24-9	-	7.99122e+06	7.3717e+06	8.30822e+06	1.08153e+07	1.00522e+07	1.02665e+07	9.59758e+06	9.69857e+06	9.5006e+06	8.91069e+06	1.08942e+07	9.44548e+06	7.61767e+06	7.05529e+06	5.53814e+06	-	-	-
Lmmp004257	6-C-Methylquercetin-3-O-rhamnoside	Flavonoids	Flavonols	C22H22O11	463.12	317.06	462.116	[M+H]+	3	-	-	3.94012e+06	2.94283e+06	3.07329e+06	1.60056e+06	1.24101e+06	2.50726e+06	6.85316e+06	4.23576e+06	4.74832e+06	1.56373e+06	1.54584e+06	1.614e+06	1.85089e+06	1.98725e+06	1.97763e+06	-	CM00563	MetMap116
Rdp05285	4',5,8-Trihydroxyflavanone	Flavonoids	Flavanones	C15H12O5	273.08	153.02	272.068	[M+H]+	2	-	-	1.6461e+07	1.26728e+07	1.17476e+07	470433	897805	837759	1.45232e+06	1.76632e+06	1.74893e+06	2.30738e+06	3.0921e+06	2.8704e+06	3.55305e+06	2.71954e+06	3.19682e+06	-	-	-
MW0155821	Pro-Cys-Glu	Amino acids and derivatives	Amino acids and derivatives	C13H21N3O6S1	348.13	138.06	347.115	[M+H]+	3	-	-	4.69453e+07	4.94115e+07	4.18387e+07	1.64796e+07	1.55832e+07	2.8114e+07	7.64441e+07	1.03863e+08	7.72991e+07	2.58814e+07	2.07666e+07	2.45862e+07	2.96348e+07	2.69747e+07	2.4627e+07	-	-	-
Wagp005792	Sorbifolin 5-[6''-(3-Hydroxy-3-Methylglutaryl)Glucoside]*	Flavonoids	Flavones	C28H30O15	607.16	301.07	606.159	[M+H]+	2	-	-	1.44516e+07	1.23051e+07	1.53902e+07	2.34377e+07	2.23528e+07	2.07119e+07	1.19785e+07	5.76171e+06	1.28084e+07	2.85615e+07	2.12795e+07	2.2123e+07	1.09332e+07	1.03995e+07	1.18909e+07	-	CM00920	MetMap110
Sasp006115	Licoagroside F	Flavonoids	Flavones	C21H24O10	437.15	107.05	436.137	[M+H]+	2	-	-	1.22335e+06	1.53786e+06	1.35939e+06	1.27454e+06	1.64248e+06	1.53307e+06	1.83132e+06	859680	1.32568e+06	1.2464e+06	1.93456e+06	1.42309e+06	753525	835888	559397	-	-	-
Hmmp003752	Poliumoside	Phenolic acids	Phenolic acids	C35H46O19	771.27	325.09	770.263	[M+H]+	3	94079-81-9	-	624257	839466	1.2817e+06	3.48106e+06	2.419e+06	2.58213e+06	1.11053e+06	187931	969897	2.25257e+06	1.5891e+06	1.84302e+06	1.53174e+06	1.68328e+06	1.5113e+06	-	-	-
Zkep154151	N2-Malonyl-D-tryptophan	Amino acids and derivatives	Amino acids and derivatives	C14H14N2O5	291.09	159.09	290.09	[M+H]+	2	3184-74-5	C03414	1.11623e+06	887306	1.14333e+06	1.70957e+06	3.61208e+06	7.56073e+06	2.71604e+07	3.67467e+07	2.58506e+07	1.43859e+06	1.46378e+06	2.46911e+06	6.54084e+06	8.31418e+06	6.76083e+06	-	C03414	-
Wcfp004977	Malonyltryptophan	Amino acids and derivatives	Amino acids and derivatives	C14H14N2O5	291.1	245.09	290.09	[M+H]+	1	-	-	127048	216087	185684	242149	385671	786692	2.67782e+06	4.31336e+06	2.84284e+06	231836	164356	291290	664064	682342	717095	-	-	-
PDP002783	6-C-Methylkaempferol 3-glucoside	Others	Others	C22H22O11	463.12	210.15	462.116	[M+H]+	3	68116-36-9	-	655852	747403	744809	917535	800158	863925	884241	602183	736383	709067	788279	712109	565855	548791	533869	-	-	-
MWSHY0104	Luteolin-7-O-glucoside (Cynaroside)*	Flavonoids	Flavones	C21H20O11	449.11	287.06	448.101	[M+H]+	1	5373-11-5	C03951	4.54072e+07	7.29896e+07	6.0057e+07	6.34913e+07	8.14602e+07	1.02634e+08	2.23268e+08	2.04472e+08	2.02516e+08	1.571e+08	119003577	1.43247e+08	1.64029e+08	1.19397e+08	9.62763e+07	ko00944	C03951	MetMap105
Xmyp005654	Kaempferol-4'-O-glucoside*	Flavonoids	Flavonols	C21H20O11	449.11	287.06	448.101	[M+H]+	1	52222-74-9	-	5.34972e+07	6.60629e+07	6.22273e+07	7.20163e+07	7.44796e+07	1.13343e+08	2.73721e+08	2.11612e+08	2.26126e+08	1.59966e+08	1.20817e+08	1.3763e+08	1.26582e+08	1.50601e+08	1.14081e+08	-	CM00461	MetMap114
MWSHY0010	Troxerutin	Flavonoids	Flavonols	C33H42O19	743.24	435.14	742.232	[M+H]+	3	7085-55-4	-	764295	1.05713e+06	834766	530977	1.02068e+06	770344	748406	183198	765199	1.96279e+06	1.54026e+06	1.66451e+06	1.31645e+06	1.31899e+06	1.33565e+06	-	-	-
Lmyp003837	Isovitexin-7-O-glucoside-2''-O-rhamnoside	Flavonoids	Flavones	C33H40O19	741.22	313.07	740.216	[M+H]+	2	-	-	5.52924e+06	6.70073e+06	5.80151e+06	4.54759e+06	5.3867e+06	4.69242e+06	3.59354e+06	696850	5.27569e+06	1.77977e+07	1.01603e+07	1.32407e+07	1.02875e+07	8.00816e+06	8.17638e+06	-	CM00116	MetMap103,MetMap104
PDP152936	Isovitexin 2''-O-(6'''-(E)-p-coumaroyl)glucoside	Others	Others	C36H36O17	741.2	433.11	740.195	[M+H]+	3	220948-76-5	-	1.4477e+07	1.97375e+07	1.64359e+07	1.37504e+07	1.56096e+07	1.41598e+07	1.2079e+07	1.90564e+06	1.6837e+07	5.62158e+07	3.5914e+07	4.29337e+07	3.0409e+07	2.58141e+07	2.77328e+07	-	-	-
pmb0680	Vitexin-7-O-(6''-p-coumaroyl)glucoside	Flavonoids	Flavones	C36H36O17	741.2	147.3	740.195	[M+H]+	2	-	-	4.46802e+06	6.82095e+06	5.28864e+06	3.86527e+06	5.57885e+06	4.54774e+06	3.85045e+06	937257	4.74984e+06	1.41738e+07	9.95431e+06	1.13332e+07	8.40992e+06	8.29196e+06	9.29627e+06	-	CM00114	MetMap103,MetMap104
Sazp005794	mauritine D	Alkaloids	Alkaloids	C33H51N5O5	598.4	114.13	597.389	[M+H]+	2	55609-21-7	-	2.78751e+06	3.13595e+06	2.59728e+06	1.1395e+06	1.01258e+06	1.00516e+06	721623	511276	1.11954e+06	3.13188e+06	3.59225e+06	2.95772e+06	1.34036e+06	1.23209e+06	1.151e+06	-	-	-
MWStz612	Neoeriocitrin*	Flavonoids	Flavanones	C27H32O15	597.18	289.07	596.174	[M+H]+	3	13241-32-2	C09805	4.24194e+06	3.10633e+06	3.57183e+06	3.16257e+06	4.03706e+06	4.79801e+06	9.59079e+06	2.0727e+07	1.28196e+07	3.46222e+06	5.6871e+06	4.44825e+06	3.94261e+06	2.67683e+06	2.54332e+06	-	C09805	-
Zayp004426	Myricetin-3-(2''-galloyl)rhamnoside	Flavonoids	Flavonols	C28H24O16	617.11	471.06	616.106	[M+H]+	2	-	-	1.24939e+06	933808	1.33229e+06	2.29506e+06	1.19072e+06	1.99137e+06	2.98528e+06	3.09764e+06	2.63703e+06	1.01929e+06	1.61809e+06	1.37487e+06	1.59959e+06	2.36736e+06	1.16346e+06	-	CM00814	MetMap109
pmb0606	Chrysoeriol-7-O-glucuronide	Flavonoids	Flavones	C22H20O12	477.1	301.07	476.096	[M+H]+	3	-	-	9.53644e+06	6.29203e+06	6.38334e+06	259785	1.09315e+06	1.10355e+06	2.8119e+06	6.64041e+06	3.92327e+06	711741	1.09794e+06	1.06971e+06	1.72918e+06	1.56554e+06	983403	-	CM00228	MetMap106
Rlp03843	Tamarixetin 7-rutinoside*	Flavonoids	Flavonols	C28H32O16	625.18	317.07	624.169	[M+H]+	1	14265-53-3	-	1.23647e+06	2.29291e+06	1.7537e+06	1.70976e+06	3.0601e+06	2.73287e+06	4.12463e+06	3.19411e+06	5.48504e+06	1.27878e+07	5.94825e+06	8.92772e+06	7.16656e+06	4.43752e+06	6.96116e+06	-	-	-
Zmhp003322	Isovitexin-2''-O-(6'''-p-coumaroyl)glucoside	Flavonoids	Flavones	C36H36O17	741.2	433.11	740.195	[M+H]+	1	-	-	4.67946e+07	1.9414e+07	2.92719e+07	1.39424e+07	1.57392e+07	1.43566e+07	1.24199e+07	3.01334e+06	9.91059e+06	1.86865e+07	2.53742e+07	1.94243e+07	8.99995e+06	8.69401e+06	6.86538e+06	-	CM00115	MetMap104
Hmjp002999	Isorhamnetin-3-O-rutinoside (Narcissin)*	Flavonoids	Flavonols	C28H32O16	625.18	317.06	624.169	[M+H]+	1	604-80-8	-	2.57579e+06	3.95535e+06	3.28919e+06	3.38366e+06	4.44388e+06	5.13515e+06	1.00207e+07	5.10613e+06	1.22627e+07	3.10598e+07	1.52783e+07	2.0416e+07	9.40389e+06	6.8274e+06	8.6624e+06	-	-	-
Zbnp004262	Diosmetin-8-C-(2''-O-rhamnosyl)glucoside	Flavonoids	Flavones	C28H32O15	609.18	463.12	608.174	[M+H]+	3	98891-92-0	-	147058	302441	219398	197994	165835	206520	304943	174090	226329	173579	172897	183420	224150	239280	191662	-	CM00983	MetMap121
MWSHY0190	Diosmetin 7-O-rutinoside	Flavonoids	Flavones	C28H32O15	609.18	301.08	608.174	[M+H]+	3	520-27-4	C10039	1.49485e+07	1.26693e+07	1.28192e+07	8.86029e+06	7.09296e+06	8.59537e+06	1.10703e+07	6.50411e+06	8.58758e+06	7.78898e+06	7.34495e+06	7.27133e+06	6.08877e+06	6.61432e+06	4.51778e+06	-	C10039	MetMap121
Lmpp003929	Peonidin-3-O-(6''-O-p-coumaroyl)glucoside	Flavonoids	Anthocyanidins	C31H29O13+	609.16	301.07	609.16	[M]+	3	-	-	1.34826e+07	1.56999e+07	1.36866e+07	1.00679e+07	7.75817e+06	8.97844e+06	9.23997e+06	7.06966e+06	7.99703e+06	7.36588e+06	8.07831e+06	7.19122e+06	5.06772e+06	7.55886e+06	5.74702e+06	-	CM00710	MetMap118
MWS20148	Apigenin-4'-O-glucoside*	Flavonoids	Flavones	C21H20O10	433.11	271.07	432.106	[M+H]+	3	20486-34-4	-	1.60147e+07	2.2619e+07	1.6517e+07	5.31754e+06	6.12742e+06	8.17336e+06	1.79769e+07	1.9392e+07	1.91431e+07	2.09779e+07	1.89319e+07	1.75426e+07	7.89367e+06	9.2555e+06	7.77644e+06	-	CM00661	MetMap103
Lmsp010763	Monolinolenin*	Lipids	Glycerol ester	C21H36O4	353.27	261.22	352.261	[M+H]+	1	75685-85-7	-	1.26848e+06	761959	879159	334912	382789	1.72498e+06	7.18949e+06	1.59279e+07	9.28428e+06	186606	175867	384399	1.19705e+06	1.06528e+06	1.173e+06	-	-	-
Lahp003986	3,4-Dihydro-4-(4'-hydroxyphenyl)-5,7-dihydroxycoumarin glucoside	Lignans and Coumarins	Coumarins	C21H22O10	435.13	273.08	434.121	[M+H]+	3	-	-	1.59611e+06	997225	1.09218e+06	274261	320786	512140	1.3706e+06	2.58195e+06	1.7396e+06	792882	974815	813831	533763	562939	502378	-	-	-
Lmgp004784	Apiferol	Flavonoids	Flavanols	C15H14O5	275.09	139.04	274.084	[M+H]+	1	55167-29-8	-	1.27064e+08	4.26788e+07	6.80431e+07	729355	1.42415e+06	7.16235e+06	3.15047e+07	8.71132e+07	4.76801e+07	1.16477e+06	2.82747e+06	3.33698e+06	8.70042e+06	1.13362e+07	1.03923e+07	-	CM01820	MetMap140,MetMap141
PDP029266	6-{[3-(4-hydroxyphenyl)oxiran-2-yl]methyl}benzene-1,2,4-triol	Others	Others	C15H14O5	275.09	139.04	274.084	[M+H]+	2	-	-	1.27316e+08	5.13058e+07	7.15897e+07	705239	1.13476e+06	7.96081e+06	3.61241e+07	8.4102e+07	4.82877e+07	986663	2.72992e+06	3.23557e+06	8.74467e+06	9.58617e+06	8.88851e+06	-	-	-
MWStz614	Jasmone	Others	Ketone compounds	C11H16O	165.13	123.08	164.12	[M+H]+	3	488-10-8	C08490	124286	152341	147741	185448	119750	148156	130384	131243	128563	119561	138948	125710	111531	116805	161911	-	C08490	-
Zahp011155	N-(sec-butyl)tetradec-2-enamide	Alkaloids	Alkaloids	C18H35NO	282.28	226.21	281.272	[M+H]+	3	-	-	57098.5	35755.3	59282.8	110706	30934.4	67640	54918.4	63277.1	62938.5	78301.7	54663.3	61570.1	41920.4	42239.6	54775.7	-	-	-
pmp000884	6'''-p-Coumaroylspinosin	Flavonoids	Flavones	C37H38O17	755.22	429.11	754.211	[M+H]+	2	-	-	864271	772160	757827	516276	817956	612988	396478	66455.8	408250	1.11538e+06	899239	1.0702e+06	1.32178e+06	1.29579e+06	1.03672e+06	-	-	-
Sazp004883	mucronine J	Alkaloids	Alkaloids	C27H40N4O4	485.31	114.13	484.305	[M+H]+	2	-	-	636966	425177	452218	136804	96081.5	222356	646008	631804	627069	579723	926922	722799	600704	590289	371668	-	-	-
pmp000457	Nornuciferine	Alkaloids	Aporphine alkaloids	C18H19NO2	282.15	265.12	281.142	[M+H]+	1	54750-04-8	-	1.94514e+08	1.60253e+08	1.43314e+08	7.0339e+06	2.33744e+07	1.40976e+07	9.67171e+06	5.21308e+06	7.06988e+06	5.57984e+06	8.6642e+06	1.20338e+07	3.16812e+07	2.58196e+07	2.71751e+07	-	-	-
MW0156908	Ser-Ser-Gly	Amino acids and derivatives	Amino acids and derivatives	C8H15N3O6	250.1	207.08	249.096	[M+H]+	3	-	-	4.28034e+07	3.69751e+07	3.22181e+07	1.53326e+06	4.35564e+06	2.77711e+06	2.10777e+06	1.48406e+06	1.65494e+06	1.091e+06	2.06525e+06	2.6383e+06	6.87897e+06	6.11222e+06	6.55807e+06	-	-	-
PDP151570	Scutellarein 7-(6''-malonylglucoside)	Others	Others	C24H22O14	535.11	287.06	534.101	[M+H]+	2	127350-67-8	-	1.40203e+06	1.3275e+06	1.29881e+06	1.03499e+06	1.17687e+06	5.26703e+06	2.19114e+07	3.32559e+07	2.51634e+07	1.54823e+07	1.58001e+07	1.35653e+07	5.26194e+06	6.26482e+06	4.70072e+06	-	-	-
Lmmp003817	Kaempferol-3-O-(6''-malonyl)glucoside*	Flavonoids	Flavonols	C24H22O14	535.11	287.05	534.101	[M+H]+	1	81149-02-2	-	1.47615e+06	1.52132e+06	1.42145e+06	1112301	1.68595e+06	5.35403e+06	2.11737e+07	3.1951e+07	2.37701e+07	1.26012e+07	1.49888e+07	1.22327e+07	5.98328e+06	6.81155e+06	6.08054e+06	-	CM00478	MetMap113
pmp000587	Luteolin 7-O-(6''-malonylglucoside)*	Flavonoids	Flavones	C24H22O14	535.11	287.05	534.101	[M+H]+	1	-	C10103	1.44149e+06	1.91455e+06	1.62935e+06	1.43467e+06	1.94232e+06	6.62172e+06	2.63546e+07	3.55695e+07	2.78071e+07	1.5187e+07	1.95058e+07	1.48463e+07	4.84559e+06	7.2915e+06	4.76413e+06	-	C10103	MetMap105
pmp000579	Diosmetin-7-O-galactoside*	Flavonoids	Flavones	C22H22O11	463.12	301.07	462.116	[M+H]+	1	-	-	4.77859e+06	5.78323e+06	4.60424e+06	1.89755e+06	3.64545e+06	5.10467e+06	1.44374e+07	1.11024e+07	1.45639e+07	2.17403e+07	1.67886e+07	1.69523e+07	7.70362e+06	8.34343e+06	7.50396e+06	-	CM00979	MetMap121
MWSslk013	Tectoridin*	Flavonoids	Isoflavones	C22H22O11	463.12	301.09	462.116	[M+H]+	1	611-40-5	C10533	5.00726e+06	5.82566e+06	4.81161e+06	2.3922e+06	3.46476e+06	5.20678e+06	1.432e+07	1.184e+07	1.45342e+07	2.0351e+07	1.52252e+07	1.5758e+07	7.63774e+06	8.06394e+06	7.01751e+06	-	C10533	-
Walp004906	2-Aminotetradecane-1,11,13-triol	Lipids	Sphingolipids	C14H31NO3	262.24	88.08	261.23	[M+H]+	1	-	-	491032	417078	433985	353705	270928	344009	470782	699969	520670	261850	408391	349974	409389	292281	267512	-	-	-
Wbjp004122	peganoneⅠ-Diglucose-Rhamnose	Quinones	Anthraquinone	C34H42O19	755.24	285.08	754.232	[M+H]+	3	-	-	4.86568e+07	3.22004e+07	3.64991e+07	2.07814e+07	1.52063e+07	1.78108e+07	1.70787e+07	5.25581e+06	1.17494e+07	1.4078e+07	1.99443e+07	1.56196e+07	1.00531e+07	1.1406e+07	1.03635e+07	-	-	-
Yalp005966	methyl (1S,4S,5R,6S,7S,8R,11S,12R,14S,15R)-12-acetyloxy-4,7-dihydroxy-6-[(1S,2S,6S,8S,9R,11S)-2-hydroxy-11-methyl-5,7,10-trioxatetracyclo[6.3.1.02,6.09,11]dodec-3-en-9-yl]-6-methyl-14-(3-methylbutanoyloxy)-3,9-dioxatetracyclo[6.6.1.01,5.011,15]pentadecane-11-carboxylate	Terpenoids	Triterpene	C33H44O14	665.28	615.25	664.273	[M+H]+	3	-	-	1.13977e+06	1.1203e+06	2.12922e+06	6.12593e+06	2.21808e+06	3.52347e+06	929297	1.41501e+06	1.23538e+06	1.48827e+06	1.70446e+06	1.80975e+06	2.66328e+06	2.89034e+06	2.34306e+06	-	-	-
Lmdp004668	Kaempferol-3-O-(6''-Feruloyl)glucosyl-(1→4)-galactoside	Flavonoids	Flavonols	C37H38O19	787.21	339.11	786.201	[M+H]+	3	-	-	7.14815e+06	6.57224e+06	7.19468e+06	8.53259e+06	7.04094e+06	7.28405e+06	5.27322e+06	944477	5.16715e+06	1.34003e+07	1.26523e+07	1.18058e+07	6.92373e+06	7.89157e+06	6.97023e+06	-	CM00514	MetMap113
Wafp005019	Feruloylguanidinosuccinic Acid	Alkaloids	Phenolamine	C15H17N3O7	352.11	177.05	351.107	[M+H]+	3	-	-	125191	169462	159982	210606	174158	176971	115328	75645.7	98950.9	112808	213123	160067	148473	213166	110576	-	-	-
MWStz610	Diosmetin-7-O-glucoside*	Flavonoids	Flavones	C22H22O11	463.12	301.07	462.116	[M+H]+	1	20126-59-4	-	5.91209e+06	3.95349e+06	4.28324e+06	1.68503e+06	1.7571e+06	3.37238e+06	9.97764e+06	1.11508e+07	9.77821e+06	6.63419e+06	7.9566e+06	6.28718e+06	2.25433e+06	2.47586e+06	2.50134e+06	-	-	-
MWStz547	Yuanhuanin*	Flavonoids	Flavones	C22H22O11	463.12	301.08	462.116	[M+H]+	1	83133-14-6	-	5.16838e+06	3.85742e+06	3.87077e+06	1.30227e+06	1.83075e+06	3.12127e+06	9.34029e+06	1.00673e+07	8.94277e+06	5.89871e+06	8.17724e+06	6.15485e+06	2.62232e+06	3.00834e+06	2.50542e+06	-	-	-
PDP002438	Luteolin 7,3'-dimethyl ether 5-rhamnoside	Others	Others	C23H24O10	461.14	311.09	460.137	[M+H]+	3	83004-74-4	-	7.19057e+06	8.07543e+06	6.23561e+06	646041	943940	2.72872e+06	1.04637e+07	1.40125e+07	1.00581e+07	1.33809e+06	1.02342e+06	1.70232e+06	3.78854e+06	3.64832e+06	3.9164e+06	-	-	-
Lmjp003655	6-C-MethylKaempferol-3-glucoside*	Flavonoids	Flavonols	C22H22O11	463.12	301.08	462.116	[M+H]+	1	-	-	5.00084e+06	3.65903e+06	3.75059e+06	1.4332e+06	1.63414e+06	2.91285e+06	8.42958e+06	1.00923e+07	8.48853e+06	5.39887e+06	8.00488e+06	5.85962e+06	2.49059e+06	3.04504e+06	2.08639e+06	-	CM00467	MetMap113
Hmzp004605	Ladanetin-6-O-β-D-glucoside	Flavonoids	Flavones	C22H22O11	463.13	301.08	462.116	[M+H]+	2	-	-	4.33329e+06	3.26666e+06	3.33493e+06	1.47473e+06	1.89742e+06	3.07516e+06	8.63151e+06	1.01568e+07	8.5677e+06	5.26194e+06	8.63113e+06	6.06393e+06	2.53349e+06	2.48137e+06	2.51204e+06	-	CM00894	MetMap110
MWSslk237	Homoplantaginin*	Flavonoids	Flavones	C22H22O11	463.13	301.07	462.116	[M+H]+	1	17680-84-1	C17762	5.36339e+06	3.47525e+06	3.79478e+06	1.29663e+06	1.99463e+06	3.26455e+06	9.74021e+06	9.28595e+06	8.72176e+06	5.55648e+06	6.9642e+06	5.52551e+06	2.58617e+06	2.39333e+06	2.46297e+06	-	C17762	MetMap110
Wcdp003967	Deacetylclavaminol H*	Lipids	Sphingolipids	C12H27NO2	218.21	88.08	217.204	[M+H]+	1	-	-	1.33948e+06	1.96057e+06	1.65476e+06	1.67368e+06	1.48812e+06	1.57011e+06	1.52696e+06	1.53806e+06	1.47354e+06	1.23767e+06	1.11676e+06	1.13563e+06	969265	904567	968064	-	-	-
Zbkp003727	Spinosyn P	Alkaloids	Alkaloids	C39H61NO10	704.43	704.43	703.43	[M+H]+	2	-	C15709	5.16584e+07	4.11419e+07	4.45238e+07	3.70186e+07	3.87593e+07	3.93956e+07	4.54221e+07	4.61425e+07	4.31507e+07	3.26246e+07	3.96027e+07	3.4574e+07	2.84155e+07	2.66392e+07	2.36283e+07	-	C15709	-
Lskp211481	2,3,19,23-Tetrahydroxy-11-oxo-olean-12-en-28-oic acid-28-glucoside	Terpenoids	Triterpene Saponin	C36H56O12	681.38	437.31	680.377	[M+H]+	2	-	-	716416	728603	724914	734530	578572	641697	582279	479465	494153	347277	443470	357837	207695	224296	131062	-	-	-
Cmbp005948	1-O-p-Hydroxycinnamoyl-3-O-caffeoylglycerol	Phenolic acids	Phenolic acids	C21H20O8	401.12	163.04	400.116	[M+H]+	3	-	-	295042	339546	279634	128992	78619.4	419844	1.684e+06	1.75383e+06	1.41813e+06	215006	167552	199114	230454	180737	314986	-	-	-
Wmgp005544	Gelsemamide	Alkaloids	Piperidine alkaloids	C20H24N2O3	341.19	310.17	340.179	[M+H]+	3	-	-	1.75886e+06	1.49217e+06	1.65006e+06	1.74822e+06	1.48746e+06	1.58294e+06	1.44331e+06	1.62803e+06	1.41192e+06	916937	1.12225e+06	941302	628142	794948	533277	-	-	-
WaXYp00950	Serotonin 5-O-glucoside	Alkaloids	Plumerane	C16H22N2O6	339.15	160.07	338.147	[M+H]+	2	-	-	478151	579078	538219	576638	1.22936e+06	742659	101296	98356.7	155990	380643	330160	395878	557781	682387	714987	-	-	-
Labp005057	Limocitrin malonyl glucoside	Flavonoids	Flavonols	C26H26O16	595.13	347.08	594.122	[M+H]+	2	-	-	354219	343764	346883	338450	281195	453549	1.02845e+06	1.27706e+06	2.9199e+06	9.98845e+06	1.27833e+07	9.50942e+06	2.00353e+06	1.75531e+06	1.73606e+06	-	-	-
Xmgp006913	2,4,2',4'-tetrahydroxy-3'-prenylchalcone	Flavonoids	Chalcones	C20H20O5	341.14	137.06	340.131	[M+H]+	3	-	-	2.2065e+07	2.62578e+07	2.26811e+07	1.67597e+07	2.21303e+07	1.74442e+07	9.44091e+06	8.71801e+06	1.08389e+07	1.78767e+07	1.82608e+07	1.68554e+07	1.20019e+07	1.16738e+07	1.37102e+07	-	CM01209	MetMap126
Rlp05733	2-(hydroxymethyl)-6-[(4-hydroxynaphthalen-1-yl)oxy]oxane-3,4,5-triol	Others	Others	C16H18O7	323.11	161.06	322.105	[M+H]+	2	-	-	5.99064e+06	7.0555e+06	5.93453e+06	3.58035e+06	5.78267e+06	4.31656e+06	2.85679e+06	2.06831e+06	2.9683e+06	4.99133e+06	4.78206e+06	4.60991e+06	3.50277e+06	3.19075e+06	3.2508e+06	-	-	-
Lacp005273	Malonyl glucosyl Amurensin	Flavonoids	Flavonols	C35H40O19	765.23	603.17	764.216	[M+H]+	3	-	-	7.06865e+06	7.10271e+06	9.67826e+06	2.00486e+07	1.74414e+07	1.53981e+07	2.01067e+06	271975	4.50481e+06	1.79588e+07	1.12469e+07	1.35016e+07	9.09652e+06	9.32536e+06	1.07199e+07	-	-	-
Ladp002935	3-quinolinecarboxylic acid	Alkaloids	Quinoline alkaloids	C10H7NO3	190.05	144.04	189.043	[M+H]+	3	-	-	1.27245e+06	1.06901e+06	1.57604e+06	3.19731e+06	1.24471e+06	2.23204e+06	2.27615e+06	2.36555e+06	2.27098e+06	2.07153e+06	809442	1.30592e+06	767664	1.03851e+06	907193	-	-	-
MW0145766	Asn-His-Gln	Amino acids and derivatives	Amino acids and derivatives	C15H23N7O6	398.18	147.04	397.171	[M+H]+	3	-	-	1.37218e+06	302908	875926	1.02945e+06	983685	1.02039e+06	1.07568e+06	1.70953e+06	1.21246e+06	491870	1.31512e+06	1.03319e+06	1.55198e+06	2.08831e+06	1.27315e+06	-	-	-
Zbkp004307	Adouetine X*	Alkaloids	Alkaloids	C28H44N4O4	501.34	114.13	500.336	[M+H]+	2	19542-37-1	C09993	832353	608117	586146	49788	45726.9	195965	788795	642760	692366	598719	756009	643698	509032	475063	390168	-	C09993	-
Sazp004762	daechuine S2*	Alkaloids	Alkaloids	C28H44N4O4	501.34	114.13	500.336	[M+H]+	2	-	-	932231	951732	761968	41911.9	40788.9	182836	748776	852429	790370	749438	841146	746353	550597	392513	366450	-	-	-
MW0152506	Leu-Thr-Asn	Amino acids and derivatives	Amino acids and derivatives	C14H26N4O6	347.2	147.05	346.185	[M+H]+	3	-	-	17956357	1.01971e+07	1.16838e+07	2.11206e+06	2.54468e+06	7.44214e+06	2.78972e+07	2.65694e+07	2.57574e+07	1.98539e+07	1.63577e+07	1.59656e+07	7.40488e+06	8.24835e+06	8.67491e+06	-	-	-
MW0149868	Gln-Val-Thr	Amino acids and derivatives	Amino acids and derivatives	C14H26N4O6	347.2	147.04	346.185	[M+H]+	3	-	-	2.05511e+07	1.13537e+07	1.3202e+07	2.20025e+06	2.25136e+06	7.69482e+06	2.95709e+07	2.66712e+07	2.60423e+07	1.77274e+07	1.633e+07	1.5103e+07	7.39998e+06	8.1261e+06	7.01462e+06	-	-	-
mws1383	Lumichrome	Alkaloids	Alkaloids	C12H10N4O2	243.09	145.08	242.08	[M+H]+	3	1086-80-2	C01727	1.49125e+06	1.19404e+06	1.259e+06	924427	789977	889554	1.01896e+06	1.35071e+06	1.05802e+06	550770	701931	635418	671688	640356	501538	ko00740	C01727	-
pmb0130	Acetryptine	Alkaloids	Plumerane	C12H14N2O	203.12	144.08	202.111	[M+H]+	3	3551-18-6	-	241989	360850	273241	160525	127454	161637	232227	162734	205505	237604	276225	240162	173152	127867	163054	-	-	-
pmb0678	Vitexin-7-O-(6''-feruloyl)glucoside	Flavonoids	Flavones	C37H38O18	771.21	177.1	770.206	[M+H]+	3	-	-	197810	120906	148320	104166	64388.5	90536.4	115574	23566.8	110060	272016	299928	249174	101982	153434	126084	-	CM00124	MetMap103,MetMap104
Zbdp005176	Scandione	Flavonoids	Chalcones	C16H12O7	317.07	153.05	316.058	[M+H]+	3	-	-	1.15762e+06	1.0582e+06	1.04393e+06	787979	777797	1.04841e+06	2.1105e+06	1.3548e+06	1.80829e+06	2.11084e+06	3.14176e+06	2.31127e+06	1.05115e+06	1.29691e+06	842460	-	-	-
Rdp04215	5,7,3',4'-Tetrahydroxy-8-methoxyflavone*	Flavonoids	Flavones	C16H12O7	317.07	302.04	316.058	[M+H]+	1	-	-	1.32501e+07	1.26853e+07	1.20311e+07	8.28485e+06	7.36352e+06	1.04227e+07	2.08167e+07	1.59251e+07	1.86807e+07	1.99201e+07	2.99221e+07	2.17034e+07	8.83245e+06	1.00351e+07	8.5254e+06	-	-	-
Lmmp002463	Sexangularetin-3-O-glucoside-7-O-rhamnoside*	Flavonoids	Flavonols	C28H32O16	625.18	317.07	624.169	[M+H]+	1	-	-	5.96901e+06	3.86657e+06	4.49506e+06	2.80415e+06	1.70104e+06	2.8569e+06	5.27411e+06	6.40846e+06	5.75191e+06	5.3944e+06	9.54484e+06	6.3128e+06	1.68551e+06	3.34213e+06	1.59577e+06	-	-	-
Lmsp004721	Tamarixetin-3-O-glucoside-7-O-rhamnoside*	Flavonoids	Flavonols	C28H32O16	625.18	317.07	624.169	[M+H]+	1	-	-	5.60575e+06	4.91297e+06	4.64108e+06	2.16797e+06	2.28477e+06	3.24966e+06	7.34283e+06	8.65382e+06	7.79268e+06	6.97012e+06	1.14804e+07	7.7073e+06	1.6355e+06	2.12646e+06	2.00074e+06	-	-	-
pmp000887	6'''-Sinapoylspinosin	Flavonoids	Flavones	C39H42O19	815.24	327.09	814.232	[M+H]+	1	-	-	1.1982e+08	7.6507e+07	9.62599e+07	8.86455e+07	9.64091e+07	7.80984e+07	2.03826e+07	6.76343e+06	2.00771e+07	4.60935e+07	6.68365e+07	5.11664e+07	2.99721e+07	4.22849e+07	3.0644e+07	-	-	-
MWStz666	Vitexin -4''-O-glucoside*	Flavonoids	Flavones	C27H30O15	595.17	433.11	594.159	[M+H]+	1	178468-00-3	-	1.9847e+07	1.46916e+07	1.64645e+07	1.32454e+07	1.19999e+07	1.07984e+07	3.50168e+06	1.12229e+06	3.81499e+06	9.82702e+06	1.2276e+07	1.08079e+07	9.83332e+06	8.75819e+06	7.31356e+06	-	-	-
Lmlp002990	Isosaponarin(Isovitexin-4'-O-glucoside)	Flavonoids	Flavones	C27H30O15	595.17	313.07	594.159	[M+H]+	1	19416-87-6	-	2.42363e+06	1.84367e+06	2.02311e+06	1.58097e+06	1.41207e+06	1.30927e+06	560258	335631	608453	1.25048e+06	1.28938e+06	1.28083e+06	1.32442e+06	1.55637e+06	1.04263e+06	-	CM00091	MetMap103,MetMap104
Rfn04099	8-C-Glucosyl-5-deoxykaempferol*	Flavonoids	Flavonols	C21H20O10	433.11	313.07	432.106	[M+H]+	1	-	-	3.30446e+06	1.71306e+06	2.29617e+06	1.44583e+06	2.08093e+06	1.47818e+06	337362	92193.3	429100	1.28639e+06	903550	1.12435e+06	1.24186e+06	925518	496404	-	-	-
Zbkp003207	Isovitexin 2''-O-beta-D-glucoside	Flavonoids	Flavones	C27H30O15	595.16	313.07	594.159	[M+H]+	1	60767-80-8	C04199	4.21044e+06	2.12741e+06	2.82831e+06	1.46585e+06	1.3044e+06	1.18929e+06	405952	164502	459693	1.15756e+06	1.5979e+06	1.41589e+06	1.56851e+06	1.43183e+06	1.00452e+06	ko00944	C04199	-
Rlp03638	8-C-xylopyranosylchrysoeriol 2''-O-glucoside*	Flavonoids	Flavones	C27H30O15	595.17	433.12	594.159	[M+H]+	1	-	-	2.05007e+07	1.28071e+07	1.58568e+07	1.26685e+07	1.26261e+07	1.07615e+07	3.21845e+06	1.53968e+06	3.48701e+06	7.9188e+06	8.80777e+06	8.33008e+06	8.19728e+06	8.3865e+06	6.34671e+06	-	-	-
MWSslk146	4'-O-Glucosylvitexin	Flavonoids	Flavones	C27H30O15	595.17	433.12	594.159	[M+H]+	1	38950-94-6	-	2.05544e+07	1.52749e+07	1.69291e+07	1.2987e+07	1.0278e+07	1.0086e+07	3.8999e+06	1.35638e+06	4.23494e+06	1.06621e+07	7.96784e+06	9.40694e+06	9.77475e+06	7.75084e+06	5.59427e+06	-	-	-
PDP178955	2-(3,4-dihydroxyphenyl)-7-hydroxy-8-[3,4,5-trihydroxy-6-(hydroxymethyl)oxan-2-yl]chromen-4-one*	Flavonoids	Flavones	C21H20O10	433.11	313.07	432.106	[M+H]+	1	-	-	3.41948e+06	1.04253e+06	2.13913e+06	1.7716e+06	1.81928e+06	1.47324e+06	184448	245247	365674	968983	1.26518e+06	1.12545e+06	1.15893e+06	946533	559462	-	-	-
PDP151663	Resokaempferol 3-glucoside	Flavonoids	Flavonols	C21H20O10	433.11	313.07	432.106	[M+H]+	1	-	-	3.5737e+06	1.47229e+06	2.31303e+06	1.47316e+06	1.1853e+06	1.1372e+06	369082	121545	333593	686712	1.05637e+06	1.00312e+06	1.52945e+06	864511	657589	-	-	-
MWS20160	Prunasin	Alkaloids	Alkaloids	C14H17NO6	296.11	85.03	295.106	[M+H]+	3	99-18-3	C00844	186462	232681	182123	72331.1	82800.9	80242.7	90949.9	69122.6	82461	92159.9	129847	96559	38780.9	82679.1	48149.3	ko00460,ko01100,ko01110	C00844	-
MWStz387	Kaempferol-3-O-sambubioside*	Flavonoids	Flavonols	C26H28O15	581.15	287.06	580.143	[M+H]+	1	27661-51-4	-	8.38698e+06	1.09309e+07	8.69254e+06	4.82693e+06	3.50578e+06	5.94113e+06	1.30402e+07	1.47754e+07	1.20924e+07	4.83084e+06	7.2759e+06	5.62086e+06	3.89083e+06	5.1018e+06	3.46887e+06	-	-	-
MWStz466	Phloretin 3',5'-Di-C-glucoside	Flavonoids	Flavones	C27H34O15	599.2	431.13	598.19	[M+H]+	2	357401-40-2	-	758268	414745	499487	151409	116295	195468	441929	1.12492e+06	657355	153086	275545	195557	120523	253315	185154	-	-	-
Sasp003889	Decaethylene glycol	Others	Alcohol compounds	C20H42O11	476.31	459.28	458.273	[M+NH4]+	2	5579-66-8	-	1.49569e+06	1.94376e+06	2.01796e+06	3.21091e+06	3.40474e+06	3.84176e+06	5.97751e+06	2.29685e+06	4.07136e+06	3.80811e+06	3.5491e+06	3.25904e+06	1.58077e+06	2.09631e+06	1.41565e+06	-	-	-
Lmpp003611	Malvidin-3-O-(6''-O-caffeoyl)glucoside	Flavonoids	Anthocyanidins	C32H31O15+	655.17	331.08	655.166	[M]+	3	-	-	3.85983e+06	1.81882e+06	2.35723e+06	428850	465130	1.71455e+06	6.7848e+06	8.0445e+06	6.07335e+06	708147	341661	836054	2.08066e+06	1.72753e+06	1.85858e+06	-	-	-
PDP193329	5,6-dimethoxy-2-(4-methoxyphenyl)-7-{[3,4,5-trihydroxy-6-(hydroxymethyl)oxan-2-yl]oxy}-4H-chromen-4-one	Flavonoids	Flavones	C24H26O11	491.16	429.16	490.147	[M+H]+	3	-	-	782656	831336	1.07893e+06	2.16665e+06	1.78591e+06	1.78486e+06	1.01915e+06	641841	1.25048e+06	2.93043e+06	2.12087e+06	2.35881e+06	1.69144e+06	1.57445e+06	1.69581e+06	-	-	-
Wafp004334	N-Feruloyltyramine 4'-glucoside	Alkaloids	Phenolamine	C24H29NO9	476.2	177.05	475.184	[M+H]+	3	-	-	4.92659e+06	1.33792e+06	3.0345e+06	2.64348e+06	1.55003e+06	2.56084e+06	4.4172e+06	2.47343e+06	2.96216e+06	1.02954e+06	2.73733e+06	1.5843e+06	387779	659266	322750	-	-	-
Qmhp090808	18-Demethylparaensidimerin C	Alkaloids	Alkaloids	C29H28N2O4	469.22	307.13	468.205	[M+H]+	2	-	-	1.04029e+06	650050	1.07905e+06	2.0146e+06	1.40766e+06	1.50333e+06	672120	746391	890431	1.61513e+06	1.49831e+06	1.41963e+06	871284	1.05615e+06	904864	-	-	-
Layp005019	Glucosylschizandriside	Lignans and Coumarins	Lignans	C31H42O15	655.26	331.08	654.252	[M+H]+	3	-	-	6.67772e+06	1.62556e+06	3.40757e+06	431271	386726	1.11203e+06	3.92416e+06	6.67064e+06	4.33763e+06	498572	616238	586771	704236	779124	753312	-	-	-
Lmmp003941	Apigenin-7-O-(2''-p-Coumaroyl)glucuronide-4'-O-(2''-O-glucuronyl)glucuronide	Flavonoids	Flavones	C42H40O25	945.2	447.09	944.186	[M+H]+	2	-	-	3.05082e+07	2.21871e+07	3.93975e+07	9.1597e+07	5.70208e+07	5.99012e+07	2.27023e+06	566789	1.27096e+07	5.7874e+07	5.80608e+07	5.18846e+07	2.75533e+07	3.16606e+07	2.53551e+07	-	CM00142	MetMap103
Sasp003263	Nonaethylene glycol	Others	Alcohol compounds	C18H38O10	432.28	133.08	414.247	[M+NH4]+	2	3386-18-3	-	1.4529e+07	1.8135e+07	1.8745e+07	2.83972e+07	2.464e+07	3.02302e+07	4.50768e+07	2.00329e+07	2.97332e+07	1.84466e+07	2.98831e+07	2.09776e+07	8.22847e+06	1.16818e+07	6.88819e+06	-	-	-
Lcfp082118	phyllostachysinA	Terpenoids	Ditepenoids	C20H26O7	379.18	361.17	378.168	[M+H]+	2	-	-	4.20605e+07	2.08077e+07	2.7114e+07	9.83357e+06	7.58392e+06	1.15848e+07	2.3089e+07	2.27071e+07	1.98682e+07	7.74904e+06	1.68357e+07	1.08441e+07	5.05118e+06	6.71183e+06	5.5891e+06	-	-	-
WapTKC030262	9,10-Dihydroxy-3,11(13)-Guaiadien-12,6-olide*	Terpenoids	Sesquiterpenoids	C15H20O4	265.14	119.08	264.136	[M+H]+	1	128366-54-1	-	2.69032e+06	2.29105e+06	3.74616e+06	8.76807e+06	5.46415e+06	5.95081e+06	1.28962e+06	979398	1.14604e+06	1.19215e+06	3.3771e+06	2.05022e+06	1.11258e+06	1.0275e+06	940625	-	-	-
NK10246260	4-Hydroxy-2-quinolone	Alkaloids	Quinoline alkaloids	C9H7NO2	162.06	116.05	161.048	[M+H]+	3	86-95-3	C16716	327868	341548	553997	1.43115e+06	1.40781e+06	1.1993e+06	318559	292429	368101	618528	956163	708855	394895	526512	281920	-	C16716	-
Zbsp003876	2,6-Dimethoxybenzoquinone	Quinones	Quinones	C8H8O4	169.05	123.05	168.042	[M+H]+	2	530-55-2	C10331	5.88235e+06	6.79375e+06	5.63287e+06	2.81215e+06	2.58956e+06	4.83692e+06	1.33812e+07	1.21261e+07	1.0846e+07	3.21533e+06	3.32786e+06	3.58554e+06	4.84133e+06	6.15361e+06	3.11541e+06	-	C10331	-
PD1036616	Norartocarpetin-2'-O-(3'''-O-rhamnosyl)rutinoside	Flavonoids	Flavones	C33H40O19	741.22	287.06	740.216	[M+H]+	1	-	-	2.08823e+06	1.90948e+06	3.20427e+06	8.02596e+06	7.79463e+06	6.79412e+06	2.3294e+06	2.08497e+06	1.80246e+06	183528	1.04413e+06	745918	1.27427e+06	1.3692e+06	1.52532e+06	-	-	-
MWStz431	Clitorin	Flavonoids	Flavones	C33H40O19	741.22	287.06	740.216	[M+H]+	3	55804-74-5	-	1.93448e+06	1.38917e+06	3.77016e+06	1.22035e+07	6.98088e+06	8.98034e+06	6.5329e+06	1.7873e+06	3.36325e+06	175856	1.14565e+06	795646	1.33521e+06	2.13105e+06	1.0172e+06	-	-	-
Zbkp003304	Isospinosin*	Flavonoids	Other Flavonoids	C28H32O15	609.18	327.09	608.174	[M+H]+	1	-	C17837	5.91726e+07	4.06489e+07	4.92894e+07	4.68042e+07	3.86844e+07	3.64758e+07	1.14018e+07	7.26324e+06	1.34943e+07	3.01416e+07	2.47369e+07	2.85286e+07	3.28861e+07	2.58547e+07	2.24477e+07	-	C17837	-
Lajp004422	Hirsutissimiside C	Flavonoids	Isoflavones	C28H32O15	609.18	285.08	608.174	[M+H]+	3	-	-	4.15056e+06	4.16432e+06	3.96885e+06	3.21449e+06	3.06985e+06	3.0208e+06	2.53532e+06	1.57692e+06	2.44594e+06	4.00525e+06	2.51889e+06	3.35963e+06	3.74986e+06	3.44682e+06	2.35694e+06	-	-	-
PDP002963	6,8-Di-C-glucopyranosylgenkwanin	Others	Others	C28H32O15	609.18	351.1	608.174	[M+H]+	2	128397-01-3	-	1.58249e+07	1.27476e+07	1.4345e+07	1.45798e+07	1.33409e+07	1.20178e+07	4.24781e+06	1.59893e+06	4.16896e+06	9.15129e+06	8.78422e+06	9.07111e+06	9.48456e+06	8.79038e+06	8.38425e+06	-	-	-
Zbsp004404	Acacetin-6-C-glucoside*	Flavonoids	Flavones	C22H22O10	447.13	297.08	446.121	[M+H]+	1	-	-	4.73516e+06	3.4978e+06	4.00545e+06	3.56135e+06	2.94057e+06	2.82594e+06	1.12584e+06	316303	984156	2.03649e+06	1.9054e+06	2.03945e+06	2.31347e+06	2.74727e+06	1.66935e+06	-	CM00940	MetMap121
MWSHY0183	Spinosin*	Flavonoids	Flavones	C28H32O15	609.18	327.09	608.174	[M+H]+	1	72063-39-9	C17834	5.84674e+07	4.72936e+07	5.0792e+07	4.24379e+07	4.28381e+07	3.6718e+07	1.30382e+07	5.39132e+06	1.17327e+07	2.18044e+07	1.80215e+07	2.13476e+07	2.70862e+07	2.74205e+07	1.80381e+07	-	C17834	-
PDP192890	(3,4,5-trihydroxy-6-{[3-(3-hydroxy-4-methoxyphenyl)-4-oxo-4H-chromen-7-yl]oxy}oxan-2-yl)methyl acetate	Flavonoids	Flavones	C24H24O11	489.13	327.09	488.132	[M+H]+	3	-	-	2.29602e+07	1.32314e+07	1.80866e+07	1.80499e+07	1.71388e+07	1.48491e+07	3.86783e+06	2.14187e+06	3.93751e+06	7.66816e+06	7.52931e+06	7.69768e+06	8.09345e+06	9.63263e+06	5.90014e+06	-	-	-
MWStz428	Swertisin*	Flavonoids	Flavones	C22H22O10	447.13	297.08	446.121	[M+H]+	1	6991-10-2	C17835	5.69861e+06	2.15077e+06	3.84167e+06	3.50958e+06	2.94297e+06	2.77817e+06	985760	342454	833932	1.51323e+06	1.50706e+06	1.65158e+06	2.2173e+06	2.87515e+06	1.51505e+06	-	C17835	-
PDP004251	Echioidinin 5-O-glucoside	Others	Others	C22H22O10	447.13	297.08	446.121	[M+H]+	2	220170-97-8	-	4.56268e+06	3.2887e+06	4.05172e+06	4.55587e+06	3.01387e+06	3.24864e+06	1.10371e+06	447074	909733	1.4471e+06	1.51406e+06	1.56842e+06	1.91977e+06	2.15684e+06	1.78198e+06	-	-	-
Lmpp003662	Delphinidin 3-(6-p-coumaroyl)glucoside	Flavonoids	Anthocyanidins	C30H27O14+	611.14	303.05	611.139	[M]+	3	-	C16370	6.85963e+06	9.33801e+06	1.12887e+07	2.40481e+07	2.26726e+07	3.1487e+07	6.39935e+07	112089581	7.47699e+07	2.16835e+07	1.51783e+07	1.87252e+07	1.99024e+07	2.2514e+07	2.02886e+07	ko00942	C16370	-
Hmpp002612	Luteolin-7-O-gentiobioside	Flavonoids	Flavones	C27H30O16	611.16	287.05	610.153	[M+H]+	3	-	-	9.07732e+06	7.16416e+06	7.42313e+06	4.63271e+06	5.12445e+06	5.37002e+06	7.3358e+06	7.00349e+06	7.73563e+06	9.99959e+06	6.69444e+06	7.69458e+06	5.08483e+06	6.16871e+06	4.9499e+06	-	CM00180	MetMap105
Zmxp003107	Luteolin-7,3'-di-O-glucoside	Flavonoids	Flavones	C27H30O16	611.16	287.06	610.153	[M+H]+	3	52187-80-1	-	1.19355e+07	8.19924e+06	9.34984e+06	6.47974e+06	5.97163e+06	6.71709e+06	8.68271e+06	6.68065e+06	7.87435e+06	8.64505e+06	7.41059e+06	7.6654e+06	6.21574e+06	6.17276e+06	6.07299e+06	-	CM00181	MetMap105
pmp000518	7-Hydroxyrutaecarpine	Alkaloids	Plumerane	C18H13N3O2	304.11	286.14	303.101	[M+H]+	2	163815-35-8	-	647541	429169	623056	961861	1.09534e+06	1.19089e+06	1.84005e+06	3.10856e+06	2.07364e+06	470947	1.03367e+06	694618	463864	566256	458013	-	-	-
Wacyp04478	4-(2,6-Dihydroxybenzoyl)-3-Formyl-5-Hydroxybenzoic acid	Phenolic acids	Phenolic acids	C15H10O7	303.05	165.02	302.043	[M+H]+	2	127448-92-4	-	5.22164e+06	3.45181e+06	5.19979e+06	8.65206e+06	8.47117e+06	9.91347e+06	1.53209e+07	3.35071e+07	2.02216e+07	3.45223e+06	5.85528e+06	4.39204e+06	3.34519e+06	3.93988e+06	3.63602e+06	-	-	-
MWSslk148	Rutin Trihydrate	Flavonoids	Flavonols	C27H36O19	611.16	303.06	664.185	[M-3H2O+H]+	3	207671-50-9	-	1.03248e+07	8.41931e+06	1.04143e+07	14583463	2.0939e+07	1.93416e+07	2.5663e+07	6.70985e+07	3.82551e+07	5.75262e+06	1.3432e+07	8.9524e+06	6.3927e+06	8.29353e+06	6.60164e+06	-	-	-
PDP003694	Afzelechin 4'-O-beta-D-glucopyranosdie	Others	Others	C21H24O10	437.14	107.05	436.137	[M+H]+	3	156521-54-9	-	1.14029e+06	1.10687e+06	1.06466e+06	829010	874151	919426	1.19081e+06	504981	805174	634293	558603	583291	530664	842721	551666	-	-	-
PDP058552	(5s,6r)-6-[(1s)-1-[(1r,3ar,5ar,7s,9as,11ar)-7-hydroxy-3a,6,6,9a,11a-pentamethyl-1h,2h,3h,4h,5h,5ah,7h,8h,9h,10h,11h-cyclopenta[a]phenanthren-1-yl]ethyl]-5-hydroxy-3-methyl-5,6-dihydropyran-2-one	Terpenoids	Triterpene	C30H46O4	471.35	203.18	470.34	[M+H]+	3	-	-	3.85059e+06	7.83294e+06	9.75981e+06	2.5432e+07	1.9186e+07	1.84504e+07	3.01601e+06	2.45614e+06	4.99762e+06	1.40438e+07	592352	6.94613e+06	5.45832e+06	4.74235e+06	6.06899e+06	-	-	-
Zbsp004301	Quercetin-7-O-rutinoside*	Flavonoids	Flavonols	C27H30O16	611.16	303.05	610.153	[M+H]+	1	147714-62-3	-	1.00862e+07	7.9548e+06	9.93184e+06	1.35772e+07	1.37618e+07	1.47088e+07	1.88662e+07	3.85976e+07	2.4027e+07	5.20741e+06	6.62286e+06	5.94865e+06	6.08271e+06	7.79105e+06	9.53077e+06	-	CM00602	MetMap116
Lmsp004166	Quercetin-3-O-glucoside-7-O-rhamnoside*	Flavonoids	Flavonols	C27H30O16	611.16	303.05	610.153	[M+H]+	1	-	-	8.51037e+06	5.78536e+06	8.00119e+06	1.14145e+07	1.50141e+07	1.62993e+07	2.86393e+07	3.77595e+07	2.80664e+07	7.53443e+06	1.0754e+07	8.60942e+06	6.47036e+06	6.48307e+06	6.75658e+06	-	CM00600	MetMap115
Qmyp010506	2,4,6-Trihydroxybenzophenone	Others	Ketone compounds	C13H10O4	231.07	153.02	230.058	[M+H]+	3	3555-86-0	C06356	1.23289e+06	643688	841707	455376	370726	459145	643524	578670	547726	294240	783045	477205	231455	287040	244316	-	C06356	-
mws1422	(-)-Epiafzelechin*	Flavonoids	Flavanols	C15H14O5	275.09	107.05	274.084	[M+H]+	1	24808-04-6	C12128	1.59301e+06	1.02263e+06	1.11412e+06	339329	357050	411956	667023	1.25358e+06	857550	446554	897447	642685	525422	430437	561322	ko00941,ko01110	C12128	MetMap141
Lmnp002762	Cirsimaritin-8-C-[glucosyl-(1-2)]-glucoside	Flavonoids	Flavones	C29H34O16	639.2	477.14	638.185	[M+H]+	1	-	-	5.88959e+06	4.72918e+06	6.47198e+06	1.11224e+07	7.56403e+06	7.96163e+06	2.43533e+06	1.37037e+06	3.61677e+06	1.04725e+07	1.15267e+07	9.71308e+06	4.56716e+06	6.41518e+06	3.7401e+06	-	CM00904	MetMap110
HJAP078	3-Oxolanosta-7,9(11),24-trien-26-oic acid (Ganoderic Acid S)	Terpenoids	Triterpene	C30H44O3	453.33	435.33	452.329	[M+H]+	3	104759-35-5	-	3.42293e+06	4.81525e+06	5.36461e+06	1.03467e+07	1.07543e+07	8.91348e+06	2.36544e+06	2.26757e+06	3.4671e+06	8.06947e+06	833754	4.33133e+06	3.85021e+06	3.036e+06	3.99574e+06	-	-	-
PDP021587	5-methyl-2-[3,4,5-trihydroxy-6-(hydroxymethyl)oxan-2-yl]oxychromen-4-one	Others	Chromone	C16H18O8	339.11	177.06	338.1	[M+H]+	2	-	-	3.0815e+06	2.36978e+06	2.55505e+06	1.8727e+06	1.35757e+06	1.74851e+06	2.28201e+06	2.36288e+06	2.238e+06	1.9002e+06	2.93282e+06	2.31138e+06	1.89084e+06	1.59455e+06	1.52552e+06	-	-	-
PDP004191	(2R-cis)-2-(2,5-Dihydroxyphenyl)-3,4-dihydro-2H-1-benzopyran-3,5,7-triol	Others	Others	C15H14O6	291.09	139.04	290.079	[M+H]+	2	182694-29-7	-	1.82696e+07	1.08329e+07	1.25774e+07	4.68196e+06	3.66699e+06	4.63435e+06	6.47382e+06	1.17672e+07	7.59996e+06	1.51782e+06	4.57204e+06	3.43534e+06	4.99697e+06	4.51257e+06	2.99223e+06	-	-	-
Jmhp004228	Nor-O-methylarmepavine	Alkaloids	Isoquinoline alkaloids	C19H23NO3	314.18	107.05	313.168	[M+H]+	1	-	-	357879	354297	312509	138190	93173.4	100039	37468.9	80617.2	132886	428259	441705	420232	361233	258583	255057	-	-	-
MW0155992	Pro-Ser-Ile	Amino acids and derivatives	Amino acids and derivatives	C14H25N3O5	316.18	107.05	315.179	[M+H]+	3	-	-	6.03043e+06	5.34121e+06	4.92795e+06	1.89645e+06	2.49462e+06	2.04725e+06	1.45412e+06	1.50229e+06	2.13914e+06	4.78289e+06	9.45918e+06	6.44615e+06	3.7466e+06	3.17998e+06	3.52873e+06	-	-	-
MWSmce422	Armepavine	Alkaloids	Isoquinoline alkaloids	C19H23NO3	314.17	283.14	313.168	[M+H]+	2	524-20-9	C09342	9.01703e+06	9.18415e+06	7.87304e+06	2.96283e+06	3.10985e+06	2.75711e+06	1.64018e+06	1.60435e+06	3.16705e+06	9.34618e+06	1.20567e+07	9.6509e+06	5.44882e+06	5.44231e+06	4.53588e+06	-	C09342	-
MWStz248	Laurolitsine	Alkaloids	Aporphine alkaloids	C18H19NO4	314.14	237.1	313.131	[M+H]+	3	5890-18-6	C16984	1.10424e+08	1.0046e+08	9.16526e+07	3.64958e+07	4.25687e+07	3.55413e+07	1.95772e+07	1.75665e+07	3.55962e+07	103693725	1.35248e+08	1.09167e+08	6.79521e+07	6.28169e+07	6.19264e+07	-	C16984	-
Lcsp003873	Leu-Ala-Ile	Amino acids and derivatives	Amino acids and derivatives	C15H29N3O4	316.22	86.1	315.216	[M+H]+	3	-	-	185224	320274	235377	165890	256305	201956	165389	362950	251168	199163	168470	172332	126396	153052	206412	-	-	-
Yalp002446	(4R,4aR,5S,6R,7S,7aR,8S,10S,11R,11aR,12aR)-8-(acetoxymethyl)-4-(furan-3-yl)-5,7,9-trihydroxy-13-methylene-2-oxododecahydro-4H-7,12a-methanobenzo[b]pyrano[3,4-g]oxocine-6,10,11-triyl triacetate	Terpenoids	Triterpene	C29H34O15	623.2	485.15	622.19	[M+H]+	3	-	-	5.26948e+07	2.14614e+07	3.01508e+07	2.44158e+06	1.81889e+06	7.52565e+06	2.91073e+07	4.02549e+07	2.82475e+07	2.5129e+06	6.80566e+06	4.71626e+06	4.94422e+06	5.41189e+06	3.40396e+06	-	-	-
PDP006178	Delphinidin 3-(3''-p-coumaroylglucoside)	Flavonoids	Anthocyanidins	C30H26O14	612.18	304.05	611.14	[M+H]+	3	717816-13-2	-	2.89861e+06	2.32751e+06	2.57906e+06	2.44304e+06	3.12731e+06	3.19365e+06	4.82755e+06	4.51011e+06	3.88801e+06	764728	1.9885e+06	1.30379e+06	1.01249e+06	1.62653e+06	1.48817e+06	-	-	-
PDP004316	Kaempferol 3-rhamnoside-(1->2)-rhamnoside*	Flavonoids	Flavonols	C27H30O14	579.17	287.06	578.164	[M+H]+	2	-	-	1.0919e+08	7.01846e+07	7.49169e+07	1.58359e+07	2.29501e+07	2.809e+07	6.28779e+07	9.41347e+07	6.48772e+07	1.03606e+07	2.0876e+07	1.84268e+07	2.96608e+07	3.20857e+07	2.86351e+07	-	-	-
Zahp003766	Quercetin 3-O-glucoside 7-O-xyloside	Flavonoids	Flavonols	C26H28O16	597.15	303.05	596.138	[M+H]+	1	-	-	4.91362e+06	4.25494e+06	4.28923e+06	3.10905e+06	3.4274e+06	3.3371e+06	3.6126e+06	8.10626e+06	4.87749e+06	949738	2.05009e+06	1.61501e+06	2.0754e+06	2.17674e+06	2.08537e+06	-	CM00591	MetMap115
PDP055963	5,7-dihydroxy-2-(1-hydroxy-4-{[(2R,3R,4S,5S,6R)-3,4,5-trihydroxy-6-(hydroxymethyl)oxan-2-yl]oxy}cyclohexa-2,5-dien-1-yl)chromen-4-one	Organic acids	Organic acids	C21H22O11	451.13	243.06	450.116	[M+H]+	3	-	-	1.1234e+06	495149	724771	386752	443897	450252	589963	902048	661456	323258	622636	456280	389611	484782	281352	-	-	-
PDP268056	7-hydroxy-3-(4-methoxyphenyl)-5-{[3,4,5-trihydroxy-6-(hydroxymethyl)oxan-2-yl]oxy}-4H-chromen-4-one	Flavonoids	Flavones	C22H22O10	447.13	233.04	446.121	[M+H]+	3	-	-	1.13086e+08	1.21173e+08	9.49453e+07	6.20776e+06	7.79547e+06	2.66428e+07	1.05207e+08	7.04967e+07	8.05733e+07	5.14581e+07	3.6746e+07	4.49518e+07	4.83508e+07	4.96128e+07	4.08084e+07	-	-	-
WapTKC022802	2,9-Bornanediol 2-O-[β-D-Apiofuranosyl-(1-6)-β-D-Glucopyranoside]	Terpenoids	Monoterpenoids	C21H36O11	465.23	153.13	464.226	[M+H]+	2	217969-26-1	-	451585	574297	454371	220093	63523.7	209909	482311	504651	447769	264922	197714	253020	339827	263579	335134	-	-	-
Zmhp003716	Herbacetin-7-O-rhamnoside-8-O-glucoside; Rhodionidin	Flavonoids	Flavonols	C27H30O16	611.16	303.05	610.153	[M+H]+	3	94696-40-9	-	1.86218e+07	1.24478e+07	1.53112e+07	1.44166e+07	2.63052e+07	1.88762e+07	1.29377e+07	2.40868e+07	1.54406e+07	3153739	7.95033e+06	5.16533e+06	3.61852e+06	7.96779e+06	4555635	-	-	-
mws5035	L-Leucyl-L-phenylalanine	Amino acids and derivatives	Amino acids and derivatives	C15H22N2O3	279.17	120.08	278.163	[M+H]+	3	56217-82-4	-	324728	275695	283456	216432	139967	214334	358870	543681	378757	88682	159902	143971	222684	216220	142822	-	-	-
pmp000087	2-Feruloyl-sn-glycerol	Phenolic acids	Phenolic acids	C13H16O6	269.1	177.05	268.095	[M+H]+	3	-	-	245500	118196	238650	465857	227125	320375	215909	247853	211105	128000	147681	138116	139216	174129	59848.9	-	CM02632	MetMap165
Zbsp003971	Chrysoeriol-6-C-glucoside-7-O-glucoside	Flavonoids	Flavones	C28H32O16	625.18	445.11	624.169	[M+H]+	1	-	-	6.62299e+06	5.04704e+06	7.40746e+06	1.36972e+07	1.26861e+07	1.14159e+07	4.31272e+06	2.62364e+06	4.44239e+06	8.33924e+06	6.70222e+06	7.18703e+06	5.85223e+06	6.32559e+06	4.15716e+06	-	CM00240	MetMap106
Zmlp003688	Norarmepavine	Alkaloids	Isoquinoline alkaloids	C18H21NO3	300.15	283.13	299.152	[M+H]+	3	6392-40-1	-	2.40813e+06	1.76123e+06	2.18771e+06	2.59984e+06	2.04715e+06	1.96117e+06	511870	459156	801811	2.067e+06	4.54878e+06	2.96284e+06	1.58264e+06	1.77608e+06	1.21884e+06	-	-	-
Lmdp003171	Azalein (Azaleatin-3-O-rhamnoside)	Flavonoids	Flavonols	C22H22O11	463.12	317.07	462.116	[M+H]+	3	29028-02-2	-	354871	172748	243955	164538	93111	210353	536469	243139	496967	925617	389311	613921	439752	432962	473224	-	CM00564	MetMap117
PDP004427	Myricetin 3-neohesperidoside	Others	Others	C27H30O17	627.16	319.05	626.148	[M+H]+	2	431887-48-8	-	6.42021e+06	6.70382e+06	5.94303e+06	3.46711e+06	2.55422e+06	3.20333e+06	3.97398e+06	5.60892e+06	4.34752e+06	2.57179e+06	6.37125e+06	4.0169e+06	2.19843e+06	2.87513e+06	1.56219e+06	-	-	-
Lmmp002796	Gossypetin-3-O-rutinoside	Flavonoids	Flavonols	C27H30O17	627.16	319.05	626.148	[M+H]+	1	-	-	8.46238e+06	7.31884e+06	7.04357e+06	3.65541e+06	1.95675e+06	3.45381e+06	6.04474e+06	4.03208e+06	4.634e+06	3.01637e+06	4.72971e+06	3.47299e+06	1.87279e+06	3.80779e+06	1.9696e+06	-	-	-
Hmmp002169	Luteolin-5-(3'',5''-O-Di-Rhamnosyl)glucoside-4'-glucoside	Flavonoids	Flavones	C39H50O24	903.25	741.2	902.269	[M+H]+	3	-	-	2.58363e+06	2.05115e+06	2.27093e+06	2.08509e+06	1.27143e+06	1.40438e+06	308862	184681	356449	795158	836398	815025	812013	868993	690745	-	CM00216	MetMap105
MW0154117	N,N-dihydroxy-L-phenylalanine	Amino acids and derivatives	Amino acids and derivatives	C9H11NO4	220.06	105.03	197.069	[M+Na]+	3	-	C19715	861012	1.30634e+06	1.10987e+06	1.21465e+06	1.23696e+06	1.03153e+06	254413	179449	365748	961014	509060	768319	901444	1.03573e+06	931236	ko00460,ko01100,ko01110	C19715	-
pme1474	5'-Methylthioadenosine	Nucleotides and derivatives	Nucleotides and derivatives	C11H15N5O3S	298.1	136.06	297.09	[M+H]+	1	2457-80-9	C00170	1.8164e+08	215102904	1.70843e+08	6.07317e+07	7.38529e+07	1.20024e+08	3.30948e+08	3.44675e+08	3.06605e+08	1.8178e+08	1.51056e+08	1.56792e+08	1.18287e+08	1.37276e+08	1.02585e+08	ko00270,ko00908,ko01100	C00170	-
Wbmp002794	demethylcoclaurine-glucose*	Alkaloids	Alkaloids	C22H27NO8	434.18	272.13	433.174	[M+H]+	1	-	-	3.41532e+07	2.29764e+07	3.40267e+07	5.58744e+07	5.80852e+07	5.24735e+07	3.44482e+07	2.48437e+07	3.27135e+07	4.49835e+07	1.01272e+08	6.45982e+07	3.04802e+07	3.31701e+07	2.34985e+07	-	-	-
MWStz168	Narwedine	Alkaloids	Alkaloids	C17H19NO3	286.14	229.09	285.137	[M+H]+	3	510-77-0	C08534	182433	247848	212543	202152	213239	192254	130487	85435	133889	237602	241330	206368	73975	187732	184108	-	C08534	-
Zmwp003236	Montanine	Alkaloids	Isoquinoline alkaloids	C17H19NO4	302.14	253.08	301.131	[M+H]+	2	642-52-4	-	1.44647e+06	1.26606e+06	1.40846e+06	1.61725e+06	1.6557e+06	1.56513e+06	1.27973e+06	705465	1.07217e+06	1.39044e+06	1.37671e+06	1.68685e+06	2.89997e+06	1.89264e+06	1.95967e+06	-	-	-
pmp000727	Feruloylhistamine	Alkaloids	Phenolamine	C15H17N3O3	288.13	177.05	287.127	[M+H]+	3	94848-18-7	-	1.11867e+07	1.07064e+07	1.1443e+07	1.34289e+07	1.07198e+07	1.08305e+07	5.85492e+06	3.48377e+06	5.63645e+06	9.50488e+06	1.57347e+07	1.16691e+07	7.86655e+06	8.62219e+06	6.25631e+06	-	-	-
MW0144720	Ala-Pro-Thr	Amino acids and derivatives	Amino acids and derivatives	C12H21N3O5	288.15	107.05	287.148	[M+H]+	3	-	-	3.4936e+07	3.42014e+07	3.53212e+07	3.83313e+07	3.43858e+07	3.24016e+07	1.65737e+07	1.2804e+07	1.79472e+07	3.09809e+07	4.957e+07	3.73979e+07	2.58878e+07	2.51926e+07	2.21795e+07	-	-	-
Zbsp002894	Lucenin-2	Flavonoids	Flavones	C27H30O16	611.16	473.11	610.153	[M+H]+	3	29428-58-8	C10102	694963	457373	634131	865984	924555	804147	439659	802430	659974	815690	464158	600444	442526	702315	545825	-	C10102	MetMap105
Wbtp003341	(3,5-dihydroxyphenyl)-(4-hydroxy-2,6-dimethoxyphenyl)methanone	Others	Ketone compounds	C15H14O6	291.09	139.04	290.079	[M+H]+	1	-	-	1.65153e+07	1.45838e+07	1.36882e+07	6.24285e+06	7.91619e+06	8.44491e+06	1.39065e+07	2.10097e+07	1.48563e+07	4.44918e+06	4.53848e+06	5.60365e+06	1.0043e+07	7.93296e+06	8.48057e+06	-	-	-
MWSHY0065	(+)-Catechin*	Flavonoids	Flavanols	C15H14O6	291.09	139.04	290.079	[M+H]+	1	154-23-4	C06562	1.51013e+07	1.58445e+07	1.36763e+07	6.48973e+06	7.07416e+06	8.73472e+06	1.65458e+07	2.10403e+07	1.59091e+07	4.37302e+06	5.41867e+06	6.08603e+06	1.08468e+07	9.57509e+06	7.93323e+06	ko00941,ko01110	C06562	-
MWSHY0174	(-)-Epicatechin*	Flavonoids	Flavanols	C15H14O6	291.09	139.04	290.079	[M+H]+	1	490-46-0	C09727	1.52404e+07	1.55598e+07	1.37163e+07	6.98119e+06	7.03743e+06	8.56061e+06	1.47658e+07	2.11954e+07	1.52276e+07	4.21553e+06	5.37475e+06	5.80048e+06	9.82185e+06	9.07651e+06	7.56405e+06	ko00941,ko01100,ko01110	C09727	MetMap141
Zbsp003145	Leucopelargonidin; 3,4,5,7,4'-Pentahydroxyflavan	Others	Others	C15H14O6	291.09	123.04	290.079	[M+H]+	1	520-17-2	-	1.19977e+07	1.10165e+07	1.00435e+07	4.18895e+06	4.20728e+06	5.20568e+06	9.23594e+06	1.52569e+07	1.03133e+07	2.58067e+06	3.68991e+06	3.57406e+06	5.32911e+06	6.0434e+06	4.08699e+06	-	-	-
Rfn03718	(2S,3R)-2-(3,4-dihydroxyphenyl)-3,4-dihydro-2H-1-benzopyran-3,5,7-triol*	Flavonoids	Flavanols	C15H14O6	291.09	139.04	290.079	[M+H]+	1	-	-	2.08663e+07	1.50143e+07	1.54789e+07	5.6331e+06	6.32741e+06	7.29706e+06	1.25643e+07	1.738e+07	1.25253e+07	2.73792e+06	6.01543e+06	5.04933e+06	7.73994e+06	6.58545e+06	6.90967e+06	-	-	-
MW0155847	Pro-Glu-Asp	Amino acids and derivatives	Amino acids and derivatives	C14H21N3O8	360.14	208.1	359.133	[M+H]+	3	-	-	1.39795e+08	1.23606e+08	1.08557e+08	1.59836e+07	1.70234e+07	1.59665e+07	1.38183e+07	2.00918e+07	1.5876e+07	1.15598e+07	3.2298e+07	2.15032e+07	1.98006e+07	2.94731e+07	1.75095e+07	-	-	-
Wdsp003546	2-methyl-1betah-coclaurine	Alkaloids	Isoquinoline alkaloids	C18H21NO3	300.16	107.16	299.152	[M+H]+	1	-	-	1.66142e+07	9.95425e+06	1.41381e+07	1.75534e+07	1.64805e+07	1.45336e+07	4.60035e+06	2.77046e+06	9.42177e+06	3.23673e+07	7.29851e+07	4.73144e+07	2.58674e+07	2.62641e+07	2.01648e+07	-	-	-
Qmjp110215	(S)-N-Methylcoclaurine	Alkaloids	Alkaloids	C18H21NO3	300.16	107.05	299.152	[M+H]+	1	1472-62-4	C05176	1.58536e+07	9.86475e+06	1.3832e+07	1.7723e+07	1.60648e+07	1.45019e+07	4.93392e+06	2.59781e+06	9.59643e+06	3.29187e+07	8.03085e+07	5.02238e+07	2.46647e+07	2.48536e+07	2.01396e+07	ko00950,ko01100,ko01110	C05176	-
MW0155971	Pro-Pro-Asn	Amino acids and derivatives	Amino acids and derivatives	C14H22N4O5	327.16	137.06	326.159	[M+H]+	3	-	-	3.15486e+06	4.30664e+06	3.99522e+06	5.05309e+06	2.48599e+06	3.53805e+06	2.61209e+06	2.03425e+06	2.26313e+06	2.02296e+06	3.63769e+06	2.61679e+06	1.76266e+06	2.34113e+06	1.82818e+06	-	-	-
PDP011539	NCGC00385068-01!methyl 4-methoxy-2-[(2S,3R,4S,5S,6R)-3,4,5-trihydroxy-6-[[(2S,3R,4S,5R)-3,4,5-trihydroxyoxan-2-yl]oxymethyl]oxan-2-yl]oxybenzoate [IIN-based: Match]	Organic acids	Organic acids	C20H28O13	477.16	237.04	476.153	[M+H]+	3	-	-	3.42734e+06	2.29502e+06	2.95296e+06	3.32006e+06	1.70025e+06	2.91066e+06	4.5127e+06	5.38111e+06	4.0523e+06	473871	1.31358e+06	927257	1.06139e+06	1.56841e+06	902708	-	-	-
MW0153139	Lys-Ser-Tyr	Amino acids and derivatives	Amino acids and derivatives	C18H28N4O6	397.2	147.04	396.201	[M+H]+	3	-	-	1.53509e+06	6.06632e+06	4.10746e+06	5.33448e+06	9.02034e+06	9.29481e+06	1.77644e+07	9.08396e+06	1.21066e+07	6.83605e+06	3.57325e+06	5.77929e+06	8.07786e+06	7.55809e+06	6.54685e+06	-	-	-
WapTKC122489	O-beta-D-Xylosylzeatin	Alkaloids	Alkaloids	C15H21N5O5	352.16	220.12	351.154	[M+H]+	1	-	C03300	2.97422e+07	3.02657e+06	1.35788e+07	2.35668e+06	1.17713e+06	1.34775e+07	6.03198e+07	7.40124e+07	5.37765e+07	218041	2.1801e+06	1.97058e+06	5.05662e+06	6.75204e+06	3.5401e+06	ko00908,ko01110	C03300	-
PDP202250	4-hydroxy-3-(4-hydroxybenzyl)benzaldehyde	Others	Others	C14H12O3	229.08	107.05	228.079	[M+H]+	3	853233-62-2	-	1.7426e+06	1.00747e+06	1.29375e+06	968629	703916	930828	1.30905e+06	1.69275e+06	1.26549e+06	323847	975182	666130	732590	772660	711191	-	-	-
MW0155981	Pro-Pro-Phe	Amino acids and derivatives	Amino acids and derivatives	C19H25N3O4	360.19	208.1	359.185	[M+H]+	3	-	-	1.24572e+08	8.39257e+07	8.83089e+07	2.45483e+07	3.34041e+07	2.64771e+07	1.64807e+07	2.5538e+07	2.25106e+07	2.85155e+07	4.78618e+07	3.50539e+07	2.25151e+07	2.88839e+07	2.16742e+07	-	-	-
MW0155809	Pro-Asp-Glu	Amino acids and derivatives	Amino acids and derivatives	C14H21N3O8	360.14	208.1	359.133	[M+H]+	3	-	-	1.1732e+08	9.10849e+07	8.77185e+07	2.17829e+07	3.45235e+07	2.57835e+07	1.63049e+07	2.6218e+07	2.40042e+07	3.49755e+07	4.38819e+07	3.63735e+07	2.41526e+07	2.46106e+07	2.01632e+07	-	-	-
mws0005	Tryptamine	Alkaloids	Plumerane	C10H12N2	161.11	144.08	160.1	[M+H]+	3	61-54-1	C00398	2.85841e+06	3.27952e+06	2.98416e+06	2.64492e+06	3.23364e+06	2.63032e+06	1.39449e+06	1.67079e+06	1.32059e+06	472379	613276	858757	2.12247e+06	1.9855e+06	1.98513e+06	ko00380,ko00901,ko01100,ko01110	C00398	-
Lhbp073004	Oblongine	Alkaloids	Isoquinoline alkaloids	C19H24NO3+	314.17	269.12	314.175	[M]+	3	-	-	1.36221e+06	1.77782e+06	1.45664e+06	1.00317e+06	929808	808923	178665	114489	379609	1.31174e+06	1.98376e+06	1.64444e+06	1.63119e+06	1.36862e+06	1.1164e+06	-	-	-
pmp000737	Magnocurarine	Alkaloids	Isoquinoline alkaloids	C19H24NO3+	314.18	269.12	314.175	[M]+	1	6801-40-7	C16991	1.66627e+06	1.84973e+06	1.59132e+06	924600	911335	762266	139457	132717	337193	1.14162e+06	1.99979e+06	1.56802e+06	1.55728e+06	1.31067e+06	1.16251e+06	-	C16991	-
Wbmp002860	10,16,19-trihydroxy-5-methyl-12-methylidene-7-azaheptacyclo[9.6.2.01,8.05,17.07,16.09,14.014,18]nonadecan-3-one*	Alkaloids	Alkaloids	C20H25NO4	344.19	58.07	343.178	[M+H]+	1	-	-	4.14869e+06	7.43253e+06	5.7505e+06	5.5901e+06	6.25837e+06	5.38055e+06	3.20581e+06	2.55693e+06	5.82009e+06	1.7575e+07	1.58304e+07	1.48591e+07	7.48469e+06	6.10842e+06	7.79414e+06	-	-	-
Laxp002371	Spinosin glucoside	Flavonoids	Flavones	C34H42O20	771.23	591.17	770.227	[M+H]+	1	-	-	2.71561e+07	5.29143e+07	3.98402e+07	3.90604e+07	3.28415e+07	3.06802e+07	9.59725e+06	4.17977e+06	7.65354e+06	1.07137e+07	2.03066e+07	1.69771e+07	2.28451e+07	2.82879e+07	2.69227e+07	-	-	-
pmb0492	N',N'',N'''-p-Coumaroyl-cinnamoyl-caffeoyl spermidine	Alkaloids	Phenolamine	C34H37N3O6	584.28	325	583.268	[M+H]+	3	-	-	2.03115e+06	3.53848e+06	2.74621e+06	2.59179e+06	885066	2.14026e+06	3.74759e+06	4.20517e+06	3.47057e+06	1.44731e+06	1.18039e+06	1.31522e+06	1.32068e+06	1.66482e+06	1.22159e+06	-	-	-
Lmhp002153	N-p-Coumaroylhydroxyputrescine	Alkaloids	Phenolamine	C13H18N2O3	251.14	147.04	250.132	[M+H]+	3	-	-	1.31069e+06	1.08024e+06	1.08108e+06	623546	720818	882822	1.72538e+06	1.03099e+06	1.31512e+06	1.06284e+06	1.44991e+06	1.19149e+06	931965	876290	928020	-	-	-
PDP056646	adenosine phosphosulfate	Organic acids	Organic acids	C10H14N5O10PS	428.03	136.06	427.02	[M+H]+	3	-	C00224	4.85349e+06	5.51832e+06	6.51305e+06	1.18216e+07	9.22763e+06	9.06432e+06	3.22309e+06	1.5718e+06	4.41091e+06	1.24648e+07	7.44073e+06	9.04292e+06	5.40363e+06	6.09591e+06	4.80857e+06	ko00230,ko00261,ko00920,ko01100,ko01110	C00224	-
pmb0532	IMP	Nucleotides and derivatives	Nucleotides and derivatives	C10H13N4O8P	349.05	137.05	348.047	[M+H]+	3	131-99-7	C00130	8.00806e+06	1.18293e+07	8.47227e+06	2.68657e+06	2.53245e+06	2.89031e+06	4.01353e+06	4.21877e+06	4.23684e+06	4.71962e+06	5.89674e+06	5.05118e+06	4.02318e+06	4.17822e+06	3.51261e+06	ko00230,ko01100,ko01110,ko01232,ko01240	C00130	-
pmb0981	AMP	Nucleotides and derivatives	Nucleotides and derivatives	C10H14N5O7P	348.07	136.06	347.063	[M+H]+	3	61-19-8	C00020	1.07683e+08	1.24582e+08	9.86226e+07	2.85827e+07	2.74058e+07	3.11334e+07	4.36898e+07	5.60951e+07	5.26837e+07	6.38484e+07	6.14742e+07	6.11404e+07	5.50571e+07	5.33547e+07	4.64307e+07	ko00230,ko00908,ko01100,ko01110,ko01232,ko01240	C00020	-
WaXYp00973	2-[[3-Mercapto-2-(alpha-glutamylamino)-1-oxopropyl]amino]acetic acid	Amino acids and derivatives	Amino acids and derivatives	C10H17N3O6S	308.09	162.02	307.083	[M+H]+	1	-	-	989554	929739	948334	903084	3.5884e+07	1.48436e+07	643620	339031	478636	427876	388477	630609	1.52034e+06	1.8764e+06	1.32505e+06	-	-	-
PDP228792	(2r,3s,4s,5r,6r)-2-(hydroxymethyl)-6-(pyridin-3-ylmethoxy)oxane-3,4,5-triol*	Alkaloids	Alkaloids	C12H17NO6	272.11	110.06	271.106	[M+H]+	1	-	-	5.38094e+06	6.86153e+06	1.28857e+07	3.99434e+07	5.25702e+07	3.77526e+07	3.73557e+06	2.18093e+06	7.20033e+06	2.41686e+07	2.4017e+07	2.43946e+07	2.56017e+07	2.52577e+07	2.12651e+07	-	-	-
Sazp000955	Tetraphyllin A*	Alkaloids	Alkaloids	C12H17NO6	272.11	110.06	271.106	[M+H]+	1	-	-	8.30903e+06	1.01121e+07	1.67651e+07	4.69834e+07	5.80298e+07	4.28923e+07	4.43505e+06	5.48041e+06	9.82122e+06	2.92752e+07	2.51454e+07	2.64607e+07	2.34625e+07	2.28818e+07	1.95844e+07	-	-	-
HJKP000649	N-Benzylformamide*	Alkaloids	Alkaloids	C8H9NO	136.07	91.05	135.068	[M+H]+	2	6343-54-0	C15561	2.16508e+07	2.42516e+07	2.19019e+07	1.7705e+07	1.37685e+07	1.5515e+07	1.46282e+07	1.34136e+07	1.47374e+07	1.76037e+07	1.46619e+07	1.53157e+07	1.20474e+07	1.23398e+07	1.08928e+07	-	C15561	-
Waptp01054	4-(2-aminoethenyl)phenol*	Alkaloids	Alkaloids	C8H9NO	136.07	91.05	135.068	[M+H]+	2	-	-	2.34232e+07	1.98106e+07	2.07884e+07	1.74744e+07	1.38734e+07	1.53185e+07	1.38968e+07	1.39153e+07	1.52649e+07	20700377	1.41729e+07	1.64902e+07	1.27047e+07	1.45946e+07	1.12715e+07	-	-	-
MWSHC2054	Adenine	Nucleotides and derivatives	Nucleotides and derivatives	C5H5N5	136.06	119.04	135.054	[M+H]+	1	73-24-5	C00147	1.77941e+07	2.29161e+07	1.80002e+07	8.58052e+06	6.88365e+06	1.02305e+07	2.02244e+07	2.37292e+07	2.10166e+07	1.71758e+07	8.3269e+06	1.2491e+07	1.14496e+07	1.15103e+07	8.44425e+06	ko00230,ko00908,ko01100,ko01110,ko01232	C00147	-
MWS04559g	3-Hydroxy-L-phenylalanine*	Amino acids and derivatives	Amino acids and derivatives	C9H11NO3	182.08	136.08	181.074	[M+H]+	1	587-33-7	C20807	7.18651e+07	7.44578e+07	6.8956e+07	5.21341e+07	4.39416e+07	4.87672e+07	5.16847e+07	4.46404e+07	5.10428e+07	6.25639e+07	3.69162e+07	4.64744e+07	3.34119e+07	3.71153e+07	3.58403e+07	-	C20807	-
Lmmp103109	Apigenin-7-O-(2''-O-glucosyl)glucuronide-4'-O-glucuronide	Flavonoids	Flavones	C33H36O22	785.18	271.06	784.17	[M+H]+	3	-	-	521718	353884	408483	291212	419211	353610	347205	927244	519746	49832.9	33804.9	83957.4	252512	178563	249895	-	CM00128	MetMap103
Sazp002234	2-(hydroxymethyl)-6-[(3,9,10-trimethoxy-6,8,13,13a-tetrahydro-5H-isoquinolino[2,1-b]isoquinolin-2-yl)oxy]oxane-3,4,5-triol	Alkaloids	Isoquinoline alkaloids	C26H33NO9	504.22	342.17	503.216	[M+H]+	1	-	-	9.15435e+07	9.73177e+07	9.42156e+07	9.33554e+07	7.11503e+07	6.84515e+07	1.32459e+07	1.88584e+06	1.99206e+07	6.93395e+07	1.12956e+08	8.33339e+07	5.20788e+07	4.71029e+07	4.67614e+07	-	-	-
MWS4309	Glycyl-tryptophan	Amino acids and derivatives	Amino acids and derivatives	C13H15N3O3	262.12	188.07	261.111	[M+H]+	3	2390-74-1	-	733700	662727	772271	1.0685e+06	893909	916417	657268	670079	669762	694114	937025	771129	593365	532847	674936	-	-	-
Lmhp002001	L-Valyl-L-Phenylalanine	Amino acids and derivatives	Amino acids and derivatives	C14H20N2O3	265.15	72.08	264.147	[M+H]+	3	3918-92-1	-	651851	683819	591807	287694	305514	429083	958997	681830	776992	603307	826126	709826	690263	526428	472393	-	-	-
pmp000362	Glisoflavone	Flavonoids	Isoflavones	C21H20O6	369.13	313.07	368.126	[M+H]+	3	125709-32-2	-	609060	429550	527894	562247	499244	499193	372983	298200	357822	446747	425549	409672	303768	346600	257035	-	-	-
pmp001251	LysoPC 18:2(2n isomer)	Lipids	LPC	C26H50NO7P	520.34	184.07	519.332	[M+H]+	1	-	-	3.0474e+06	3.16209e+06	2.68217e+06	991845	2.01848e+06	1.4689e+06	1.32384e+06	2.01119e+06	1.45567e+06	608261	740656	757499	1.08966e+06	821606	1.13726e+06	-	-	-
MW0107797	Leu-Ile	Amino acids and derivatives	Amino acids and derivatives	C12H24N2O3	245.18	100.11	244.179	[M+H]+	3	36077-41-5	-	542669	583018	616738	832317	750856	738775	527528	378311	502366	700154	726854	642855	360260	251562	318510	-	-	-
pmb2260	LysoPC 15:1	Lipids	LPC	C23H46NO7P	480.31	184.07	479.301	[M+H]+	3	-	-	2.90391e+06	3.35645e+06	2.53692e+06	163895	187502	550226	2.04834e+06	3.65754e+06	2.30233e+06	99900.1	108148	206944	618624	651198	801526	-	-	-
Rlp011429	5-(6-hydroxy-6-methylheptan-2-yl)-4a-methyl-decahydronaphthalen-1-ol	Terpenoids	Sesquiterpenoids	C19H36O2	297.28	69.07	296.272	[M+H]+	2	-	-	172930	157363	193880	308815	5.35192e+06	2.34785e+06	417780	425844	371369	169597	95952.8	218036	559078	561779	510659	-	-	-
YC512118	Oleamide	Lipids	Free fatty acids	C18H35NO	282.28	247.24	281.272	[M+H]+	1	301-02-0	C19670	582699	511443	653759	1.08051e+06	400523	696068	518266	809817	724295	965308	577806	699157	409556	286157	397650	-	C19670	-
PDP011885	(2-aminoethoxy)[2-hydroxy-3-(icos-11-enoyloxy)propoxy]phosphinic acid	Others	Others	C25H50NO7P	508.34	367.32	507.332	[M+H]+	2	-	-	179266	144302	141192	58824.4	72038.4	67494.2	75745.5	113250	85779.8	50907.7	272391	159253	149670	57460.7	121571	-	-	-
Zahp013600	Octadec-2-enamide	Alkaloids	Alkaloids	C18H35NO	282.28	69.07	281.272	[M+H]+	1	-	-	4.02528e+06	3.02023e+06	4.13519e+06	6.58493e+06	2.67997e+06	4.3677e+06	3.3087e+06	5.1232e+06	4.56783e+06	5.97538e+06	3.65587e+06	4.40698e+06	2.77241e+06	1.78187e+06	2.52011e+06	-	-	-
MWSmce698	2',4'-Dimethylacetophenone	Others	Ketone compounds	C10H12O	149.1	65.04	148.089	[M+H]+	3	89-74-7	-	3.20937e+06	3.31418e+06	3.21338e+06	3.01979e+06	3.66283e+06	3.2972e+06	3.12076e+06	3.45768e+06	3.48036e+06	4.2449e+06	3.82146e+06	3.62761e+06	2.00535e+06	2.02814e+06	2.55797e+06	-	-	-
pmb0883	1-Octadecanoyl-sn-glycero-3-phosphoethanolamine	Lipids	LPE	C23H48NO7P	482.32	341.31	481.317	[M+H]+	3	69747-55-3	C21484	439027	303815	310694	67784	50432.2	65753.7	92336.1	90471.4	86238.7	65578.7	167277	121352	141048	76821	221319	-	C21484	-
Wdjp009065	4-(4-Hydroxy-benzyl)-3-[2-(3-hydroxy-phenyl)-ethyl]-5-methoxy-phenol	Others	Others	C22H22O4	351.16	107.05	350.152	[M+H]+	2	-	-	527502	850135	620743	348444	314786	320214	274608	223554	663523	2.32129e+06	2.16073e+06	1.90804e+06	576169	539050	508030	-	-	-
pmp000883	6'''-Cinnamoylspinosin	Flavonoids	Flavones	C37H38O16	739.22	327.08	738.216	[M+H]+	2	-	-	9.69379e+06	1.03081e+07	1.33838e+07	2.69153e+07	1.33088e+07	1.64717e+07	1.9105e+06	581184	5.42581e+06	2.21457e+07	1.92146e+07	1.87469e+07	1.10139e+07	1.00864e+07	1.0084e+07	-	-	-
Sazp010922	Zizyberanalic acid	Terpenoids	Triterpene	C30H46O4	471.35	425.34	470.34	[M+H]+	2	-	-	858893	1.07152e+06	1.53524e+06	3.81536e+06	4.53941e+06	3.40404e+06	310686	286412	400289	807251	148330	546895	823314	743373	776878	-	-	-
MWStz419	3-Oxopomolic acid	Terpenoids	Triterpene	C30H46O4	471.35	407.33	470.34	[M+H]+	1	13849-90-6	-	1.18499e+06	1.41473e+06	2.65502e+06	8.07566e+06	5.48893e+06	5.51243e+06	432973	441550	697983	1.74087e+06	282043	1.1011e+06	1.45967e+06	1.28345e+06	1.31342e+06	-	-	-
Lakp005883	Feruloyl quercitrin	Flavonoids	Flavonols	C31H28O14	625.15	177.05	624.148	[M+H]+	3	-	-	205496	225345	199403	135331	60942.4	159256	403735	47318.1	269790	446843	560496	431981	145225	164419	169439	-	-	-
Rlp05797	5,8-Dihydroxyflavanone*	Flavonoids	Flavanones	C15H12O4	257.08	153.02	256.074	[M+H]+	2	-	-	2.09136e+07	2.16261e+07	1.71504e+07	672637	916803	1.50996e+06	4.37093e+06	3.42443e+06	3.57561e+06	2.28733e+06	2.27821e+06	2.67934e+06	4.2656e+06	4.10151e+06	4.21933e+06	-	-	-
PDP001289	3R-N-glc-3-hydroxy-indoleacetc acid	Others	Others	C16H19NO9	370.11	146.06	369.106	[M+H]+	3	-	-	2.41146e+06	2.51067e+06	6.61883e+06	2.32499e+07	1.32572e+07	1.46893e+07	432203	329527	2.81248e+06	1.25389e+07	7.14523e+06	8.57056e+06	3.48447e+06	3.57745e+06	4.3951e+06	-	-	-
Wcdp005264	Tetradecasphinganine	Others	Others	C14H31NO2	246.24	88.08	245.236	[M+H]+	1	-	-	1.25757e+06	1.67159e+06	1.39561e+06	1.11971e+06	1.1219e+06	1.17216e+06	1.37757e+06	1.56788e+06	1.3656e+06	937070	992745	941603	848388	842285	884331	-	-	-
Sazp006057	lotusine B	Alkaloids	Alkaloids	C36H49N5O5	632.38	114.13	631.373	[M+H]+	1	-	-	3.5797e+07	3.94626e+07	3.05075e+07	2.01815e+06	2.00364e+06	4.37656e+06	1.38392e+07	1.44979e+07	1.52881e+07	1.97665e+07	2.34039e+07	1.93612e+07	1.04649e+07	9.98736e+06	9.44919e+06	-	-	-
Walp008102	2-Aminooctadecane-1,4-diol	Lipids	Sphingolipids	C18H39NO2	302.31	88.08	301.298	[M+H]+	1	-	-	4.51159e+06	3.09917e+06	3.22264e+06	891688	1.67759e+06	1.98807e+06	4.80179e+06	5.26631e+06	4.19526e+06	840089	2.88842e+06	2.04348e+06	2.76039e+06	1.52215e+06	2.78809e+06	-	-	-
PDP054513	(2-{[(2s)-2-hydroxy-3-[(2-methoxyhexadec-4-en-1-yl)oxy]propyl phosphonato]oxy}ethyl)trimethylazanium	Organic acids	Organic acids	C25H52NO7P	510.36	184.07	509.348	[M+H]+	3	-	-	9.91729e+06	7.6344e+06	7.18083e+06	800785	966755	1.37366e+06	3.33323e+06	5.65627e+06	3.77968e+06	919426	1.47189e+06	1.37753e+06	2.105e+06	1.47634e+06	2.77638e+06	-	-	-
WapTKC204979	3-methyl-2-methylidenetricyclo[5.2.1.03,8]decane-8-carbaldehyde	Terpenoids	Monoterpenoids	C13H18O	191.14	161.1	190.136	[M+H]+	2	-	-	171399	114466	149037	173456	53150.4	103817	65875.3	127471	95740.2	92007.7	100948	93068.6	79431.2	77416.2	95443.1	-	-	-
Sasp006508	7-hydroxy-3-(4-methoxyphenyl)-4-propylchromen-2-one	Flavonoids	Flavones	C19H18O4	311.13	251.11	310.12	[M+H]+	1	5219-18-1	-	2.08308e+07	2.67032e+07	2.21928e+07	1.58958e+07	2.38535e+07	1.81851e+07	1.14268e+07	8.73168e+06	1.19807e+07	1.95863e+07	1.84776e+07	1.76029e+07	11886667	1.34347e+07	1.18752e+07	-	-	-
Wbmp010544	10-Hydroxymethyllycaconitine	Alkaloids	Alkaloids	C37H50N2O11	699.35	699.35	698.341	[M+H]+	1	-	-	6.42755e+07	3.54068e+07	4.24018e+07	1.26446e+07	2.72219e+07	2.42958e+07	4.17458e+07	6.08572e+07	4.30171e+07	9.8794e+06	1.1556e+07	1.12806e+07	1.35325e+07	1.42554e+07	1.86443e+07	-	-	-
PDP255999	(2-aminoethoxy)({2-hydroxy-3-[(5E,8E,11E,14E)-icosa-5,8,11,14-tetraenoyloxy]propoxy})phosphinic acid	Others	Others	C25H44NO7P	502.29	459.25	501.286	[M+H]+	3	-	-	5.06563e+06	6.23963e+06	5.98807e+06	7.3298e+06	4.24386e+06	5.2688e+06	3.19667e+06	3.5222e+06	3.31547e+06	3.13964e+06	4.4918e+06	3.57567e+06	2.61548e+06	1.89726e+06	4.22224e+06	-	-	-
Lmgp008448	5,4'-Dihydroxy-7,3'-dimethoxyflavanone*	Flavonoids	Flavanones	C17H16O6	317.1	167.03	316.095	[M+H]+	3	66568-98-7	-	103077	192266	128247	50548.4	43006.8	58900.5	107392	43354.1	80398.6	100501	119716	100738	63257.8	53773	80360.6	-	-	-
mws0983	Oleoylethanolamide	Alkaloids	Alkaloids	C20H39NO2	326.31	62.06	325.298	[M+H]+	2	111-58-0	C20792	2.64502e+06	2.42744e+06	2.34224e+06	1.56629e+06	1.62501e+06	1.45254e+06	880087	666894	1.0704e+06	2.25803e+06	1.69457e+06	1.85457e+06	1.36767e+06	897340	1.31472e+06	-	C20792	-
PDP099089	(6R)-2-methyl-6-(4-methylphenyl)hept-1-en-3-ol	Others	Others	C15H22O	219.17	133.1	218.167	[M+H]+	3	-	-	1.79788e+06	1.63454e+06	1.70723e+06	1.6713e+06	1.69281e+06	1.66793e+06	1.61141e+06	1.64106e+06	1.67267e+06	1.85842e+06	1.82322e+06	1.90312e+06	2.15231e+06	2.07624e+06	3.77733e+06	-	-	-
Zmcp102202	Senkyunolide C*	Others	Lactones	C12H12O3	205.09	149.02	204.079	[M+H]+	1	-	-	1.81001e+07	1.70556e+07	1.85233e+07	2.23051e+07	1.55464e+07	1.87448e+07	1.80211e+07	2.0257e+07	1.8255e+07	1.47188e+07	1.54828e+07	1.54322e+07	1.67576e+07	1.61724e+07	2.12382e+07	-	-	-
Zjmp102705	3,29-Dihydroxyolean-12-en-28-oic acid (Mesembryanthemoidigenic acid)*	Terpenoids	Triterpene	C30H48O4	473.36	409.35	472.355	[M+H]+	1	4871-87-8	-	5.37881e+06	5.90825e+06	7.36935e+06	1.42726e+07	1.19196e+07	1.18594e+07	6.91251e+06	7.23426e+06	6.13442e+06	2.37854e+06	2.47813e+06	4.17552e+06	1.11643e+07	4.79884e+06	1.07138e+07	-	-	-
Lcsp012679	linolenoyl ethanolamine	Lipids	LPE	C20H35NO2	322.27	62.06	321.267	[M+H]+	1	57086-93-8	-	297254	330575	269912	93903.3	95646	95485.1	98326.6	72458.5	87540.4	96131.6	149902	119698	106424	86333.4	80710	-	-	-
Lmhp008718	LysoPC 17:2	Lipids	LPC	C25H48NO7P	506.32	184.07	505.317	[M+H]+	3	-	-	1.32019e+06	1.14294e+06	1.09078e+06	527634	1.11324e+06	833344	884977	1.63478e+06	1.04639e+06	192413	239144	238608	329926	340602	421014	-	-	-
PD0937499	3a-methyl-1-propan-2-yl-2,3,4,7-tetrahydro-1H-azulene-6-carbaldehyde	Terpenoids	Sesquiterpenoids	C15H22O	219.17	121.1	218.167	[M+H]+	2	-	-	1.06334e+06	1.02127e+06	1.12036e+06	1.4326e+06	1.00043e+06	1.24242e+06	1.34604e+06	1.56709e+06	1.40754e+06	1.21141e+06	1.40628e+06	1.27919e+06	1.16056e+06	1.3161e+06	2.15899e+06	-	-	-
WapTKC050478	Aceriphyllic Acid B*	Terpenoids	Triterpene	C30H48O4	473.36	191.18	472.355	[M+H]+	1	461044-02-0	-	592516	540731	790568	1.68634e+06	1.22949e+06	1.32555e+06	796079	430069	615943	627421	651492	704650	965423	502968	950453	-	-	-
Lmbp000668	Isonicotinic acid	Others	Vitamin	C6H5NO2	124.04	78.03	123.032	[M+H]+	1	55-22-1	C07446	3.8446e+06	4.58786e+06	5.24367e+06	9.35344e+06	2.04633e+06	5.10988e+06	2.74987e+06	2.74079e+06	3.79355e+06	7.98643e+06	1.19e+06	4.18723e+06	2.58331e+06	2.88237e+06	2.55235e+06	-	C07446	-
WaQzp09970	Estrane-3,17-diol	Steroids	Steroid	C18H30O2	279.23	67.05	278.225	[M+H]+	3	517-01-1	-	2.36839e+07	1.80646e+07	1.84545e+07	8.77543e+06	1.02792e+07	1.5243e+07	3.81055e+07	3.79855e+07	3.22572e+07	9.10408e+06	4.84413e+06	8.06323e+06	1.24197e+07	1.15244e+07	1.25155e+07	-	-	-
WapTKC179389	8-(5-Hydroxy-2,6,6-Trimethylcyclohex-2-En-1-Yl)-6-Methyloct-5-En-2-one	Terpenoids	Sesquiterpenoids	C18H30O2	279.23	81.07	278.225	[M+H]+	1	-	-	3.06577e+07	2.39184e+07	2.42111e+07	1.1903e+07	1.38362e+07	2.1038e+07	5.37115e+07	4.91151e+07	4.3577e+07	1.22318e+07	6.9128e+06	1.08224e+07	1.58229e+07	1.55339e+07	1.65415e+07	-	-	-
Lmhp008337	LysoPE 14:0(2n isomer)*	Lipids	LPE	C19H40NO7P	426.26	285.24	425.254	[M+H]+	1	-	-	911894	1.49788e+06	977943	70161.3	48848.2	207465	799306	1.02106e+06	758620	152366	154917	181522	293047	269271	260061	-	-	-
pme2960	Naringenin chalcone*	Flavonoids	Chalcones	C15H12O5	273.08	153.02	272.068	[M+H]+	2	73692-50-9	C06561	5.31098e+07	7.31295e+07	5.07614e+07	1.32832e+06	1.44244e+06	5.78205e+06	2.33687e+07	1.92268e+07	1.92683e+07	1.11507e+07	11462236	1.248e+07	1.71741e+07	1.53037e+07	1.61925e+07	ko00941,ko01100,ko01110	C06561	MetMap126,MetMap144
lsdp210003	Elaeocarpucin A	Terpenoids	Triterpene	C30H46O5	487.34	423.33	486.334	[M+H]+	3	-	-	208663	433808	572828	1.5792e+06	1.18884e+07	5.60049e+06	1.06719e+06	1.30808e+06	3.46445e+06	1.25717e+07	140408	5.63089e+06	2.73023e+06	2.39219e+06	2.64821e+06	-	-	-
Wcdp010432	Linoleamide	Lipids	Free fatty acids	C18H33NO	280.26	245.23	279.256	[M+H]+	1	3999-01-7	-	147874	151025	231282	558610	88785.5	284020	125308	218594	219180	408097	131564	240645	123906	111549	138425	-	-	-
PDP245050	licodione	Others	Others	C15H12O5	273.08	153.02	272.068	[M+H]+	2	-	C01592	5.46769e+07	7.35305e+07	5.15636e+07	1.40323e+06	1.65778e+06	6.13067e+06	2.45313e+07	1.96949e+07	1.99641e+07	1.13679e+07	1.17788e+07	1.25282e+07	1.63478e+07	1.59495e+07	1.55958e+07	-	C01592	-
Zagp010156	Ilelic acid B*	Terpenoids	Triterpene	C30H48O4	473.36	191.18	472.355	[M+H]+	1	-	-	579263	465653	704049	1.43041e+06	1.09052e+06	1.15488e+06	732542	595680	646278	574945	675829	674673	871817	579788	992310	-	-	-
Safp022689	Tomentosolic acid	Terpenoids	Triterpene	C30H46O3	455.35	409.34	454.345	[M+H]+	1	6812-98-2	-	1.21266e+07	1.16482e+07	1.44006e+07	2.44534e+07	2.32478e+07	2.18165e+07	1.36803e+07	9.88563e+06	1.13188e+07	9.46233e+06	1.17163e+07	1.1231e+07	1.37979e+07	1.07584e+07	1.54998e+07	-	-	-
Wtmp011507	2-benzoyl-4-[(2r)-1-hydroxy-7-methyl-3-methylideneoct-6-en-1-yl]benzene-1,3,5-triol	Others	Ketone compounds	C23H26O5	383.19	327.12	382.178	[M+H]+	3	-	-	526401	512528	519379	519036	480844	505870	529586	576260	573522	655916	524137	586615	572967	594650	910089	-	-	-
Hmhp005335	Dihydrobaicalein	Flavonoids	Flavanones	C15H12O5	273.07	169.01	272.068	[M+H]+	3	35683-17-1	-	106135	133774	127418	157274	121431	125541	70294.5	66505.8	75717.6	104987	128635	116293	114221	90972.4	67775.1	-	CM00882	MetMap110
PDP026388	3,6,6-trimethyl-12-oxatetracyclo[8.3.0.01,3.04,8]tridec-9-en-13-ol	Others	Others	C15H22O2	235.17	57.07	234.162	[M+H]+	3	-	-	1.63598e+06	1.94379e+06	1.76288e+06	1.65486e+06	1.39133e+06	1.5951e+06	1.88311e+06	1.75189e+06	1.80306e+06	1.74529e+06	1.81935e+06	1.74362e+06	1.58882e+06	1.6581e+06	2.53815e+06	-	-	-
Zajp007311	3',4',5',5,7-Pentamethoxyflavone*	Flavonoids	Flavones	C20H20O7	373.13	343.08	372.121	[M+H]+	3	53350-26-8	-	64893.4	92893.8	79214.3	80497.1	191019	132666	120296	302506	220565	257221	74477.4	155325	113230	114261	168454	-	-	-
PD0462863	2-aminooctadec-12-ene-1,3,4-triol*	Lipids	Sphingolipids	C18H37NO3	316.29	60.04	315.277	[M+H]+	1	-	-	2.3317e+07	1.20459e+07	1.48415e+07	3.48173e+06	2.28593e+06	9.72949e+06	3.71121e+07	5.03356e+07	3.57907e+07	4.05809e+06	5.27805e+06	6.2682e+06	1.26687e+07	5.28877e+06	1.22231e+07	-	-	-
mws2171	Camalexin	Alkaloids	Plumerane	C11H8N2S	201.05	142.05	200.041	[M+H]+	3	135531-86-1	C21721	198512	150354	183593	220234	171107	181435	124494	73933.4	103170	118998	110596	106091	71267.5	84527.2	119179	-	C21721	-
MWSmce549	1-Monomyristin	Lipids	Glycerol ester	C17H34O4	303.25	57.07	302.246	[M+H]+	1	589-68-4	-	352084	274503	310987	301763	275249	289403	292994	341298	300097	231901	362861	282953	225239	142641	179969	-	-	-
PD1035641	(9E)-undec-9-en-7-ynoic acid	Lipids	Free fatty acids	C11H16O2	181.12	107.09	180.115	[M+H]+	2	-	-	705377	739296	719384	707574	531875	672641	884308	1.40488e+06	1.03607e+06	601946	726387	623183	459252	495977	467519	-	-	-
Lssp210412	Cuscohygrine	Alkaloids	Pyrrole alkaloids	C13H24N2O	225.2	100.11	224.189	[M+H]+	1	454-14-8	C06521	1.02624e+06	1.09808e+06	1.09754e+06	1.23904e+06	1.29712e+06	1.22926e+06	1.07398e+06	1.15071e+06	1.13925e+06	1.24687e+06	1.22793e+06	1.22738e+06	1.18733e+06	1.23983e+06	2.40939e+06	ko00960,ko01110	C06521	-
Zbsp006693	Tricin-5-O-guaiacylglycerol*	Flavonoids	Flavones	C27H26O11	527.16	331.08	526.148	[M+H]+	3	-	-	259803	329155	281085	227510	154003	191306	193504	139279	267464	671753	611772	577795	321922	241408	311672	-	-	-
Smdp007779	8-Demethylfarrerol	Flavonoids	Flavanones	C16H14O5	287.09	167.03	286.084	[M+H]+	3	-	-	1.37793e+06	1.88853e+06	1.33192e+06	126673	88573.6	183829	488652	272708	360245	278504	285764	305738	400153	303659	338094	-	-	-
pmp001232	Neoligustilide	Others	Lactones	C12H14O2	191.11	135.08	190.099	[M+H]+	3	-	-	989668	905240	2.10749e+06	6.74765e+06	1.63511e+06	3.6142e+06	1.30548e+06	4.88524e+06	3.56136e+06	5.42537e+06	1.94997e+06	3.05522e+06	525392	606981	681015	-	-	-
mws0017	Spermidine	Alkaloids	Alkaloids	C7H19N3	146.17	72.08	145.158	[M+H]+	3	124-20-9	C00315	91432.5	138909	130958	194106	101955	136845	92103.2	258939	188928	242553	122987	162797	82905	103733	92506.3	ko00330,ko00410,ko00480,ko00940,ko01100,ko02010	C00315	-
WapTKC202770	11,11-dimethyl-4,8-dimethylidene-5-[[(1R,4Z,8S,9R)-8,11,11-trimethyl-6-oxo-4-bicyclo[7.2.0]undec-4-enyl]methoxy]bicyclo[7.2.0]undecan-3-one	Terpenoids	Sesquiterpenoids	C30H44O3	453.34	407.33	452.329	[M+H]+	1	-	-	6.37428e+06	9.31897e+06	1.02914e+07	2.00705e+07	2.128e+07	1.75559e+07	5.07852e+06	4.78398e+06	7.07904e+06	1.56702e+07	1.4609e+06	8.43857e+06	7.93063e+06	6.19765e+06	8.04481e+06	-	-	-
Halp010114	ganodermanondiol	Terpenoids	Triterpene	C30H48O3	457.37	201.16	456.36	[M+H]+	2	-	-	667483	761254	643769	361370	340884	445561	823297	530388	666333	624296	700961	661722	658098	331597	543647	-	-	-
Zjmp102703	Norarjunolic acid	Terpenoids	Triterpene	C29H44O5	473.32	437.3	472.319	[M+H]+	2	60393-90-0	-	1.0424e+06	1.16358e+06	1.06711e+06	923592	1.00141e+06	867438	487192	1.14664e+06	984531	1.65499e+06	1.30789e+06	1.30643e+06	606394	560310	777861	-	-	-
PDP060686	6-hydroxysphingosine*	Lipids	Sphingolipids	C18H37NO3	316.29	60.04	315.277	[M+H]+	1	-	-	2.28419e+07	1.19796e+07	1.46441e+07	3.57755e+06	2.09756e+06	9.29389e+06	3.51192e+07	4.91844e+07	3.4481e+07	3.79792e+06	5.20875e+06	5.99199e+06	11946596	5.0773e+06	1.20273e+07	-	-	-
Salp010275	5-Hydroxy-8-methoxycalamenene	Terpenoids	Sesquiterpenoids	C16H24O2	249.18	193.12	248.178	[M+H]+	1	-	-	1.27185e+06	1.32672e+06	1.2371e+06	988334	1.11619e+06	1.12381e+06	1.41002e+06	1.36172e+06	1.34664e+06	1.18971e+06	1.09817e+06	1.10813e+06	964874	968724	1.23339e+06	-	-	-
pmf0440	p-Methoxycinnamaldehyde	Others	Aldehyde compounds	C10H10O2	163.08	91.05	162.068	[M+H]+	3	1963-36-6	C10475	1.00416e+06	1.0032e+06	1.01281e+06	1.04935e+06	974101	993436	920270	894173	956010	1.15116e+06	903013	951641	649852	651085	634910	-	C10475	-
pmp001270	LysoPC 16:1*	Lipids	LPC	C24H48NO7P	494.32	184.07	493.317	[M+H]+	1	76790-27-7	-	1.26487e+07	1.43556e+07	1.13985e+07	2.98372e+06	9.57014e+06	6.95901e+06	9.68734e+06	1.57997e+07	1.07431e+07	2.74131e+06	2.67726e+06	2.88523e+06	3.58901e+06	3.09287e+06	4.25684e+06	-	-	-
Safp022666	24-Norursa-3,12-dien-11-one	Terpenoids	Triterpene	C29H44O	409.35	205.16	408.339	[M+H]+	3	-	-	8.36683e+06	7.74787e+06	1.17376e+07	2.64588e+07	2.18553e+07	2.21808e+07	1.42758e+07	1.1879e+07	1.11249e+07	3.31479e+06	4.08031e+06	5.85242e+06	1.44719e+07	7.98464e+06	1.49538e+07	-	-	-
PDP239475	Phosphatidylcholine lyso 18:2	Organic acids	Organic acids	C26H50NO7P	520.34	184.08	519.332	[M+H]+	2	-	-	3.16914e+06	2.96033e+06	2.63025e+06	892338	2.16161e+06	1.47252e+06	1.25471e+06	1.92724e+06	1.39259e+06	599026	789771	780326	1.12404e+06	900083	1.04345e+06	-	-	-
Zjzp091621	lotoside I-Ara	Terpenoids	Triterpene Saponin	C53H88O23	1093.58	931.53	1092.57	[M+H]+	1	-	-	265019	479103	321982	121665	129857	174982	371864	402700	353348	217610	181339	181887	111540	151539	155055	-	-	-
WapTKC039136	Maali-1,3-Diene	Terpenoids	Sesquiterpenoids	C15H22	203.18	147.11	202.172	[M+H]+	1	220437-54-7	-	2.83564e+06	2.33552e+06	3.49791e+06	7.14725e+06	6.27271e+06	6.13247e+06	3.82244e+06	2.9645e+06	2.99511e+06	1.40167e+06	1.67929e+06	2.05795e+06	4.12782e+06	2.46466e+06	4.21535e+06	-	-	-
WapTKC057239	Oleanderol	Terpenoids	Triterpene	C30H48O3	457.37	207.17	456.36	[M+H]+	2	114906-01-3	-	501523	515909	457783	254053	245731	318740	594132	406981	487490	435222	578943	485278	398061	240100	461598	-	-	-
pmp000476	N-Isobutyl-4,5-epoxy-2E-decaenamide	Alkaloids	Alkaloids	C14H25NO2	240.2	57.1	239.189	[M+H]+	3	-	-	135370	142448	153352	211124	83822.7	130263	61422.5	141866	98233.5	84589.6	92872.4	92412.6	107139	89051.6	96826.4	-	-	-
WapTKC039761	4,10,14-Aromadendranetriol 10,14-Isopropylidene	Terpenoids	Sesquiterpenoids	C18H30O3	295.23	81.07	294.219	[M+H]+	1	939774-26-2	-	691103	436072	500978	250540	1.34852e+06	715313	378452	523621	376655	79131.1	69845.5	150541	454753	436811	449761	-	-	-
Wbmp005499	Oxoflaccidin-Diglucosyl xyloside	Quinones	PhenAnthraquinones	C34H42O19	755.24	285.08	754.232	[M+H]+	2	-	-	1.32086e+06	1.3832e+06	1.36852e+06	1.4345e+06	1.11689e+06	1.61042e+06	2.94935e+06	971021	2.01507e+06	2.23463e+06	1.90893e+06	1.85141e+06	969937	1.0024e+06	802218	-	-	-
Lmyp005839	Balanophonin	Lignans and Coumarins	Lignans	C20H20O6	357.13	325.11	356.126	[M+H]+	2	118916-57-7	-	1.52416e+06	1.82358e+06	1.78131e+06	2.21106e+06	2.79977e+06	2.38911e+06	1.92388e+06	2.33274e+06	2.27608e+06	2.86715e+06	2.61525e+06	2.50512e+06	1.56081e+06	1.85312e+06	1.5469e+06	-	-	-
Qmfp122301	Ilelatifol D*	Terpenoids	Triterpene	C30H48O4	473.36	409.35	472.355	[M+H]+	1	338744-15-3	-	4.54026e+06	3.85605e+06	6.23872e+06	1.4401e+07	9.41674e+06	1.11225e+07	7.9771e+06	6.13637e+06	6.01743e+06	1.86021e+06	2.62971e+06	3.72375e+06	9.63889e+06	5.86158e+06	8.37394e+06	-	-	-
MWSHC20110	8-Methoxyapigenin*	Flavonoids	Flavones	C16H12O6	301.07	286.05	300.063	[M+H]+	3	57096-02-3	-	977814	1.18358e+06	909820	226314	193892	729061	2.80489e+06	2.20062e+06	2.29143e+06	1.44613e+06	1.29738e+06	1.37119e+06	1.36891e+06	1.25748e+06	1.22215e+06	-	CM00664	MetMap104,MetMap120
Zmjp004795	5,6,7-Trihydroxy-8-methoxyflavone*	Flavonoids	Flavones	C16H12O6	301.07	286.05	300.063	[M+H]+	3	-	-	870812	1.3463e+06	931304	222291	188339	729550	2.82649e+06	2.26235e+06	2.31093e+06	1.37695e+06	1.19199e+06	1.28026e+06	1.2634e+06	1.26728e+06	1.31344e+06	-	CM00893	MetMap110
PDP246071	4-Octadecyne-1,3-diol, 2-amino-	Others	Others	C18H35NO2	298.27	280.26	297.267	[M+H]+	2	-	-	4.91894e+06	2.8833e+06	3.18263e+06	308672	291435	1.05506e+06	4.07511e+06	4.17076e+06	3.42075e+06	611984	1.65776e+06	1.45348e+06	2.72792e+06	1.18389e+06	2.16815e+06	-	-	-
MWS1812	2-Undecanone	Others	Ketone compounds	C11H22O	171.17	55.05	170.167	[M+H]+	3	112-12-9	C01875	440392	437008	439967	445033	663646	599315	779220	562199	629975	467038	513553	477243	425033	373793	376137	-	C01875	-
PDP177042	6-ethyl-1,2,3,4-tetrahydronaphthalen-2-one	Others	Others	C12H14O	175.11	142.08	174.105	[M+H]+	3	-	-	432151	341589	398830	446668	373547	424506	482098	431560	429986	322614	283318	280693	191602	176065	171710	-	-	-
pme0274	6-Aminohexanoate	Organic acids	Organic acids	C6H13NO2	132.1	69.07	131.095	[M+H]+	3	60-32-2	C02378	2.42282e+07	3.38756e+07	2.95128e+07	3.13562e+07	1.08121e+07	2.01178e+07	1.62523e+07	1.27259e+07	1.43887e+07	1.39871e+07	1.24449e+07	1.32071e+07	1.31715e+07	1.33916e+07	1.02352e+07	ko01100	C02378	-
Waqkp07598	2-g-Linoleoyl-glycerol*	Lipids	Glycerol ester	C21H38O4	355.29	263.24	354.277	[M+H]+	1	-	-	1.84811e+06	1.03904e+06	1.27311e+06	591289	1.03274e+06	892878	1.21633e+06	902813	981065	667033	983853	758768	492067	391807	582627	-	-	-
PDP118152	(3R)-1-methoxy-3-methyl-3H-indene	Others	Others	C11H12O	161.1	131.05	160.089	[M+H]+	3	-	-	922489	1.032e+06	951627	849151	913412	876962	859681	965330	921107	955513	845376	873646	766453	772897	973676	-	-	-
MWS1844	alpha-Amylcinnamaldehyde	Others	Aldehyde compounds	C14H18O	203.14	129.07	202.136	[M+H]+	3	122-40-7	C12288	465405	518205	481953	442542	459311	441562	404103	492397	454887	481434	417844	454771	475302	454959	538915	-	C12288	-
Lmqp000331	Sinopyrine C	Alkaloids	Alkaloids	C13H14NO2	217.11	173.08	216.102	[M+H]+	3	-	-	130518	118720	126360	133325	115205	124545	125667	108381	113885	101329	122993	112108	111895	110766	98150	-	-	-
pmb2319	LysoPC 15:0*	Lipids	LPC	C23H48NO7P	482.32	184.07	481.317	[M+H]+	1	108273-89-8	-	1.55448e+07	1.56031e+07	1.26212e+07	809941	965211	3.26622e+06	1.27808e+07	2.14475e+07	1.38674e+07	880503	733376	1.35341e+06	3.53929e+06	2.96606e+06	4.08164e+06	-	-	-
WapTKC212157	3alpha,12alpha-Dihydroxy-5beta-chol-6-enoate	Steroids	Steroid	C24H38O4	391.28	355.26	390.277	[M+H]+	1	-	-	8.35327e+06	7.79673e+06	7.87712e+06	7.08559e+06	6.26859e+06	6.28358e+06	4.70955e+06	3.34826e+06	4.42216e+06	5.99517e+06	6.32965e+06	5.72357e+06	3.96824e+06	4.15227e+06	4.38195e+06	-	-	-
MWS201384	Arg-Gly	Amino acids and derivatives	Amino acids and derivatives	C8H17N5O3	232.14	70.07	231.133	[M+H]+	3	108347-93-9	-	335580	299957	274077	99313.1	97027.2	189571	555174	496250	430161	47956.8	98234.5	146261	438921	378842	485452	-	-	-
PDP256276	6-amino-9-[(2R,3R,4S,5R)-3,4-dihydroxy-5-(hydroxymethyl)oxolan-2-yl]-8H-purin-2-one*	Nucleotides and derivatives	Nucleotides and derivatives	C10H13N5O5	284.1	152.06	283.092	[M+H]+	1	-	-	6.53702e+07	8.33422e+07	6.46807e+07	2.59788e+07	3.10169e+07	3.27825e+07	4.99213e+07	4.87927e+07	5.38394e+07	7.1769e+07	7.40447e+07	6.48849e+07	3.27971e+07	3.44894e+07	3.61452e+07	-	-	-
pma3101	Nicotinate D-ribonucleoside	Others	Vitamin	C11H14NO6+	256.08	124.04	256.082	[M]+	2	17720-18-2	C05841	1.58408e+06	2.11762e+06	1.97515e+06	2.47236e+06	2.0686e+06	2.02738e+06	1.05498e+06	878052	1.22092e+06	2.23853e+06	2.57875e+06	2.31245e+06	1.92769e+06	1.78481e+06	1.36417e+06	ko00760,ko01100	C05841	-
MWS0442	Maltotriose	Others	Saccharides	C18H32O16	527.16	365.1	504.169	[M+Na]+	2	1109-28-0	C01835	1.42997e+06	1.16674e+06	3.3208e+06	1.14106e+07	8.03436e+06	7.8869e+06	544624	456312	1.49545e+06	5.47538e+06	3.6655e+06	4.3016e+06	3.22621e+06	5.69484e+06	3.47818e+06	ko02010	C01835	-
MWSmce548	Betaine*	Alkaloids	Alkaloids	C5H11NO2	118.09	58.07	117.079	[M+H]+	1	107-43-7	C00719	1.13864e+06	916205	1.42412e+06	3.01092e+06	2.52052e+06	2.37145e+06	794381	805272	883989	1.22064e+06	2.12801e+06	1.72834e+06	1.94439e+06	1.93605e+06	2.29558e+06	ko00260,ko01100,ko02010	C00719	-
Zkep00434	Turanose	Others	Saccharides	C12H22O11	365.11	203.05	342.116	[M+Na]+	2	547-25-1	C19636	1.72363e+07	1.12067e+07	1.84422e+07	3.53251e+07	3.97296e+07	3.15278e+07	7.52974e+06	5.58499e+06	1.21829e+07	3.46848e+07	4.90062e+07	3.71296e+07	1.82662e+07	1.93813e+07	2.00186e+07	-	C19636	-
mws0043	Nobiletin*	Flavonoids	Flavones	C21H22O8	403.14	373.1	402.132	[M+H]+	3	478-01-3	C10112	127781	253574	169517	84874.3	291750	186687	180189	317729	259838	303355	95281.6	201344	209449	243979	316003	-	C10112	MetMap120
pmb0881	LysoPE 18:2	Lipids	LPE	C23H44NO7P	478.29	337.27	477.286	[M+H]+	1	-	-	1.0539e+06	951929	922041	598548	689698	623109	539053	740143	571785	300531	331024	372004	596909	397992	445676	-	-	-
WaYp007902	4'-O-(Salicyloyl) Sinapaldehyde	Phenolic acids	Phenolic acids	C18H16O6	329.1	121.03	328.095	[M+H]+	3	-	-	198621	161815	177464	166446	157769	161448	158810	72537.3	124612	160365	126252	134691	100219	140123	149026	-	CM02689	MetMap153
Zjmp102716	2,3,23-Trihydroxy-30-norolean-12,20(21)-dien-28-oic acid	Terpenoids	Triterpene	C29H44O5	473.32	437.3	472.319	[M+H]+	2	-	-	1.93677e+06	1.96525e+06	2.14021e+06	2.89701e+06	2.35023e+06	2.44387e+06	1.72485e+06	3.02765e+06	3.0413e+06	5.70147e+06	5.90387e+06	5.21911e+06	2.88489e+06	2.90564e+06	2.77256e+06	-	-	-
MWS1872	Hydroxyanthraquinone	Quinones	Anthraquinone	C14H8O3	225.05	105.03	224.047	[M+H]+	3	129-43-1	C02980	290594	355927	340191	407910	258774	344250	387882	284727	350102	405293	297093	356013	375290	377998	450527	-	C02980	-
MWS201388	Asn-Hyp	Amino acids and derivatives	Amino acids and derivatives	C9H15N3O5	246.11	141.07	245.101	[M+H]+	3	844640-50-2	-	101534	99110.2	102623	111828	83416.7	102850	123760	111193	110832	84255.8	119393	98619.6	85800.7	100729	124294	-	-	-
Lmhp008833	LysoPC 16:1(2n isomer)*	Lipids	LPC	C24H48NO7P	494.32	184.07	493.317	[M+H]+	1	-	-	7.09762e+06	7.33218e+06	6.21187e+06	2.19974e+06	2.05567e+07	1.00503e+07	4.7387e+06	7.59072e+06	5.26351e+06	1.65873e+06	1.57928e+06	1.81924e+06	2.62017e+06	2.75336e+06	3.4117e+06	-	-	-
Lmxp011770	Diisobutyl phthalate*	Phenolic acids	Phenolic acids	C16H22O4	279.16	149.02	278.152	[M+H]+	1	84-69-5	C15205	1.35512e+07	1.05464e+07	1.21547e+07	1.25783e+07	1.13815e+07	1.18677e+07	1.1419e+07	1.11235e+07	1.13122e+07	1.14758e+07	9.89497e+06	1.10905e+07	1.27109e+07	1.43001e+07	1.83362e+07	-	C15205	MetMap157
Lmbp005578	4-Hydroxy-8-sphingenine	Lipids	Sphingolipids	C18H37NO3	316.28	60.04	315.277	[M+H]+	1	-	-	2.25512e+07	1.23695e+07	1.46454e+07	3.38568e+06	2.17428e+06	9.52302e+06	3.64952e+07	5.1151e+07	3.58392e+07	3.90339e+06	5.13385e+06	6.05562e+06	1.22036e+07	5.02954e+06	1.16753e+07	-	-	-
MWS00204g	N-Ethylglycine	Amino acids and derivatives	Amino acids and derivatives	C4H9NO2	104.07	58.07	103.063	[M+H]+	2	627-01-0	C11735	4.60024e+07	5.39316e+07	5.23792e+07	6.20282e+07	5.64873e+07	5.58318e+07	4.21279e+07	3.96799e+07	4.37573e+07	5.51711e+07	6.46124e+07	5.61307e+07	4.10866e+07	3.77418e+07	3.89422e+07	-	C11735	-
Hmqp005411	9-Oxo-12Z-Octadecenoic acid*	Lipids	Free fatty acids	C18H32O3	297.24	81.07	296.235	[M+H]+	1	112543-32-5	-	298776	292052	336005	498370	5.08531e+06	2.41831e+06	924209	943311	794640	238162	219671	320722	687941	551587	634219	-	-	-
Walp007738	14-Amino-15-hydroxy-11-methylpentadecanoic acid	Lipids	Sphingolipids	C16H33NO3	288.25	88.08	287.246	[M+H]+	1	-	-	101392	182154	125188	58849.8	109321	95705.2	142184	141265	126224	64222.7	109184	86491.9	85646.6	96079.8	122264	-	-	-
Zbjp003279	1,5-bis(4-hydroxy-3-methoxypheny)penta-1,4-dien-3-one	Phenolic acids	Phenolic acids	C19H18O5	327.12	177.05	326.115	[M+H]+	3	-	-	300902	371796	351452	411864	255526	313225	231344	152086	209036	278322	279660	263807	203071	177510	220503	-	-	-
MEDP1067	Palmitoylisopropylamide	Lipids	Free fatty acids	C19H39NO	298.31	280.26	297.303	[M+H]+	3	189939-61-5	-	4.84235e+06	3.66413e+06	3.46805e+06	327315	403669	1.40025e+06	5.53926e+06	4.08885e+06	3.98033e+06	645426	1.64026e+06	1.35142e+06	2.18571e+06	956834	2.54068e+06	-	-	-
MWSmce674	Phylloquinone	Others	Vitamin	C31H46O2	451.36	89.06	450.35	[M+H]+	3	84-80-0	C02059	392632	233356	271299	104520	216712	174684	230956	308274	250179	172434	107345	138671	133796	111749	136013	ko00130,ko01100,ko01110,ko01240	C02059	-
MW0154729	Oleoyl Ethanolamide-d4	Lipids	Free fatty acids	C20H35D4NO2	330.34	312.32	329.323	[M+H]+	3	-	-	6.17178e+06	2.3954e+06	3.79548e+06	1.84307e+06	1.93681e+06	2.3726e+06	4.30324e+06	6.86704e+06	4.97961e+06	2.5575e+06	7.8932e+06	5.15028e+06	4.85001e+06	1.87837e+06	5.12246e+06	-	-	-
PDP107207	(2S)-4-[(1S,2E,4R)-1,3,3-trimethyl-7-oxabicyclo[2.2.1]heptan-2-ylidene]butan-2-ol	Others	Others	C13H22O2	211.17	55.05	210.162	[M+H]+	3	-	-	1.11992e+06	1.22685e+06	1.16399e+06	1.12643e+06	1.49849e+06	1.27561e+06	1.12819e+06	1.33526e+06	1.25502e+06	1.34822e+06	1.25119e+06	1.32886e+06	1.44548e+06	1.25462e+06	2.50454e+06	-	-	-
Zmhp003514	6,7,8-Tetrahydroxy-5-methoxyflavone	Flavonoids	Flavones	C16H12O6	301.07	286.05	300.063	[M+H]+	3	-	-	945967	1.19996e+06	895261	184452	215609	723193	2.81584e+06	2.50761e+06	2.39599e+06	1.33303e+06	1.15828e+06	1.2643e+06	1.33889e+06	1.307e+06	1.34102e+06	-	CM01057	MetMap120
Walp008255	2-aminodocoSane-1,5,7,21-tetraol	Lipids	Sphingolipids	C22H47NO4	390.36	328.32	389.351	[M+H]+	1	-	-	1.23448e+06	777733	854500	248075	533991	533688	1.10431e+06	1.00252e+06	893483	253766	775004	564975	767336	561983	839774	-	-	-
Sasp007990	Myristoyl Ethanolamide	Lipids	Sphingolipids	C16H33NO2	272.26	100.08	271.251	[M+H]+	1	142-58-5	-	238743	206788	204240	130135	79537.5	128060	220954	342715	247694	111132	131306	125189	141067	108734	98669	-	-	-
Layp002880	5,7-Dihydroxychromone glucoside	Others	Chromone	C15H16O9	341.09	179.03	340.079	[M+H]+	3	-	-	2.04995e+06	1.7246e+06	1.8027e+06	1.46439e+06	1.18821e+06	1.4046e+06	1.71781e+06	1.41975e+06	1.55655e+06	1.50761e+06	1.57027e+06	1.44457e+06	1.06711e+06	1.20726e+06	1.48243e+06	-	-	-
Sadp017401	(1R,2S,4S)-6-methoxy-4,7-dimethyl-1-(propan-2-yl)-1,2,3,4-tetrahydronaphthalen-2-yl acetate	Terpenoids	Sesquiterpenoids	C18H26O3	291.2	249.18	290.188	[M+H]+	1	-	-	3.20347e+06	4.67655e+06	4.43432e+06	6.41157e+06	2.78252e+06	4.27456e+06	2.98462e+06	2.87011e+06	3.73122e+06	6.94665e+06	4.84643e+06	5.33135e+06	3.07057e+06	3.12837e+06	2.98479e+06	-	-	-
pmp000266	3,19-Dihydroxyolean-12-en-28-oic acid	Terpenoids	Triterpene	C30H48O4	473.36	207.17	472.355	[M+H]+	1	-	-	831487	637158	1.06385e+06	2.38198e+06	1.84822e+06	2.00833e+06	1.58127e+06	1.29162e+06	1.20914e+06	299941	444273	622207	1.6226e+06	1.35396e+06	1.57678e+06	-	-	-
Rfp09388	3,30-Dihydroxyurs-12-en-28-oic acid (Rubifolic acid)*	Terpenoids	Triterpene	C30H48O4	473.36	409.35	472.355	[M+H]+	1	80489-65-2	-	4.92736e+06	3.51899e+06	6.45264e+06	1.53705e+07	1.15238e+07	1.24777e+07	8.60008e+06	7.57021e+06	6.92373e+06	2.27808e+06	3.11731e+06	4.14327e+06	9.92559e+06	5.36995e+06	9.25563e+06	-	-	-
PD0752242	ethyl 4-phenylbutanoate	Others	Others	C12H16O2	193.12	91.05	192.115	[M+H]+	2	10031-93-3	-	123477	256151	181855	150018	97724.1	139038	199703	365413	245022	94879.4	203357	148256	144806	154730	145463	-	-	-
PDP009975	Erythrophloin D	Others	Others	C24H34O2	355.26	121.1	354.256	[M+H]+	3	1097655-60-1	-	1.11764e+06	1.21469e+06	1.71413e+06	3.90598e+06	4.65587e+06	3.52174e+06	484985	463234	1.22548e+06	4.23098e+06	218160	2.10802e+06	1.64181e+06	1.17108e+06	1.26034e+06	-	-	-
Lahp004570	Chrysin apiosyl glucoside	Flavonoids	Flavones	C26H28O13	549.16	255.07	548.153	[M+H]+	3	-	-	141075	142018	156306	215342	304723	305352	486628	548755	514288	500676	632605	479587	131372	236346	292463	-	-	-
mws0982	N-Methylhistamine	Alkaloids	Alkaloids	C6H11N3	126.1	68.05	125.095	[M+H]+	3	501-75-7	C05127	258402	255192	263178	288700	265236	269315	238704	187815	225262	273270	284645	280115	284747	252667	247627	ko00340,ko01100	C05127	-
Safp023636	Tributyl citrate	Organic acids	Organic acids	C18H32O7	361.22	129.02	360.215	[M+H]+	1	77-94-1	-	385332	311985	398070	595718	326482	440727	359235	411157	399906	458746	347008	403325	405117	448249	662145	-	-	-
Hmzp006059	Sorbifolin	Flavonoids	Flavones	C16H12O6	301.07	286.05	300.063	[M+H]+	3	23130-22-5	-	728252	970791	721090	207365	233782	640090	2.31816e+06	2.07249e+06	2.06216e+06	1.52953e+06	1.12002e+06	1.30643e+06	1.23308e+06	1.2757e+06	1.09416e+06	-	CM00891	MetMap110
PDP054419	(2-{[(2r)-2-hydroxy-3-(icos-13-enoyloxy)propyl phosphonato]oxy}ethyl)trimethylazanium	Organic acids	Organic acids	C28H56NO7P	550.38	184.07	549.379	[M+H]+	3	-	-	4.68094e+06	3.93801e+06	3.61608e+06	842518	1.06894e+06	1.00455e+06	1.19982e+06	1.14762e+06	1.15511e+06	1.08068e+06	2.64886e+06	1.78204e+06	1.45114e+06	682184	1.76425e+06	-	-	-
mws1727	Notopterol	Lignans and Coumarins	Coumarins	C21H22O5	355.15	103.08	354.147	[M+H]+	3	88206-46-6	C17499	29412.3	16822.2	23463	24846.2	34464.4	29393.7	28347.3	38595.8	33168.4	31955.9	34166.8	34501.8	40263.5	46141.4	65308.4	-	C17499	-
Sadp001705	N-Benzyloxycarbonyl-L-asparagine	Others	Others	C12H14N2O5	267.1	150.05	266.09	[M+H]+	2	2304-96-3	-	1.15912e+07	1.09366e+07	9.63123e+06	3.10056e+06	2.41916e+06	3.24664e+06	5.19375e+06	4.99799e+06	5.37911e+06	6.51207e+06	5.74634e+06	5.59958e+06	3.48109e+06	3.16762e+06	3.61658e+06	-	-	-
Walp007188	2-Aminooctadecane-1,5,7,17-tetraol	Lipids	Sphingolipids	C18H39NO4	334.3	88.08	333.288	[M+H]+	1	-	-	76516.7	51504.1	57904.5	33481	47662.2	43951.9	57473.3	56735.8	52101.6	32089.9	49849.6	47101.1	71626.5	59124.7	70515.9	-	-	-
MWSprf057	Nerolidol	Terpenoids	Sesquiterpenoids	C15H26O	223.2	81.07	222.198	[M+H]+	2	7212-44-4	C09704	136475	205517	363303	1.13253e+06	1.14985e+06	924666	58563.6	68291.7	83547.1	164025	31523.9	131767	267737	184399	159069	ko00909,ko01100	C09704	-
pme0193	L-Glutamine	Amino acids and derivatives	Amino acids and derivatives	C5H10N2O3	147.08	84.04	146.069	[M+H]+	3	56-85-9	C00064	2.01635e+07	2.05888e+07	1.86991e+07	1.19907e+07	1.34715e+07	1.67477e+07	3.28142e+07	2.4712e+07	2.60069e+07	1.49819e+07	1.35345e+07	1.32214e+07	9.07418e+06	1.99895e+07	1.11093e+07	ko00220,ko00230,ko00240,ko00250,ko00470,ko00630,ko00750,ko00910,ko00970,ko01100,ko01230,ko01232,ko01240,ko02010	C00064	-
pme0026	L-Lysine	Amino acids and derivatives	Amino acids and derivatives	C6H14N2O2	147.11	84.08	146.106	[M+H]+	3	56-87-1	C00047	1.826e+07	2.02979e+07	1.77337e+07	1.15527e+07	1.25626e+07	1.31122e+07	1.73305e+07	1.55504e+07	1.62654e+07	1.5565e+07	1.56342e+07	1.45958e+07	1.05805e+07	8.70184e+06	1.03067e+07	ko00300,ko00310,ko00470,ko00780,ko00960,ko00970,ko01100,ko01110,ko01210,ko01230,ko02010	C00047	-
MWS04455	cis-3-Hydroxy-L-proline	Amino acids and derivatives	Amino acids and derivatives	C5H9NO3	132.07	86.06	131.058	[M+H]+	2	567-35-1	C19706	1.99905e+08	1.98156e+08	2.13764e+08	2.72695e+08	6.73827e+07	1.73301e+08	186348348	1.45108e+08	1.59036e+08	1.32265e+08	1.0844e+08	1.21853e+08	1.27854e+08	1.29552e+08	1.23481e+08	ko00330	C19706	-
MWStz079	Aurantiamide acetate	Alkaloids	Alkaloids	C27H28N2O4	445.21	224.11	444.205	[M+H]+	3	56121-42-7	-	67551.6	68330.6	425048	1.85347e+06	65367.9	781632	70479.2	32518.8	95281.3	270410	86659.2	152091	46317.7	54775.2	48193.1	-	-	-
Zahp007439	3,4-Methylenedioxycinnamaldehyde	Others	Aldehyde compounds	C10H8O3	177.05	149.02	176.047	[M+H]+	1	58095-77-5	-	2.15163e+06	2.46859e+06	2.31596e+06	2.33936e+06	2.36449e+06	2.28833e+06	2.03396e+06	1.90521e+06	2.0695e+06	2.46913e+06	2.37608e+06	2.21578e+06	1.3885e+06	1.42032e+06	1.60257e+06	-	-	-
WaTKp22296	8-phenyloct-7-enal	Others	Aldehyde compounds	C14H18O	203.14	105.07	202.136	[M+H]+	2	-	-	1.97079e+06	1.87137e+06	1.86798e+06	1.65559e+06	2.21553e+06	1.9286e+06	1.90075e+06	3.79975e+06	2.72768e+06	2.23738e+06	1.92855e+06	1.92482e+06	1.29225e+06	1.56037e+06	2.02968e+06	-	-	-
Wcdp004275	Lauramine oxide	Others	Others	C14H31NO	230.25	57.07	229.241	[M+H]+	1	1643-20-5	-	233409	158263	185530	144306	148470	178429	306592	402209	311538	140086	179614	177879	249992	206593	254859	-	-	-
MWStz627	Pectolinarigenin	Flavonoids	Flavones	C17H14O6	315.09	300.07	314.079	[M+H]+	3	520-12-7	C17784	243662	324913	242500	75349.9	73405.5	95945.7	182218	118487	168212	239653	266618	225494	114931	111437	117031	-	C17784	-
MW0121542	2-ammonio-3-(5-hydroxy-1H-indol-3-yl)propanoate*	Amino acids and derivatives	Amino acids and derivatives	C11H12N2O3	221.09	130.06	220.085	[M+H]+	2	-	-	453354	567146	504093	479463	346026	376519	231616	323203	311902	449872	247114	329754	254798	211006	376465	-	-	-
Wcdp010864	Hexadecanamide	Alkaloids	Alkaloids	C16H33NO	256.26	88.08	255.256	[M+H]+	1	629-54-9	-	3.57062e+06	2.94338e+06	3.34295e+06	3.68675e+06	3.04614e+06	3.09682e+06	2.01832e+06	2.44191e+06	2.82456e+06	5.20233e+06	3.26679e+06	3.98321e+06	2.97781e+06	1.94537e+06	2.68747e+06	-	-	-
Zjzp091650	jujubogenin-Ara-Glc-Rha-malonyl	Terpenoids	Triterpene Saponin	C50H78O20	999.51	455.35	998.509	[M+H]+	1	-	-	214400	210564	205496	177550	159814	158876	119654	84911.3	110361	142674	128245	139409	155205	118889	146586	-	-	-
Lmhp009590	LysoPC 17:1	Lipids	LPC	C25H50NO7P	508.34	184.07	507.332	[M+H]+	1	-	-	2.41827e+06	2.49963e+06	2.10703e+06	699381	691717	892275	1.67918e+06	2.54887e+06	1.7827e+06	457408	616069	567277	689431	657982	774982	-	-	-
mws0040	Chrysin	Flavonoids	Flavones	C15H10O4	255.07	153.02	254.058	[M+H]+	3	480-40-0	C10028	94546.4	98428.9	100727	117684	141580	187318	418061	298441	339845	266224	178545	223427	227595	219989	255697	ko00941	C10028	MetMap110
MWS201444	Gln-Gly	Amino acids and derivatives	Amino acids and derivatives	C7H13N3O4	204.1	84.04	203.091	[M+H]+	3	2650-65-9	-	2.3152e+07	2.22375e+07	2.13699e+07	1.60705e+07	1.77391e+07	1.72033e+07	1.83972e+07	1.92926e+07	1.82995e+07	1.61181e+07	1.65149e+07	1.50812e+07	1.01402e+07	1.45354e+07	1.424e+07	-	-	-
MWSmce704	5-Methyl-2-thiophenecarboxaldehyde	Others	Aldehyde compounds	C6H6OS	127.02	65.04	126.014	[M+H]+	3	13679-70-4	-	27721.7	24413.8	29507.4	43265.8	26091.3	32865.1	25611.1	31281.4	29187.5	32152.5	27449	31148.1	36537.4	28106.8	29416.6	-	-	-
pmp001229	Senkyunolide K	Others	Lactones	C12H16O3	209.12	125.06	208.11	[M+H]+	3	114569-33-4	-	326196	495818	389093	301439	195700	269365	352548	785814	532152	384034	475303	397270	267675	291209	336257	-	-	-
MWSmce294	Elemicin*	Others	Others	C12H16O3	209.11	153.05	208.11	[M+H]+	1	487-11-6	C10451	1.32204e+06	2.32676e+06	1.7141e+06	1.2729e+06	1.03614e+06	1.31112e+06	1.9375e+06	3.41675e+06	2.46521e+06	1.61753e+06	2.20487e+06	1.75921e+06	1.15123e+06	1.24788e+06	1.44751e+06	-	C10451	MetMap163
pmp001230	Senkyunolide M	Others	Lactones	C16H22O4	279.16	121.03	278.152	[M+H]+	3	146986-60-9	-	4.18141e+07	5.19209e+07	4.64998e+07	4.5029e+07	4.30923e+07	4.3259e+07	4.00525e+07	4.55994e+07	4.09895e+07	3.36438e+07	4.44066e+07	3.78794e+07	3.3296e+07	3.85244e+07	5.55526e+07	-	-	-
Zbsp006275	Tricin-4'-O-Vanillicaldehyde-5-O-glucoside	Flavonoids	Flavones	C31H30O15	643.16	331.08	642.159	[M+H]+	3	-	-	178944	127305	145546	115233	122660	134648	197453	118374	142182	79254.2	107119	105689	155699	131076	107415	-	-	-
MWS1777	3-Chloroaniline	Alkaloids	Alkaloids	C6H6ClN	128.03	93.06	127.019	[M+H]+	2	108-42-9	-	2.44777e+07	2.46735e+07	2.48257e+07	2.58257e+07	2.61352e+07	2.56818e+07	2.44872e+07	2.64936e+07	2.5094e+07	2.35084e+07	2.32586e+07	2.29434e+07	2.11832e+07	1.73669e+07	1.77288e+07	-	-	-
pmb0876	LysoPE 16:0	Lipids	LPE	C21H44NO7P	454.29	313.27	453.286	[M+H]+	1	53862-35-4	-	714479	794850	608921	25948.7	31592.3	73889.4	254365	344964	258663	94655.9	100988	135548	286453	108715	179904	-	-	-
Lacp006108	6-Prenylapigenin malonyl glucoside	Flavonoids	Flavones	C29H30O13	587.17	339.12	586.169	[M+H]+	3	-	-	268003	235556	264548	315620	205702	241217	163441	83288.4	174317	378124	371808	338148	190878	253593	214047	-	CM00097	MetMap103
Zmzp005934	Stearamide	Alkaloids	Alkaloids	C18H37NO	284.3	102.09	283.288	[M+H]+	3	124-26-5	C13846	588329	341723	462798	453888	433972	408600	267280	281726	365326	728617	961323	754941	394826	245919	440315	-	C13846	-
Walbp07454	3-Hydrocinnamyl-6-CinnamylGlucose	Others	Alcohol compounds	C24H30O6	415.21	119.09	414.204	[M+H]+	1	-	-	7.48434e+06	8.3309e+06	7.80538e+06	7.39641e+06	9.3489e+06	7.67236e+06	4.8712e+06	4.57771e+06	4.90848e+06	5.64457e+06	6.04757e+06	5.67402e+06	4.98583e+06	4.53957e+06	4.38301e+06	-	-	-
Wacyp09192	2,5-O-Di-CinnamylSorbitol	Phenolic acids	Phenolic acids	C24H30O6	415.21	119.09	414.204	[M+H]+	1	-	-	7.19898e+06	7.98708e+06	7.69759e+06	8.11581e+06	9.88609e+06	8.26249e+06	5.30867e+06	4.46653e+06	5.02168e+06	5.558e+06	5.85772e+06	5.61518e+06	5.24446e+06	4.38953e+06	4.72639e+06	-	-	-
Zahp014087	N-(12-methyltetradecyl)propionamide	Alkaloids	Alkaloids	C18H37NO	284.3	88.08	283.288	[M+H]+	2	-	-	844806	474700	660648	664227	618179	586714	368758	380015	499260	998754	1.37385e+06	1.05807e+06	545137	339785	665592	-	-	-
mws1075	Herniarin	Lignans and Coumarins	Coumarins	C10H8O3	177.05	121.06	176.047	[M+H]+	3	531-59-9	C09268	300533	377251	377940	534133	422415	436851	271158	156089	306761	679311	547814	566542	378458	320527	309710	-	C09268	-
Lmhp005872	Diferuloylcadaverine	Alkaloids	Phenolamine	C25H30N2O6	455.22	177.05	454.21	[M+H]+	3	-	-	3.12117e+07	3.45252e+07	3.41332e+07	3.91923e+07	3.07223e+07	3.2001e+07	2.01761e+07	9.64497e+06	2.13e+07	4.68575e+07	4.66966e+07	4.36672e+07	3.12277e+07	2.6987e+07	2.9568e+07	-	-	-
mws1668	Angelicin*	Lignans and Coumarins	Coumarins	C11H6O3	187.04	131.05	186.032	[M+H]+	3	523-50-2	C09060	310320	401880	387884	515024	410428	441377	355981	170617	334689	620251	560499	543785	357427	338103	385939	ko00999,ko01110	C09060	-
Sazp006172	Comazaphilone G	Others	Others	C22H24O7	401.16	217.09	400.152	[M+H]+	3	-	-	2.09207e+06	2.77714e+06	1.98179e+06	170522	290862	1.26436e+06	5.39902e+06	5.95077e+06	4.60754e+06	338135	178304	465489	1.29457e+06	1.22489e+06	1.18215e+06	-	-	-
Yalp008047	Methyl 12-phenyldodecanoate	Lipids	Free fatty acids	C19H30O2	291.23	93.07	290.225	[M+H]+	1	38795-65-2	-	384644	316825	347375	333937	321072	753543	2.4577e+06	3.87053e+06	2.55939e+06	140514	181826	233721	523928	423439	483684	-	-	-
Wbsp000191	3,7,11-trimethyl-2-oxa-6,10,13-triazatricyclo[7.3.1.05,13]tridecane	Alkaloids	Alkaloids	C12H23N3O	226.19	180.18	225.184	[M+H]+	2	-	-	804269	912124	844105	787739	1.16432e+06	981825	1.00501e+06	1.04656e+06	1.01075e+06	950600	880040	943600	1.05672e+06	981031	1.62601e+06	-	-	-
Sayp006468	Acutissimalignan B*	Lignans and Coumarins	Lignans	C20H20O6	357.13	307.1	356.126	[M+H]+	1	-	-	25428996	2.3067e+07	2.26055e+07	1.60357e+07	2.9883e+07	1.91037e+07	3.68113e+06	1.80405e+06	4.53708e+06	1.1715e+07	1.35838e+07	1.26392e+07	1.25983e+07	1.19554e+07	1.19454e+07	-	-	-
Wbwp006397	(3r,4r)-3-(2h-1,3-benzodioxol-5-ylmethyl)-4-[(4-hydroxy-3-methoxyphenyl)methyl]oxolan-2-one*	Lignans and Coumarins	Lignans	C20H20O6	357.13	307.1	356.126	[M+H]+	1	-	-	2.51222e+07	2.36919e+07	2.27193e+07	1.59684e+07	2.90652e+07	1.88469e+07	4.16737e+06	1.72412e+06	4.82251e+06	1.23296e+07	1.36126e+07	1.29833e+07	1.3032e+07	1.22056e+07	1.27178e+07	-	-	-
Lmbp010382	6-Methoxy-2-(2-phenylethyl)chromone	Others	Chromone	C18H16O3	281.12	91.05	280.11	[M+H]+	2	84294-89-3	-	608007	730639	661808	631746	870742	707409	532067	435090	499697	564172	632549	558052	396820	384598	420317	-	-	-
Lhdp102526	19-Hydroxyursolic acid	Terpenoids	Triterpene	C30H48O4	473.36	205.16	472.355	[M+H]+	2	-	-	1.78163e+06	1.58215e+06	2.66933e+06	6.61907e+06	4.9591e+06	5.32173e+06	3.45228e+06	2.80653e+06	2.71422e+06	1.05347e+06	977610	1.73664e+06	4.62104e+06	2.4443e+06	4.722e+06	-	-	-
WapTKC050003	1,3-Dihydroxy-12-Oleanen-28-Oic Acid*	Terpenoids	Triterpene	C30H48O4	473.36	409.34	472.355	[M+H]+	1	439688-90-1	-	5.08553e+06	3.96001e+06	7.10681e+06	1.7443e+07	1.29568e+07	1.38999e+07	8.70005e+06	6.16821e+06	6.42297e+06	2.37832e+06	2.66533e+06	4.25127e+06	1.1169e+07	6.46597e+06	8.49771e+06	-	-	-
Salp009727	Lauramide	Lipids	Free fatty acids	C12H25NO	200.2	57.07	199.194	[M+H]+	1	1120-16-7	-	117630	187996	145714	117319	106140	120260	154383	130424	151254	186655	150511	162581	138574	137487	184899	-	-	-
pmp001273	LysoPC 18:2	Lipids	LPC	C26H50NO7P	520.34	184.07	519.332	[M+H]+	1	-	-	2.39879e+06	1.9675e+06	1.87231e+06	628987	518495	643012	920098	1.32368e+06	982077	422821	609706	579507	832481	626915	807901	-	-	-
pmc0066	2'-Deoxyinosine 5'-phosphate	Nucleotides and derivatives	Nucleotides and derivatives	C10H13N4O7P	333.06	137.05	332.052	[M+H]+	3	3393-18-8	C06196	395437	274493	2.4234e+06	1.07771e+07	1.42418e+07	1.00491e+07	207482	92393.5	979224	4.29637e+06	1.01028e+07	6.72175e+06	4.8104e+06	7.22494e+06	4.71642e+06	ko00230,ko01232	C06196	-
Walp007214	2-Aminohexadecane-1,5,6-triol	Lipids	Sphingolipids	C16H35NO3	290.27	88.08	289.262	[M+H]+	1	-	-	211633	180154	185369	143271	139406	158072	225007	265959	234888	192507	198242	189252	164760	150655	218439	-	-	-
Zkep143812	6-Deoxy-6-sulfo-D-glucono-1,5-lactone	Others	Lactones	C6H10O8S	243.02	225.01	242.01	[M+H]+	1	-	C21064	3.77046e+07	5.53199e+07	4.63405e+07	4.56533e+07	4.19104e+07	4.50106e+07	4.99255e+07	5.28521e+07	4.81818e+07	3.53537e+07	5.3444e+07	4.04917e+07	2.48628e+07	2.3852e+07	4.54917e+07	-	C21064	-
mws1587	L-Norleucine	Amino acids and derivatives	Amino acids and derivatives	C6H13NO2	132.1	86.1	131.095	[M+H]+	1	327-57-1	C01933	3.13689e+07	4.34521e+07	3.70982e+07	3.58493e+07	1.15938e+07	2.50958e+07	3.0593e+07	2.45843e+07	2.58033e+07	1.8662e+07	1.50915e+07	1.75856e+07	2.04208e+07	1.61812e+07	1.7208e+07	-	C01933	-
Sasp007379	6Z,8E,10E,12Z-Octadecatetraenoic acid	Lipids	Free fatty acids	C18H28O2	277.22	93.07	276.209	[M+H]+	2	145178-65-0	-	298260	310072	507630	1.32149e+06	435469	741874	195463	269400	348165	811098	164805	481129	453839	418807	406343	-	-	-
pme2006	Diethyl glutarate	Organic acids	Organic acids	C9H16O4	189.11	87.04	188.105	[M+H]+	3	818-38-2	-	557079	573092	560829	543804	476899	469177	304482	241271	298645	401718	378625	368020	279412	282652	283586	-	-	-
Ymjm000098	Viburolide	Terpenoids	Triterpene	C30H46O5	487.34	441.34	486.334	[M+H]+	1	-	-	918070	1.50221e+06	1.87352e+06	4.52703e+06	4.1542e+07	1.91726e+07	3.7251e+06	4.11323e+06	1.13011e+07	4.0829e+07	438757	1.83821e+07	9.37516e+06	7.07674e+06	7.78418e+06	-	-	-
Lmfp009701	Glycerol 9,11,13-octadecatrienoyl ester*	Lipids	Glycerol ester	C21H36O4	353.27	261.22	352.261	[M+H]+	1	-	-	2.26485e+06	1.9607e+06	1.91579e+06	1.12784e+06	759280	2.93599e+06	1.09057e+07	1.90104e+07	1.20793e+07	564117	585014	957809	2.49078e+06	2.05791e+06	2.12382e+06	-	-	-
Zmdp001857	γ-Glu-Tyr	Amino acids and derivatives	Amino acids and derivatives	C14H18N2O6	311.12	165.05	310.116	[M+H]+	1	7432-23-7	-	6.44919e+06	6.75869e+06	5.7991e+06	2.57974e+06	2.27057e+06	2.61325e+06	3.3656e+06	2.7254e+06	3.35338e+06	4.58488e+06	3.23392e+06	3.4958e+06	1.84141e+06	2.09538e+06	2.33365e+06	-	-	-
PD0584112	N,N-Diethylphenylacetamide	Alkaloids	Alkaloids	C12H17NO	192.14	91.05	191.131	[M+H]+	2	2431-96-1	C10938	331505	325821	310716	238930	212945	240270	297598	351846	309884	250534	256771	249463	232705	257999	356457	-	C10938	-
WapTKC212339	2β-hydroxy-oleanolic acid	Terpenoids	Triterpene	C30H48O4	473.36	409.35	472.355	[M+H]+	1	-	-	4.55577e+06	4.36493e+06	6.54977e+06	1.49075e+07	1.06466e+07	1.20191e+07	8.98746e+06	7.36158e+06	6.98462e+06	2.22502e+06	3.02256e+06	4.02775e+06	9.64361e+06	6.99189e+06	1.07078e+07	-	-	-
Lmhp008763	LysoPE 16:1(2n isomer)*	Lipids	LPE	C21H42NO7P	452.28	311.26	451.27	[M+H]+	1	-	-	1.43633e+06	1.95871e+06	1.45501e+06	484992	2.59808e+06	1.49651e+06	1.31638e+06	2.14496e+06	1.47316e+06	443121	296802	459875	819530	766568	1.01818e+06	-	-	-
Zapp011308	8-geranylnaringenin	Flavonoids	Flavanones	C25H28O5	409.2	297.08	408.194	[M+H]+	3	87893-18-3	-	158487	117329	173951	318122	279420	269494	152387	146669	140272	103246	128480	127465	173873	144482	185679	-	-	-
Hmhp001812	2'-O-Methyladenosine	Nucleotides and derivatives	Nucleotides and derivatives	C11H15N5O4	282.12	136.06	281.112	[M+H]+	1	2140-79-6	-	4.23245e+06	3.88947e+06	9.26229e+06	3.00676e+07	2.904e+06	1.37821e+07	2.96726e+06	2.37413e+06	2.92513e+06	3.94284e+06	3.08632e+06	3.4669e+06	3.27618e+06	2.65971e+06	3.62744e+06	-	-	-
Safp021800	LPC(18:1/0:0)	Lipids	LPC	C26H53NO7P+	522.35	184.08	522.356	[M]+	1	3542-29-8	-	1.0213e+06	908753	941463	847214	1.62129e+06	1.05466e+06	336267	518176	406325	322742	420814	445670	741238	568737	605922	-	-	-
Lacp009758	Eryzerin A	Flavonoids	Flavanones	C25H28O5	409.2	153.02	408.194	[M+H]+	3	-	-	966645	859273	1.16144e+06	2.15535e+06	2.04875e+06	1.96154e+06	1.39951e+06	1.14041e+06	1.11546e+06	497446	558695	693028	1.35286e+06	856234	1.55024e+06	-	-	-
Lajp002709	3,3',4',5,6,7,8-Heptahydroxyflavan	Flavonoids	Flavanols	C15H14O8	323.07	139.04	322.069	[M+H]+	1	-	-	7.18638e+06	7.06215e+06	6.95908e+06	6.29833e+06	5.37297e+06	6.15485e+06	7.43166e+06	6.97208e+06	6.99078e+06	6.14645e+06	5.73985e+06	5.8212e+06	5.33342e+06	5.80722e+06	5.87796e+06	-	CM01799	MetMap140,MetMap141
Zbjp002910	1,7-bis(4-hydroxy-3-methoxyphenyl)hept-6-ene-3-one	Others	Ketone compounds	C21H24O5	357.17	137.06	356.162	[M+H]+	3	-	-	1.86745e+07	1.80258e+07	1.68985e+07	1.10921e+07	2.37359e+07	1.45408e+07	3.04819e+06	1.64825e+06	3.60603e+06	8.63729e+06	8.90502e+06	8.95444e+06	9.68759e+06	8.40726e+06	8.77991e+06	-	-	-
WapTKC207821	2-isopropyl-3,4,8,9-tetramethyl-5-methylenecyclodeca-3,8-dien-1-ol	Terpenoids	Sesquiterpenoids	C18H30O	263.24	81.07	262.23	[M+H]+	1	-	-	8.43476e+06	6.36511e+06	7.32909e+06	7.04572e+06	4.77293e+06	1.02799e+07	2.7762e+07	3.53487e+07	2.61079e+07	4.31812e+06	4.45131e+06	4.93546e+06	7.13844e+06	5.63825e+06	6.67978e+06	-	-	-
Zbkp004942	Dodecanamide	Alkaloids	Alkaloids	C12H25NO	200.2	88.07	199.194	[M+H]+	1	-	C13831	297343	296028	281217	219342	193872	207784	212493	259024	258431	349119	234837	294388	304027	241369	336167	-	C13831	-
Walp007192	2-aminodocoSane-1,6,19,20,21-pentaol	Lipids	Sphingolipids	C22H47NO5	406.35	300.29	405.345	[M+H]+	1	-	-	2.21298e+06	2.76022e+06	2.24701e+06	1.28865e+06	1.82652e+06	1.7887e+06	2.71318e+06	2.60823e+06	2.40983e+06	1.40631e+06	2.04091e+06	1.95276e+06	2.86936e+06	2.41908e+06	2.82276e+06	-	-	-
Yshs000050	Lupane-20(29)-en-3-on-28-oic acid	Terpenoids	Triterpene	C30H46O3	455.35	437.35	454.345	[M+H]+	1	-	-	3.24959e+06	2.6872e+06	2.67745e+06	1.51368e+06	1.3374e+06	1.31547e+06	875188	646139	1.38914e+06	3.90305e+06	5.06871e+06	3.94152e+06	1.76409e+06	1.07342e+06	1.72256e+06	-	CM03054	MetMap176
Zbzp007397	5,6,7,7a-tetrahydro-4,4,7a-trimethyl-2(4H)-benzofuranone	Others	Others	C11H16O2	181.12	135.12	180.115	[M+H]+	1	15356-74-8	-	666118	645520	642738	590414	363203	526355	724541	1.21531e+06	873375	487174	531789	493703	430590	474686	436077	-	-	-
Zapp006824	gnetupendin A	Others	Stilbene	C22H20O5	365.14	243.1	364.131	[M+H]+	3	-	-	801528	774279	828091	988843	1.11004e+06	1.00031e+06	803764	804028	848359	1.02621e+06	969025	994911	984086	968553	1.7062e+06	-	-	-
MWSmce084	Fraxinellone	Others	Ketone compounds	C14H16O3	233.11	187.11	232.11	[M+H]+	3	28808-62-0	-	198077	230833	254995	417156	1.9583e+06	998360	240896	304655	545981	1.6388e+06	258962	853726	473100	360345	421820	-	-	-
Wmhp000055	2,5-Dimethoxybenzoquinone	Quinones	Quinones	C8H8O4	169.05	65.04	168.042	[M+H]+	1	3117-03-1	-	2.3277e+06	2.33194e+06	2.4332e+06	2.84674e+06	2.46252e+06	2.34713e+06	1.11716e+06	1.14109e+06	1.51068e+06	3.03688e+06	2.43492e+06	2.58135e+06	1.96314e+06	1.12781e+06	2.13043e+06	-	-	-
Lmhp008688	LysoPE 20:5	Lipids	LPE	C25H42NO7P	500.28	359.26	499.27	[M+H]+	2	-	-	1.12685e+06	962883	936275	501900	1.31086e+06	856567	657313	979286	709008	271842	341753	306169	303655	270141	482522	-	-	-
Lmqp000329	Aminoimidazole ribotide	Nucleotides and derivatives	Nucleotides and derivatives	C8H14N3O7P	296.07	104.11	295.057	[M+H]+	1	25635-88-5	C03373	2.29113e+07	3.36411e+07	2.54778e+07	1.42841e+07	2.63661e+07	2.49716e+07	4.35576e+07	4.4206e+07	3.93539e+07	2.12422e+07	2.22606e+07	2.09996e+07	1.79925e+07	1.98612e+07	21469410	ko00230,ko00730,ko00860,ko01100,ko01110,ko01240	C03373	-
Zmdp000292	Arginine methyl ester*	Amino acids and derivatives	Amino acids and derivatives	C7H16N4O2	189.14	70.07	188.127	[M+H]+	1	-	-	4.32333e+06	5.22314e+06	4.30603e+06	2.4372e+06	6.01983e+06	5.18016e+06	8.98673e+06	3.23606e+06	6.38297e+06	7.46926e+06	7.89898e+06	6.72912e+06	2.90912e+06	3.83293e+06	2.87802e+06	-	-	-
Lmhp001430	Cyclo(Pro-Glu)	Amino acids and derivatives	Amino acids and derivatives	C10H14N2O4	227.1	116.07	226.095	[M+H]+	3	-	-	399162	382668	415959	516134	232091	339202	199556	159757	199318	277962	234189	237720	164297	160612	208465	-	-	-
PDP201088	[5-(1-hydroxyprop-2-en-1-yl)-2,6,6-trimethylcyclohex-1-en-1-yl]methyl acetate	Organic acids	Organic acids	C15H24O3	253.18	141.05	252.173	[M+H]+	3	-	-	282693	328261	325609	406139	356486	383865	394078	314228	352215	344464	368315	361569	382289	412701	732507	-	-	-
Wcfp007836	Tetradecyldiethanolamine	Alkaloids	Alkaloids	C18H39NO2	302.3	88.08	301.298	[M+H]+	2	18924-66-8	-	4.08546e+06	3.13758e+06	3.06004e+06	854107	1.50701e+06	1.8315e+06	4.43529e+06	5.22614e+06	4.02674e+06	810868	3.01612e+06	2.03937e+06	2.54287e+06	1.39596e+06	2.78349e+06	-	-	-
Zjzp091618	jujubasaponin I*	Terpenoids	Triterpene Saponin	C47H76O16	897.52	751.46	896.513	[M+H]+	1	-	-	502993	437616	425472	246141	199627	187797	47447	224982	281424	862261	676336	671063	278123	208908	233824	-	-	-
Zmsp005060	Cornifins B	Others	Others	C21H24O7	389.16	181.05	388.152	[M+H]+	3	-	-	2.07468e+06	2.71374e+06	2.16483e+06	1.24731e+06	2.13051e+06	1.60172e+06	1.25297e+06	1.37143e+06	1.59921e+06	2.74725e+06	2.5595e+06	2.42307e+06	1.50181e+06	1.57785e+06	1.53726e+06	-	-	-
Qmdp112405	Viteagnusin A	Terpenoids	Ditepenoids	C22H36O3	349.27	293.21	348.266	[M+H]+	3	-	-	740146	1.01817e+06	849257	729655	514851	544969	235834	156484	252028	475504	463850	458800	415290	373027	297452	-	-	-
WaYp007695	2-Aminooctadecane-1,16,18,18-tetraol	Lipids	Sphingolipids	C18H39NO4	334.3	242.25	333.288	[M+H]+	1	-	-	643775	594022	592226	485536	449915	491695	587572	824042	665651	505026	629668	583907	650146	557778	698306	-	-	-
Walbp01952	6-Hydroxykynurenic acid*	Alkaloids	Quinoline alkaloids	C10H7NO4	206.04	160.04	205.037	[M+H]+	1	3778-29-8	-	3.0152e+06	2.92112e+06	3.5111e+06	5.68288e+06	6.46117e+06	5.10996e+06	1.2617e+06	1.01157e+06	1.85126e+06	4.70974e+06	4.45887e+06	4.04069e+06	1.86625e+06	2.2044e+06	2.54497e+06	-	-	-
Zjmp102711	3-Hydroxy-29(or30)-al-olean-12-en-28-oic acid	Terpenoids	Triterpene	C30H46O4	471.35	407.33	470.34	[M+H]+	1	-	-	1.6232e+06	1.71447e+06	3.13573e+06	9.0033e+06	6.91025e+06	6.45382e+06	441988	319627	645830	1.70592e+06	237608	1.0853e+06	1.53945e+06	1.30517e+06	1.66321e+06	-	-	-
Hmcp003852	Elemol	Terpenoids	Sesquiterpenoids	C15H26O	223.21	207.03	222.198	[M+H]+	3	639-99-6	-	7.59855e+06	8.19566e+06	8.06229e+06	8.72304e+06	7.50766e+06	7.71679e+06	6.12255e+06	7.20761e+06	7.27691e+06	9.72422e+06	8.59489e+06	8.79208e+06	7.32217e+06	6.09507e+06	6.58172e+06	-	-	-
Lwhp010633	Echinopsine	Alkaloids	Quinoline alkaloids	C10H9NO	160.08	115.05	159.068	[M+H]+	1	83-54-5	C10663	3.88456e+06	4.6483e+06	4.82122e+06	7.04035e+06	7.54189e+06	6.01177e+06	894354	887464	1.45773e+06	3.72499e+06	4.06643e+06	4.80466e+06	8.44046e+06	7.86188e+06	8.38443e+06	-	C10663	-
Sadp013780	N,N-Diethyl-m-toluamide	Alkaloids	Alkaloids	C12H17NO	192.14	119.05	191.131	[M+H]+	2	134-62-3	C10935	636238	685682	631120	511761	464979	508476	588901	763145	635240	472107	460840	455338	410793	475566	724682	-	C10935	-
Wasdp07799	5-hydroxy-1,4a-dimethyl-3,4,5,6,7,8-hexahydronaphthalen-2-one*	Terpenoids	Monoterpenoids	C12H18O2	195.14	81.07	194.131	[M+H]+	1	-	-	231635	162564	421345	1.31833e+06	361109	706749	174867	135272	287765	818544	186539	470292	341295	303380	380136	-	-	-
Sadp002087	2'-O-Methylguanosine	Nucleotides and derivatives	Nucleotides and derivatives	C11H15N5O5	298.11	152.06	297.107	[M+H]+	2	-	-	543160	532918	623704	966366	902314	858021	552742	551982	879928	2.19019e+06	1.42381e+06	1.54783e+06	511148	542779	564520	-	-	-
PDP059816	(2s,3r,4s,5s,6r)-2-{[(2r)-5-hydroxy-4-methyl-2h-pyrrol-2-yl]oxy}-6-(hydroxymethyl)oxane-3,4,5-triol	Organic acids	Organic acids	C11H17NO7	276.11	138.05	275.101	[M+H]+	3	-	-	829174	742110	1.07692e+06	2.24201e+06	1.84367e+06	1.67495e+06	203384	341384	1.89737e+06	8.39733e+06	793742	3.97341e+06	1.48491e+06	1.92336e+06	1.77576e+06	-	-	-
MWStz620	Echinocystic acid	Terpenoids	Triterpene	C30H48O4	473.36	427.36	472.355	[M+H]+	1	510-30-5	C08942	711959	445873	793921	1.65394e+06	1.48578e+06	1.44646e+06	952842	761874	735650	248818	324905	435649	1.0308e+06	853795	1.12245e+06	ko00999,ko01100,ko01110	C08942	-
FQtp008495	13-Hydroxygermacrone	Terpenoids	Sesquiterpenoids	C15H22O2	235.17	179.11	234.162	[M+H]+	1	-	C17491	4.55751e+06	4.74591e+06	4.50003e+06	3.8933e+06	3.63836e+06	4.05055e+06	5.18944e+06	4.85132e+06	4.99526e+06	4.89476e+06	4.83465e+06	4.72002e+06	4.14129e+06	4.04334e+06	6.75608e+06	-	C17491	-
Walp009431	2-aminotetracoSane-1,5,21,23-tetraol	Lipids	Sphingolipids	C24H51NO4	418.39	356.35	417.382	[M+H]+	1	-	-	786048	395107	492939	102384	269205	294240	728023	904018	671731	94573.7	622707	429229	711582	320278	703581	-	-	-
Yshs000049	6-Hydroxy-lupane-20(29)-en-3-one-28-oic acid	Terpenoids	Triterpene	C30H46O4	471.35	407.33	470.34	[M+H]+	1	-	-	1.46325e+06	1.2928e+06	2.55414e+06	7.25863e+06	7.10375e+06	5.8644e+06	597219	428336	723596	1.56687e+06	198651	1.04977e+06	1.71779e+06	1.08009e+06	1.51733e+06	-	CM03058	MetMap176
Zbzp011453	Des-O-Methyllasiodiplodin	Others	Lactones	C16H22O4	279.16	149.03	278.152	[M+H]+	1	32885-82-8	-	1.92538e+07	1.91535e+07	1.92023e+07	1.91969e+07	1.46733e+07	1.65994e+07	1.52565e+07	1.64451e+07	1.59369e+07	1.62814e+07	1.61212e+07	1.69358e+07	1.98739e+07	1.87242e+07	2.42729e+07	-	-	-
Hahp000801	alanine betaine	Alkaloids	Alkaloids	C5H11NO2	118.08	72.08	117.079	[M+H]+	1	-	-	3.83882e+06	4.84401e+06	5.3021e+06	9.14486e+06	4.39972e+06	6.42233e+06	5.02252e+06	3.84503e+06	4.82486e+06	6.38919e+06	7.17128e+06	6.51719e+06	5.46501e+06	5.73252e+06	6.32516e+06	-	-	-
MWS201415	Pro-Asp	Amino acids and derivatives	Amino acids and derivatives	C9H14N2O5	231.1	70.07	230.09	[M+H]+	3	85227-98-1	-	258067	675524	467969	472664	332376	406187	420854	501297	439085	351125	381274	401809	544244	392059	719100	-	-	-
Walp008158	2-AminoicoSane-1,5,19-triol	Lipids	Sphingolipids	C20H43NO3	346.33	88.08	345.324	[M+H]+	1	-	-	705120	520291	515190	125129	270668	306173	739270	754631	619218	108290	457333	318290	460204	244928	400562	-	-	-
WaYp007548	2-Aminotetradecan-1-ol*	Lipids	Sphingolipids	C14H31NO	230.25	62.06	229.241	[M+H]+	1	-	-	107245	84349.4	92018.4	76904	70576.8	83793	124003	168255	130359	67280.9	96427.9	91385	129508	73242.4	125915	-	-	-
PDP271067	(12E)-2-aminooctadec-12-ene-1,3,4-triol	Others	Others	C18H37NO3	316.29	60.04	315.277	[M+H]+	2	-	-	2.31552e+07	1.18746e+07	1.47403e+07	3.64225e+06	2.22758e+06	9.85889e+06	3.75548e+07	5.13807e+07	3.62773e+07	3.51544e+06	5.30066e+06	5.95141e+06	1.21248e+07	5.27252e+06	1.19466e+07	-	-	-
Zahp011689	2,2-dimethylchromene-6-carboxylic acid*	Others	Others	C12H12O3	205.09	149.02	204.079	[M+H]+	1	34818-56-9	-	1.71419e+07	1.7324e+07	1.79345e+07	2.07409e+07	1.2601e+07	1.66262e+07	1.64472e+07	1.78825e+07	1.74327e+07	1.85041e+07	2.21422e+07	1.96664e+07	1.70395e+07	1.78157e+07	2.2948e+07	-	-	-
Zapp011268	Lonchocarpol A	Flavonoids	Flavanones	C25H28O5	409.2	165.02	408.194	[M+H]+	3	68236-11-3	C09724	1.42396e+06	1.18822e+06	1.71724e+06	3.36185e+06	2.9188e+06	2.90329e+06	1.95516e+06	1.5089e+06	1.52419e+06	692830	783018	974952	1.92306e+06	1.28258e+06	2.09699e+06	-	C09724	-
Lasp011614	Euchrenone A16	Flavonoids	Flavanones	C25H28O5	409.2	177.02	408.194	[M+H]+	3	-	-	7.17076e+06	6.00513e+06	9.35439e+06	2.04202e+07	1.77366e+07	1.75793e+07	1.15831e+07	9.07957e+06	8.90581e+06	3.20372e+06	3.9973e+06	5.14547e+06	1.13253e+07	6.58252e+06	1.15508e+07	-	-	-
PDP065570	4,6-Dihydroxy-8-methyl-4,6,10-triethyltetradeca-2,7,11-trienoic acid	Others	Others	C21H36O4	353.27	261.22	352.261	[M+H]+	2	-	-	6.00329e+06	3.28807e+06	4.11876e+06	2.01111e+06	3.97073e+06	3.65082e+06	6.29043e+06	6.23623e+06	5.29655e+06	1.42943e+06	1.22391e+06	1.46207e+06	2.00368e+06	1.99846e+06	2.11552e+06	-	-	-
Wasyqp5995	2-Aminooctadecane-1,5,17-triol	Lipids	Sphingolipids	C18H39NO3	318.3	256.26	317.293	[M+H]+	2	-	-	157402	172579	146361	71842.9	130516	120924	199902	243099	190320	65597.8	113986	121158	246624	153287	157391	-	-	-
pmp001073	Synephrine	Alkaloids	Alkaloids	C9H13NO2	168.1	150.09	167.095	[M+H]+	3	94-07-5	C04548	2.45918e+07	2.01939e+07	1.83156e+07	2.00632e+06	1.62368e+06	9.38206e+06	3.96503e+07	4.3979e+07	3.40422e+07	2.95224e+06	3.52188e+06	7.12024e+06	2.2653e+07	2.2344e+07	3.6953e+07	-	C04548	-
Zmjp000624	Pyridoxal	Others	Vitamin	C8H9NO3	168.06	150.05	167.058	[M+H]+	2	66-72-8	C00250	1.12089e+06	1.19521e+06	983970	287666	200693	590780	1.97718e+06	2.01611e+06	1.65995e+06	313161	374085	496003	1.10552e+06	1.22578e+06	1.70217e+06	ko00750,ko01100,ko01240	C00250	-
PDP041486	{[5-(6-amino-7H-purin-7-yl)-3,4-dihydroxyoxolan-2-yl]methoxy}phosphonic acid	Others	Others	C10H14N5O7P	348.07	136.06	347.063	[M+H]+	2	-	-	9.44477e+07	1.3488e+08	9.89842e+07	3.62645e+07	2.8065e+07	3.71786e+07	5.72343e+07	5.05359e+07	5.06962e+07	3.79408e+07	9.56503e+07	6.19531e+07	4.2583e+07	4.10586e+07	6.1943e+07	-	-	-
MW0105465	Ala-Gly-Lys	Amino acids and derivatives	Amino acids and derivatives	C11H22N4O4	297.15	154.09	274.164	[M+Na]+	3	-	-	1.55622e+06	1.16075e+06	1.33416e+06	1.23687e+06	1.25872e+06	1.37308e+06	1.87425e+06	1.18553e+06	1.63323e+06	2.04657e+06	2.56271e+06	2.02564e+06	909651	994464	1.4323e+06	-	-	-
MEDP1025	2-[(2-Amino-3-phenylpropanoyl)amino]-3-methylbutanoic acid	Amino acids and derivatives	Amino acids and derivatives	C14H20N2O3	287.14	131.13	264.147	[M+Na]+	3	-	-	6.677e+06	5.49484e+06	5.49351e+06	3.12387e+06	3.00618e+06	3.40438e+06	4.76182e+06	4.14452e+06	4.26395e+06	3.50706e+06	4.94138e+06	3.87812e+06	2.49369e+06	3.35945e+06	4.59169e+06	-	-	-
Layp000971	Hydroxymenisdaurin D	Alkaloids	Alkaloids	C14H21NO8	332.13	152.07	331.127	[M+H]+	3	-	-	5.6778e+06	5.58037e+06	8.25429e+06	1.87551e+07	1.93976e+07	1.54341e+07	865210	1.02134e+06	7.37262e+06	3.309e+07	4.47871e+07	3.35683e+07	1.20871e+07	1.27164e+07	1.85663e+07	-	-	-
Sazp000968	Passibiflorin	Alkaloids	Isoquinoline alkaloids	C18H27NO11	434.16	272.11	433.158	[M+H]+	3	-	-	288738	324782	962975	3.58784e+06	1.19588e+07	6.26889e+06	251103	109047	523452	1.89696e+06	1.61174e+06	1.87647e+06	2.36497e+06	3.41061e+06	4.32275e+06	-	-	-
pmb0782	Piperidine	Alkaloids	Piperidine alkaloids	C5H11N	86.1	69.07	85.0891	[M+H]+	3	110-89-4	C01746	2.69068e+06	3.36933e+06	3.2138e+06	3.94898e+06	1.51329e+06	2.53281e+06	1.73954e+06	1.6734e+06	1.71497e+06	1.74899e+06	1.68213e+06	1.67869e+06	1.5312e+06	1.19195e+06	1.69437e+06	ko00960	C01746	-
pme0490	Nicotinate	Others	Vitamin	C6H5NO2	124.04	78.03	123.032	[M+H]+	1	59-67-6	C00253	3.45277e+06	3.24515e+06	4.42296e+06	8.71893e+06	1.80826e+06	4.70248e+06	2.45798e+06	2.32782e+06	2.85884e+06	4.72261e+06	1.74268e+06	3.03545e+06	2.24669e+06	1.8942e+06	2.62939e+06	ko00760,ko00960,ko01100,ko01110,ko01240	C00253	-
pma0134	D-Threose	Others	Saccharides	C4H8O4	121.05	93.06	120.042	[M+H]+	3	95-43-2	C06463	1.4302e+06	523616	802694	105839	451013	262878	200688	502201	327880	233625	205182	266376	454266	410340	406860	-	C06463	-
Zblp001009	3-pyridine-methanol-O-β-D-glucopyranosyl*	Alkaloids	Pyridine alkaloids	C12H17NO6	272.11	110.06	271.106	[M+H]+	1	-	-	4.92133e+06	5.26014e+06	1.11761e+07	3.55173e+07	4.19541e+07	3.16157e+07	3.13551e+06	2.38007e+06	6.53387e+06	2.16382e+07	2.3223e+07	2.18876e+07	1.97154e+07	1.95191e+07	3.69895e+07	-	-	-
Lmxp000939	Zarzissine	Alkaloids	Alkaloids	C5H5N5	136.06	119.04	135.054	[M+H]+	2	160568-14-9	-	2.36762e+07	2.11325e+07	1.95078e+07	7.92147e+06	6.50826e+06	8.91819e+06	1.57315e+07	2.52481e+07	1.90748e+07	1.34149e+07	1.37559e+07	1.29626e+07	1.04715e+07	8.65597e+06	1.08403e+07	-	-	-
Zmdp000972	S-Methyl-L-cysteine	Amino acids and derivatives	Amino acids and derivatives	C4H9NO2S	136.04	91.05	135.035	[M+H]+	3	1187-84-4	C22040	2.2399e+07	2.00736e+07	1.96313e+07	1.32114e+07	1.03951e+07	1.22797e+07	1.41857e+07	1.09697e+07	1.32616e+07	1.59975e+07	1.35575e+07	1.38904e+07	1.03421e+07	1.07694e+07	1.54104e+07	ko02010	C22040	-
Lmgp000659	2-Phenylacetamide*	Alkaloids	Alkaloids	C8H9NO	136.08	91.05	135.068	[M+H]+	2	103-81-1	C02505	2.01817e+07	1.88743e+07	1.81929e+07	1.28524e+07	1.15727e+07	1.25408e+07	1.38535e+07	9.78817e+06	1.26139e+07	1.5786e+07	1.42254e+07	1.40164e+07	1.00591e+07	1.06737e+07	1.45172e+07	ko00360,ko01100	C02505	-
Zbsp008181	Persicogenin (5,3'-dihydroxy-7,4'-dimethoxyflavanone)*	Flavonoids	Flavanones	C17H16O6	317.1	167.04	316.095	[M+H]+	3	28590-40-1	-	110314	176060	126717	60837.7	51340.1	61547.2	83380.7	44223.9	67196.7	80774.5	122447	92589.9	56506.7	71115.3	42703.5	-	-	-
Zjxp110304	3-Hydroxy-3,7,11-trimethyldodeca-1,6E,10-trien-9-yl isobutyrate	Terpenoids	Sesquiterpenoids	C18H30O3	295.23	151.11	294.219	[M+H]+	3	-	-	1.96512e+06	1.18528e+06	1.42837e+06	841024	1.63382e+06	1.28803e+06	1.49046e+06	1.86374e+06	1.44722e+06	527705	187408	493933	1.03944e+06	992767	1.07173e+06	-	-	-
Lmhp008801	LysoPE 18:3	Lipids	LPE	C23H42NO7P	476.28	335.26	475.27	[M+H]+	1	-	-	4.44692e+06	2.47245e+06	2.95546e+06	938568	744131	1.18922e+06	2.58072e+06	5.68117e+06	3.36568e+06	304607	358655	487773	1.11234e+06	1.17642e+06	1.37487e+06	-	-	-
pmc0281	Ribosyladenosine	Nucleotides and derivatives	Nucleotides and derivatives	C15H21N5O8	400.15	136.06	399.139	[M+H]+	3	-	-	2.39807e+06	2.5567e+06	2.98991e+06	5.04001e+06	3.06856e+06	3.53444e+06	1.45505e+06	1.09203e+06	1.92087e+06	4.5102e+06	5.07947e+06	4.23605e+06	2.0009e+06	1.82325e+06	2.24313e+06	-	-	-
pmb0864	LysoPE 14:0*	Lipids	LPE	C19H40NO7P	426.26	285.24	425.254	[M+H]+	1	-	-	1.04163e+06	1.49305e+06	1.02465e+06	53903.6	88042.8	224218	837197	1.27903e+06	877925	157177	164064	188480	299916	256757	281137	-	-	-
PDP240682	Levofolinic acid*	Alkaloids	Alkaloids	C20H23N7O7	474.18	327.12	473.166	[M+H]+	1	-	-	1.80824e+06	1.21809e+06	1.44736e+06	1.18413e+06	619958	893416	858899	739503	847467	1.04053e+06	1.12407e+06	1.04033e+06	872421	821020	627860	-	-	-
Wdhp002598	1-(4-hydroxyphenyl)-7-methoxy-1,2,3,4-tetrahydroisoquinolin-8-ol	Alkaloids	Isoquinoline alkaloids	C16H17NO3	272.13	107.05	271.121	[M+H]+	3	-	-	331727	294406	328546	390465	376889	338733	158957	110454	259549	758921	756063	678262	361345	288322	286935	-	-	-
MWS1771	L-Tyrosine methyl ester	Amino acids and derivatives	Amino acids and derivatives	C10H13NO3	196.1	91.05	195.089	[M+H]+	3	1080-06-4	C03404	172039	226770	179121	97984.6	107505	105416	116103	166666	131282	90870.5	108263	96258	83023.8	56233.5	77020.3	-	C03404	-
WaJp002408	Norarmepavine Glucoside*	Alkaloids	Isoquinoline alkaloids	C24H31NO8	462.21	300.16	461.205	[M+H]+	1	-	-	1.42346e+06	1.54128e+06	2.96444e+06	8.89273e+06	6.72166e+06	6.3909e+06	725714	715059	3.49448e+06	1.45908e+07	2.89665e+07	1.90314e+07	8.04206e+06	6.73106e+06	7.52668e+06	-	-	-
Lmzp004885	Tricin (5,7,4'-Trihydroxy-3',5'-dimethoxyflavone)	Flavonoids	Flavones	C17H14O7	331.08	315.05	330.074	[M+H]+	3	520-32-1	C10193	571106	647415	604586	585889	376285	457533	363316	241655	337360	476857	386709	457138	558557	456795	472909	-	C10193	-
PDP285402	2-[(1S,4R)-3,3-dimethyl-2-bicyclo[2.2.1]heptanylidene]acetic acid	Others	Others	C11H16O2	181.12	135.12	180.115	[M+H]+	2	-	-	607768	610333	597986	553731	428082	555542	814084	1.24194e+06	914232	459115	592769	515965	476056	441132	429618	-	-	-
PDP019564	2-[2-(4-hydroxy-3-methoxyphenyl)ethyl]-6,7-dimethoxy-4H-chromen-4-one*	Others	Others	C20H20O6	357.13	307.1	356.126	[M+H]+	1	-	-	2.47325e+07	2.54489e+07	2.29828e+07	1.45513e+07	3.18738e+07	1.94191e+07	4.24539e+06	1.69362e+06	4.92925e+06	1.27682e+07	1.31518e+07	1.30539e+07	1.34296e+07	1.24705e+07	1.31893e+07	-	-	-
Wahlp07899	Norephedrin 3-O-(2''-Phenylpropanyl)Glucoside	Alkaloids	Phenolamine	C24H33NO6	432.24	119.09	431.231	[M+H]+	1	-	-	2.63133e+06	2.88767e+06	2.85335e+06	3.22875e+06	3.6929e+06	3.12762e+06	1.79479e+06	2.06498e+06	2.0095e+06	2.32797e+06	2.66328e+06	2.33959e+06	1.71547e+06	1.65061e+06	1.75101e+06	-	-	-
pmb0880	LysoPE 18:0(2n isomer)	Lipids	LPE	C23H48NO7P	482.32	341.31	481.317	[M+H]+	3	-	-	250863	235159	254839	302148	231160	237453	120647	143969	126831	104925	192442	162737	218949	143352	173861	-	-	-
MW0015391	9R-hydroxy-10E,12Z-octadecadienoic acid	Lipids	Free fatty acids	C18H32O3	297.24	265.02	296.235	[M+H]+	3	10075-11-3	-	2.75502e+06	1.92101e+06	2.32964e+06	2.29617e+06	2.33381e+06	2.22549e+06	1.86751e+06	2.15953e+06	1.91887e+06	1.54029e+06	2.65383e+06	2.07832e+06	2.00333e+06	1.3859e+06	2.72435e+06	-	-	-
Zmmp001917	Glu-Lys-Leu	Amino acids and derivatives	Amino acids and derivatives	C17H32N4O6	389.24	260.2	388.232	[M+H]+	3	-	-	161403	133122	129785	59872.7	71334	143466	454915	166393	288106	197915	93995.4	151512	173741	163061	120333	-	-	-
MW0105849	Asp-Cys-Arg	Amino acids and derivatives	Amino acids and derivatives	C13H24N6O6S1	393.15	214.07	392.148	[M+H]+	3	-	-	2.33534e+06	2.61877e+06	2.08734e+06	528483	599589	873053	2.10912e+06	2.53216e+06	1.95616e+06	498240	284474	541490	1.14202e+06	1.18164e+06	934921	-	-	-
pmb0789	5'-O-beta-D-Glucosylpyridoxine	Others	Vitamin	C14H21NO8	332.13	152.07	331.127	[M+H]+	3	-	C03996	1.59695e+06	1.79135e+06	2.06355e+06	3.54113e+06	4.72895e+06	3.34919e+06	205791	272810	2.61281e+06	1.21068e+07	8.73956e+06	9.23972e+06	4.50579e+06	4.89784e+06	3.86279e+06	-	C03996	-
Ybhp005915	acerogenin E	Phenolic acids	Phenolic acids	C19H20O3	297.15	133.06	296.141	[M+H]+	3	-	-	112621	60943.7	89114.4	98443	93680.3	92783.8	79672.2	33769	64203.4	94134.7	112904	96214.8	66996.9	101980	86848.8	-	-	-
Zken00392	1-(9Z-octadecenoyl)-sn-glycero-3-phosphocholine	Lipids	LPC	C26H52NO7P	544.34	485.26	521.348	[M+Na]+	1	-	-	1.81639e+07	2.33762e+07	1.93198e+07	1.35185e+07	1.17633e+07	1.1913e+07	9.00138e+06	9.95864e+06	8.82894e+06	6.22466e+06	9.8081e+06	7.55476e+06	5.70831e+06	4.75314e+06	8.69645e+06	-	-	-
MW0155827	Pro-Gln-Asn	Amino acids and derivatives	Amino acids and derivatives	C14H23N5O6	358.17	58.06	357.165	[M+H]+	3	-	-	1.20774e+07	1.03137e+07	9.59074e+06	3.17164e+06	1.32855e+07	6.80064e+06	1.08884e+06	963260	1.06122e+06	1.20187e+06	780454	1.69424e+06	4.50655e+06	4.40073e+06	4.68551e+06	-	-	-
MW0109337	Pro-Thr	Amino acids and derivatives	Amino acids and derivatives	C9H16N2O4	217.13	83.05	216.111	[M+H]+	3	-	-	296894	379341	278722	41142	81624.7	76417.3	136553	129109	132104	129195	119057	137025	188620	164416	125842	-	-	-
MWSmce324	Psoralen*	Lignans and Coumarins	Coumarins	C11H6O3	187.04	131.05	186.032	[M+H]+	3	66-97-7	C09305	364458	422413	404171	447115	433723	411327	294958	174440	295376	538083	512685	486119	329057	384598	391132	ko00999,ko01110	C09305	-
pmb0801	4-Pyridoxic acid-O-glucoside	Others	Vitamin	C14H19NO9	346.11	184.06	345.106	[M+H]+	2	-	-	2.43168e+07	3.23017e+07	2.89827e+07	3.16763e+07	2.61744e+07	2.38685e+07	3.64094e+06	1.81918e+06	8.72626e+06	3.27111e+07	4.57572e+07	3.55591e+07	2.08589e+07	2.17484e+07	2.1895e+07	-	-	-
WaTKp01218	2-(2-Ethynyl-2,4-cyclopentadien-1-ylidene)ethenol	Others	Alcohol compounds	C9H6O	131.05	103.05	130.042	[M+H]+	1	393561-91-6	-	5.41869e+06	4.90321e+06	4.79736e+06	3.34302e+06	2.3738e+06	3.02509e+06	3.6918e+06	3.14195e+06	3.25341e+06	2.59956e+06	2.26338e+06	2.44506e+06	2.4994e+06	2.302e+06	2.538e+06	-	-	-
pme2828	4-Nitrophenol	Others	Others	C6H5NO3	140.03	98.96	139.027	[M+H]+	3	100-02-7	C00870	2.90574e+07	2.66498e+07	2.71403e+07	2.42872e+07	2.78463e+07	2.83904e+07	3.76851e+07	3.58767e+07	3.43964e+07	2.48586e+07	2.73496e+07	2.5919e+07	2.51784e+07	3.24318e+07	3.03866e+07	-	C00870	MetMap163
PDP060499	Phosphatidylcholine lyso 15:0	Organic acids	Organic acids	C23H48NO7P	482.32	184.07	481.317	[M+H]+	3	17364-10-2	-	1.73423e+07	1.84831e+07	1.45207e+07	952569	927085	3.63139e+06	1.43976e+07	2.55889e+07	1.61827e+07	940428	893510	1.49287e+06	3.79648e+06	3.5978e+06	4.61128e+06	-	-	-
MW0152923	Lys-Cys-Glu	Amino acids and derivatives	Amino acids and derivatives	C14H26N4O6S1	379.16	107.05	378.157	[M+H]+	3	-	-	1.0938e+07	1.23625e+07	1.24205e+07	1.55015e+07	1.64458e+07	1.44243e+07	8.22657e+06	7.59083e+06	1.02911e+07	1.98207e+07	1.97796e+07	1.76732e+07	9.16545e+06	8.60388e+06	9.70144e+06	-	-	-
MW0144680	Ala-Met-Phe	Amino acids and derivatives	Amino acids and derivatives	C17H25N3O4S1	368.17	107.05	367.157	[M+H]+	3	-	-	8.95291e+06	9.19312e+06	8.03402e+06	3.87804e+06	2.92734e+06	3.91715e+06	5.97501e+06	5.26877e+06	6.11688e+06	8.09682e+06	7.28836e+06	6.78071e+06	3.13317e+06	3.35028e+06	3.66124e+06	-	-	-
Zbqp005094	N-(10-hydroxydecanoyl)nornicotine	Alkaloids	Pyridine alkaloids	C19H30N2O2	319.24	149.11	318.231	[M+H]+	3	-	-	404547	363054	344337	186485	238319	269761	499200	627024	474196	118533	223255	180744	220146	196933	245700	-	-	-
MWSslk226	Benzylacetone	Others	Ketone compounds	C10H12O	149.09	91.05	148.089	[M+H]+	3	2550-26-7	-	455951	374663	402775	352646	278512	301927	247317	303529	276762	282115	288418	276842	243142	220023	186431	-	-	-
PDP239459	Phosphatidylcholine lyso 18:3	Organic acids	Organic acids	C26H48NO7P	518.32	184.07	517.317	[M+H]+	3	-	-	3.56959e+07	2.28841e+07	2.42351e+07	4.01537e+06	3.18071e+06	6.36892e+06	1.74524e+07	4.45798e+07	2.51226e+07	1.54839e+06	1.80036e+06	2.57874e+06	6.19619e+06	6.24827e+06	7.54546e+06	-	-	-
Zmjp011592	Kanerodione	Terpenoids	Triterpene	C30H46O3	455.35	437.34	454.345	[M+H]+	3	-	-	2.42977e+06	2.21424e+06	3.03749e+06	5.89941e+06	4.4885e+06	4.78782e+06	3.16329e+06	2.29966e+06	2.78186e+06	2.98339e+06	3.19232e+06	3.15131e+06	3.40512e+06	2.85096e+06	3.46134e+06	-	-	-
Lcsp001306	Ser-Ile-Asp	Amino acids and derivatives	Amino acids and derivatives	C13H23N3O7	334.16	173.13	333.154	[M+H]+	3	-	-	232379	311825	254834	185760	159448	195696	288065	355824	290853	166488	170429	168728	169805	116451	149860	-	-	-
Lmhp011562	1-α-Linolenoyl-glycerol*	Lipids	Glycerol ester	C21H36O4	353.27	261.22	352.261	[M+H]+	1	-	-	2.2408e+06	1.88584e+06	1.8812e+06	1.1527e+06	659210	2.86181e+06	1.06852e+07	1.88189e+07	1.19303e+07	643058	519467	1.00001e+06	2.67499e+06	1.98119e+06	2.34125e+06	-	-	-
pme2801	7-Methylxanthine	Nucleotides and derivatives	Nucleotides and derivatives	C6H6N4O2	167.06	150.03	166.049	[M+H]+	2	552-62-5	C16353	141713	235592	192634	208558	181724	196045	199661	271542	240198	258583	157137	190965	123384	150676	140037	ko00232,ko01100,ko01110	C16353	-
PDP228362	(2r,3s,4s,5r,6r)-2-(hydroxymethyl)-6-(6-{[(3-hydroxyphenyl)methyl]amino}purin-9-yl)oxane-3,4,5-triol	Others	Others	C18H21N5O6	404.16	272.11	403.149	[M+H]+	3	-	-	453912	751005	1.00554e+06	2.61788e+06	4.48347e+06	2.91212e+06	357915	362900	845599	2.78637e+06	1.57652e+06	2.22175e+06	2.38297e+06	2.97076e+06	3.18129e+06	-	-	-
PDP215864	1-Ethenoxy-2-Methylbenzene	Others	Others	C9H10O	135.08	91.05	134.073	[M+H]+	3	-	-	6.11353e+06	6.92658e+06	6.85489e+06	8.19425e+06	7.41227e+06	7.16906e+06	4.63226e+06	5.39743e+06	5.40194e+06	6.9503e+06	6.09263e+06	6.13114e+06	4.56985e+06	3.87757e+06	3.6678e+06	-	-	-
WaYp007721	2-Aminohexadecane-1,16,16-triol	Lipids	Sphingolipids	C16H35NO3	290.27	242.25	289.262	[M+H]+	1	-	-	1.45402e+06	1.37315e+06	1.35377e+06	1.11452e+06	996533	1.12813e+06	1.41855e+06	1.63827e+06	1.49638e+06	1.36825e+06	1.60609e+06	1.4469e+06	1.28583e+06	1.31686e+06	1.52013e+06	-	-	-
Zahp012577	Octadecadienamide	Alkaloids	Alkaloids	C18H33NO	280.26	81.07	279.256	[M+H]+	1	-	-	393780	370424	545247	1.19783e+06	246658	645970	340875	534382	523579	867383	277229	500867	215110	271412	271587	-	-	-
WapTKC034509	2,4,6,10-Farnesatetraene	Terpenoids	Sesquiterpenoids	C15H24	205.2	121.1	204.188	[M+H]+	1	6980-88-7	-	2.60457e+06	3.73274e+06	3.08711e+06	2.76092e+06	2.06203e+06	2.53414e+06	3.02481e+06	4.63351e+06	3.74649e+06	3.41583e+06	4.16059e+06	3.56826e+06	2.68846e+06	2.27769e+06	2.74479e+06	-	-	-
Wbkp012886	(1S,3R,3a1S,8R,10S,11aS)-1,5,10-trihydroxy-3,3a1,8,11a-tetramethyl-2,11-dioxohexadecahydrodibenzo[de,g]chromen-4-yl acetate*	Terpenoids	Ditepenoids	C22H32O8	425.21	365.19	424.21	[M+H]+	3	-	-	9.99176e+06	9.78545e+06	9.70507e+06	8.97097e+06	9.03013e+06	9.30164e+06	1.0506e+07	9.5043e+06	9.97288e+06	9.84379e+06	9.02753e+06	9.66369e+06	1.05758e+07	1.04963e+07	1.70238e+07	-	-	-
pmp000172	5,2'-Dihydroxy-7,8-dimethoxyflavone glucoside*	Flavonoids	Flavones	C23H24O11	477.14	315.08	476.132	[M+H]+	3	-	-	361185	216506	303227	360753	292715	318054	283335	252033	256354	211035	219205	247428	376662	376105	323666	-	CM01085	MetMap120
Wagp005964	Desmethoxysudachitin 5-[6''-(3-Hydroxy-3-Methylglutaryl)Glucoside]	Flavonoids	Flavones	C29H32O16	637.18	331.08	636.169	[M+H]+	3	-	-	4.99163e+06	3.57097e+06	4.32988e+06	4.52419e+06	3.01583e+06	3.45071e+06	2.17352e+06	830254	2.63263e+06	7.15561e+06	7.45434e+06	6.4511e+06	3.03561e+06	2.58283e+06	3.15016e+06	-	CM00948	MetMap121
PD0819822	3,6-Dimethoxyapigenin 7-O-(3''-hydroxymethylglutaryl)glucoside*	Flavonoids	Flavones	C29H32O16	637.18	331.08	636.169	[M+H]+	2	-	-	4.45478e+06	3.4593e+06	4.0886e+06	4.61484e+06	3.00341e+06	3.46719e+06	2.09946e+06	867571	2.87728e+06	8.45236e+06	7.03961e+06	6.75502e+06	2.79116e+06	2.77901e+06	3.19722e+06	-	-	-
Smgp005565	Cinchonain 1a*	Flavonoids	Flavanols	C24H20O9	453.11	343.08	452.111	[M+H]+	3	85022-69-1	C10217	7.7375e+06	7.76168e+06	8.30445e+06	1.05239e+07	9.01417e+06	9.35837e+06	7.71568e+06	7.37081e+06	7.61982e+06	7.9261e+06	7.96113e+06	7.41427e+06	5.29687e+06	6.5952e+06	6.32958e+06	-	C10217	-
Sadp001651	2-amino-7-[(2R,3R,4R,5R)-3,4-dihydroxy-5-(hydroxymethyl)oxolan-2-yl]-1H-purin-6-one*	Nucleotides and derivatives	Nucleotides and derivatives	C10H13N5O5	284.1	152.06	283.092	[M+H]+	1	-	-	6.66761e+07	8.98849e+07	6.73947e+07	2.38514e+07	3.14578e+07	3.3737e+07	5.80665e+07	5.40908e+07	5.91576e+07	7.14731e+07	6.77412e+07	6.2117e+07	3.21563e+07	3.04741e+07	3.11838e+07	-	-	-
Walp007182	2-Aminohexadecane-1,15-diol	Lipids	Sphingolipids	C16H35NO2	274.27	88.08	273.267	[M+H]+	1	-	-	2.30063e+07	2.07568e+07	1.93591e+07	9.26907e+06	1.34318e+07	1.50076e+07	2.96362e+07	4.06632e+07	2.98937e+07	8.86938e+06	1.75391e+07	1.42795e+07	1.85805e+07	1.34088e+07	1.70786e+07	-	-	-
Zmhp002401	Viscumneoside IV(Rhamnazin-3-O-(6''-hydroxymethylglutaryl)glucoside)*	Flavonoids	Flavonols	C29H32O16	637.18	331.08	636.169	[M+H]+	2	119725-29-0	-	3.78856e+06	5.31528e+06	4.65127e+06	5.04866e+06	4.72895e+06	4.51347e+06	3.01213e+06	971723	3.69735e+06	1.05191e+07	8.4548e+06	8.48524e+06	4.4785e+06	4.52117e+06	4.36701e+06	-	CM00877	MetMap124
Wbsp005646	3β,21β,24,29-tetrahydroxy-16-oxoserrat-14-en	Terpenoids	Triterpene	C30H48O5	489.36	489.36	488.35	[M+H]+	1	-	-	9.80936e+06	1.05466e+07	1.04236e+07	1.14059e+07	6.46879e+06	1.08851e+07	1.86763e+07	4.88276e+06	1.54878e+07	3.03208e+07	2.00909e+07	2.15961e+07	7.157e+06	1.1039e+07	1.13897e+07	-	-	-
Lmjp005519	Pinnatifidin	Terpenoids	Sesquiterpenoids	C15H18O3	247.13	168.09	246.126	[M+H]+	2	35730-85-9	-	71581.9	103099	101918	160229	144171	141025	96323.4	105858	100035	95810.5	89328.9	92328.9	91365.8	69134.7	61964	-	-	-
Lajp006434	3',5'-dihydroxy-5,7,4'-trimethoxyflavone-3'-glucoside	Flavonoids	Flavones	C24H26O12	507.15	345.1	506.142	[M+H]+	3	-	-	1.30349e+06	1.10601e+06	1.02938e+06	327890	336138	312555	234718	208561	354734	887111	486819	626167	382974	333392	320750	-	CM01079	MetMap120
Zbkp008024	Artemisinic aldehyde	Alkaloids	Alkaloids	C15H22O	219.17	159.12	218.167	[M+H]+	2	-	C20308	170411	200402	192884	222794	203628	212495	209633	178265	207758	262993	258375	267915	296840	233368	471910	-	C20308	-
pmb2221	Phytosphingosine	Lipids	Sphingolipids	C18H39NO3	318.3	60.04	317.293	[M+H]+	3	554-62-1	C12144	4.92879e+06	2.34958e+06	3.25753e+06	1.73092e+06	1.04249e+06	2.4925e+06	6.91566e+06	8.42219e+06	6.59561e+06	2.30235e+06	3.57677e+06	3.2694e+06	4588736	1.97705e+06	4.96397e+06	ko00600,ko01100	C12144	-
pmp001264	Hexadecylsphingosine	Lipids	Sphingolipids	C16H35NO2	274.27	256.27	273.267	[M+H]+	1	-	-	2.65896e+07	2.57839e+07	2.33141e+07	1.18234e+07	1.70018e+07	1.90699e+07	3.76992e+07	4.77128e+07	3.61859e+07	1.01059e+07	2.13543e+07	1.69566e+07	2.18627e+07	1.76411e+07	2.09138e+07	-	-	-
PD0619170	4-(1,2,4a,5-tetramethyl-2,3,4,7,8,8a-hexahydronaphthalen-1-yl)butan-2-one	Terpenoids	Sesquiterpenoids	C18H30O	263.24	95.09	262.23	[M+H]+	1	-	-	9.19795e+06	9.01565e+06	1.01415e+07	1.42805e+07	5.95144e+06	1.33321e+07	2.61965e+07	2.85203e+07	2.355e+07	8.31658e+06	9.0499e+06	8.75035e+06	9.01878e+06	6.30949e+06	7.93732e+06	-	-	-
Zjzp091604	Zizyphus saponin III	Terpenoids	Triterpene Saponin	C52H84O21	1045.56	455.35	1044.55	[M+H]+	1	-	-	1.99322e+06	2.1856e+06	2.0038e+06	1.66138e+06	1.752e+06	1.56359e+06	991215	846884	1.0913e+06	1.78028e+06	1.37327e+06	1.43377e+06	861733	998281	1.11352e+06	-	-	-
PDN018956	8-hydroxyoctadeca-9,11-dienoic acid	Others	Others	C18H32O3	297.24	153.13	296.235	[M+H]+	3	-	-	145248	127060	147948	195124	7.14304e+06	3.00335e+06	340437	324221	288238	111874	85247.6	218963	700571	637559	591603	-	-	-
WapTKC087333	7-Hydroxy-8-(Hydroxymethyl)-4b,8,10a-Trimethyl-2,3,4,4a,5,6,7,8A,9,10-Decahydrophenanthren-1-one	Terpenoids	Ditepenoids	C18H30O3	295.23	151.11	294.219	[M+H]+	1	-	-	154993	94126.4	222483	614175	147869	322084	86333	136207	161977	364802	86649.8	226239	228294	169703	204981	-	-	-
PDP134458	(2E,4E)-9-hydroxy-N-(2-methylpropyl)nona-2,4-dienamide	Others	Others	C13H23NO2	226.18	55.05	225.173	[M+H]+	2	-	-	1.34348e+06	1.52355e+06	1.43273e+06	1.42956e+06	1.82023e+06	1.59884e+06	1.49459e+06	1.68629e+06	1.61854e+06	1.73096e+06	1.50034e+06	1.63773e+06	1.72604e+06	1.6116e+06	2.65372e+06	-	-	-
MWSslk097	Dimethyl phthalate	Phenolic acids	Phenolic acids	C10H10O4	195.06	163.04	194.058	[M+H]+	3	131-11-3	C11233	5.63195e+06	5.66104e+06	5.86625e+06	6.74525e+06	6.63235e+06	6.62677e+06	6.37864e+06	6.70604e+06	6.25878e+06	5.12456e+06	5.55326e+06	5.37474e+06	5.51805e+06	5.34573e+06	9.1084e+06	-	C11233	MetMap157
Lcfp121148	2-aminohexadec-4-ene-1,3-diol	Lipids	Sphingolipids	C16H33NO2	272.26	254.25	271.251	[M+H]+	2	-	-	690663	648580	633508	489052	430918	537320	846657	1.11038e+06	870933	440599	481358	437792	345046	376074	481601	-	-	-
Walp007137	2-AminoicoSane-1,6,18,19,20-pentaol	Lipids	Sphingolipids	C20H43NO5	378.32	286.28	377.314	[M+H]+	1	-	-	166546	132175	137757	91340.4	91510.5	100187	135235	155547	140982	123346	113624	128929	170704	109936	146640	-	-	-
PD0562227	2'-O-methylinosine	Alkaloids	Alkaloids	C11H14N4O5	283.1	137.05	282.096	[M+H]+	2	-	-	401301	388125	798824	2.41527e+06	294750	1.12654e+06	212676	189361	247575	433802	251556	320447	231519	242771	234696	-	-	-
PDP197835	2-{[5-(6-amino-9H-purin-9-yl)-3,4-dihydroxyoxolan-2-yl]methyl}butanedioic acid	Others	Others	C14H17N5O7	368.12	252.07	367.113	[M+H]+	3	-	-	4.61983e+06	4.75416e+06	5.67906e+06	9.64731e+06	6.88839e+06	6.99783e+06	1.91775e+06	1.54494e+06	2.9781e+06	7.9651e+06	9.39343e+06	7.56213e+06	3.09355e+06	2.88215e+06	3.08218e+06	-	-	-
pme1261	D-Panthenol	Others	Alcohol compounds	C9H19NO4	206.14	76.08	205.131	[M+H]+	3	81-13-0	C05944	90643.7	94175.3	82069.3	40708.5	57735.4	46996.5	38094.7	34651	40394.6	56481.5	132431	82989.8	37124.8	43905.3	35107.3	ko00770	C05944	-
PDP057119	(3as,5s)-5-hydroxy-3a,7,7-trimethyl-3,4,5,6-tetrahydroinden-2-one*	Terpenoids	Terpene	C12H18O2	195.14	163.04	194.131	[M+H]+	1	-	-	4.17128e+06	4.45044e+06	4.39195e+06	4.71633e+06	5.03941e+06	4.93275e+06	5.15228e+06	5.31054e+06	4.9281e+06	3.71484e+06	4.20881e+06	3.91049e+06	3.70513e+06	3.75239e+06	6.86041e+06	-	-	-
Sasp001236	7-Hydroxy-tryptophan*	Amino acids and derivatives	Amino acids and derivatives	C11H12N2O3	221.09	130.06	220.085	[M+H]+	2	-	-	539226	744923	584297	353189	511041	418505	364067	222057	305228	353894	277291	302798	251622	182771	267137	-	-	-
WapTKC182456	2-(2,4A-Dimethyl-8-Methylidene-Decahydronaphthalen-2-Yl)Prop-2-Enoic Acid	Terpenoids	Sesquiterpenoids	C16H24O2	249.18	203.18	248.178	[M+H]+	1	-	-	1.16389e+06	926201	1.41405e+06	2.89004e+06	2.34236e+06	2.4028e+06	1.5492e+06	1.24148e+06	1.23897e+06	613517	773062	929076	1.87222e+06	1.0821e+06	1.76308e+06	-	-	-
MWS0687	N1-Methyl-2-pyridone-5-carboxamide	Alkaloids	Pyridine alkaloids	C7H8N2O2	153.07	108.04	152.059	[M+H]+	3	701-44-0	C05842	199818	189301	183586	139690	94628.5	123188	147301	134385	208146	477356	482551	415471	157542	121804	145829	ko00760,ko01100	C05842	-
Jmwp002208	3,4-dihydroxy phenylethanol	Others	Alcohol compounds	C8H10O3	155.07	91.05	154.063	[M+H]+	3	-	-	1.15192e+06	799559	1.04759e+06	1.33498e+06	996323	1.05879e+06	631355	572656	668862	936288	1.13333e+06	952267	622090	541938	531360	-	-	-
Lcfp121227	Pentaethyleneglycol	Others	Alcohol compounds	C10H22O6	239.15	89.06	238.142	[M+H]+	1	4792-15-8	-	527326	369659	848085	2.44645e+06	726731	1.36585e+06	482886	337743	515890	938195	1.21691e+06	943819	408878	460825	378117	-	-	-
Rlp00117	12,13-Dehydrogeranylgeraniol	Others	Alcohol compounds	C18H30O	263.24	67.05	262.23	[M+H]+	1	-	-	5.83073e+06	5.84682e+06	6.52317e+06	9.26075e+06	3.88652e+06	8.81334e+06	1.77722e+07	1.81923e+07	1.5503e+07	5.58592e+06	6.23513e+06	5.99215e+06	6.31863e+06	4.16373e+06	5.22284e+06	-	-	-
MWStz735	Ganoderal A	Terpenoids	Triterpene	C30H44O2	437.34	391.33	436.334	[M+H]+	1	104700-98-3	-	1.85079e+07	1.59472e+07	2.14886e+07	3.85326e+07	3.71937e+07	3.50749e+07	2.39218e+07	1.87825e+07	1.96678e+07	1.29305e+07	1.43741e+07	1.59505e+07	2.51432e+07	1.60808e+07	2.59297e+07	-	-	-
MWSmce689	Methyl linolenate	Lipids	Free fatty acids	C19H32O2	293.25	95.09	292.24	[M+H]+	1	301-00-8	-	5.33111e+06	4.83717e+06	4.68105e+06	3.06871e+06	1.79645e+06	6.25559e+06	2.15476e+07	1.93638e+07	1.67674e+07	2.0141e+06	1.62468e+06	2.15023e+06	3.47358e+06	3.37785e+06	3.19476e+06	-	-	-
HJAP104	Benzaldehyde	Others	Aldehyde compounds	C7H6O	107.05	77.04	106.042	[M+H]+	3	100-52-7	C00261	5.56052e+06	8.25412e+06	6.38366e+06	4.28901e+06	2.93718e+06	3.81532e+06	4.62423e+06	4.00201e+06	4.32514e+06	4.37324e+06	5.16838e+06	4.52224e+06	3.52796e+06	2.99309e+06	2.43689e+06	ko01100	C00261	MetMap164,MetMap172
MWStz538	3',4',5,5',6,7-Hexamethoxyflavone*	Flavonoids	Flavones	C21H22O8	403.14	373.09	402.132	[M+H]+	3	29043-07-0	-	75292.3	155497	103689	56865.6	138798	97509.8	96222	198087	162905	225908	83407.5	156263	162686	163195	204857	-	-	-
MWS1787	2-Methylpyridine	Alkaloids	Pyridine alkaloids	C6H7N	94.07	53.04	93.0578	[M+H]+	3	109-06-8	C14447	3.73364e+06	4.0667e+06	3.76902e+06	3.24442e+06	2.99259e+06	3.2577e+06	3.8145e+06	4.15142e+06	3.85576e+06	3.34696e+06	3.27062e+06	3.22025e+06	2.86611e+06	3.03836e+06	3.03984e+06	-	C14447	-
PD0229682	2,4b,8,8-tetramethyl-3,4,4a,5,6,7,8a,9-octahydro-1H-phenanthren-2-ol*	Terpenoids	Sesquiterpenoids	C18H30O	263.24	81.07	262.23	[M+H]+	1	-	-	9.99663e+06	1.03331e+07	1.01067e+07	9.87392e+06	9.92744e+06	9.24152e+06	6.6049e+06	4.50178e+06	6.18044e+06	8.68886e+06	1.21148e+07	9.19591e+06	4.37228e+06	4.04115e+06	5.06748e+06	-	-	-
Wcdp010162	1-Monolinolenoyl-Rac-Glycerol*	Lipids	Glycerol ester	C21H36O4	353.27	261.22	352.261	[M+H]+	1	18465-99-1	-	2.33071e+06	1.91588e+06	1.95072e+06	1.26044e+06	768619	2.9028e+06	1.04559e+07	1.88507e+07	1.185e+07	636955	571211	971998	2.44366e+06	2.03332e+06	2.24996e+06	-	-	-
Zbjp002896	5-hydroxy-1,7-bis(4-hydroxy-3-methoxyphenyl)-1-hepten-3-one	Others	Ketone compounds	C21H24O6	373.17	177.06	372.157	[M+H]+	2	-	-	2.57282e+06	2.86079e+06	2.88754e+06	3.57047e+06	2.67798e+06	2.89415e+06	1.97382e+06	862612	1.95438e+06	4.09901e+06	3.85806e+06	3.67373e+06	2.4545e+06	2.52985e+06	2.52577e+06	-	-	-
Waptp08627	13,16-Docosadienamide	Lipids	Free fatty acids	C22H41NO	336.33	69.07	335.319	[M+H]+	1	-	-	168591	234018	199342	191491	174237	186335	200218	259087	251888	340830	147374	231270	179942	145596	155529	-	-	-
Lmhp009187	LysoPE 15:0*	Lipids	LPE	C20H42NO7P	440.28	299.26	439.27	[M+H]+	1	-	-	2.48831e+06	3.18237e+06	2.28896e+06	103427	91853.7	399680	1.60784e+06	2.89218e+06	2.2344e+06	2.17198e+06	98494.5	1.02178e+06	567960	446123	654022	-	-	-
PDP060494	Phosphatidylcholine lyso 14	Organic acids	Organic acids	C22H46NO7P	468.31	184.07	467.301	[M+H]+	2	13699-45-1	-	5.97867e+06	8.47714e+06	5.85642e+06	370487	370825	1.4129e+06	5.58188e+06	8.28663e+06	5.71122e+06	819098	709780	895347	1.41898e+06	1.49156e+06	1.8146e+06	-	-	-
Lmqp006559	2-Amino-1,3-eicosanediol	Lipids	Sphingolipids	C20H43NO2	330.34	312.33	329.329	[M+H]+	1	-	-	5.58976e+06	2.41912e+06	3.55672e+06	1.76582e+06	1.91949e+06	2.29535e+06	4.10612e+06	6.53463e+06	4.76884e+06	2.56273e+06	7.85589e+06	5.11012e+06	4.71337e+06	2.07396e+06	5.17842e+06	-	-	-
Wagp010241	5,7,8,3',4',5'-Hexamethoxyflavone	Flavonoids	Flavones	C21H22O8	403.14	373.09	402.132	[M+H]+	2	-	-	75413.9	161896	111085	80806.1	197348	132883	108106	227449	177553	216656	66450.9	149294	180257	160787	181923	-	CM01092	MetMap120
Wcfp002357	N6-Threonylcarbamoyladenosine	Nucleotides and derivatives	Nucleotides and derivatives	C15H20N6O8	413.14	162.04	412.134	[M+H]+	1	24719-82-2	-	7.33202e+06	2.09284e+07	1.46914e+07	1.69361e+07	1.56389e+07	1.62692e+07	1.61964e+07	1.49831e+07	1.46814e+07	1.10478e+07	1.16525e+07	1.10333e+07	9.766e+06	1.08653e+07	1.29027e+07	-	-	-
Wcdp007645	9-Oxo-10,12-Octadecadienoic Acid	Lipids	Free fatty acids	C18H30O3	295.23	151.11	294.219	[M+H]+	1	54665-32-6	-	2.20297e+06	1.26477e+06	1.57378e+06	933426	1.41151e+06	1.099e+06	805118	1.6753e+06	1.12678e+06	673074	212469	583612	1.14697e+06	975464	1.05655e+06	-	-	-
zjzp122722	1,7-Dihydroxy-3,6-dimethoxyxanthone*	Flavonoids	Other Flavonoids	C15H12O6	289.07	153.02	288.063	[M+H]+	1	42833-92-1	-	726702	610129	590310	277889	361751	346980	455617	367576	399359	350405	361639	394268	547255	635535	489862	-	-	-
zjbp120812	Scutebarbolide C*	Terpenoids	Ditepenoids	C22H32O8	425.22	365.19	424.21	[M+H]+	3	-	-	1.18493e+07	1.11701e+07	1.14774e+07	1.13483e+07	1.03698e+07	1.09928e+07	1.1528e+07	1.12534e+07	1.13645e+07	1.126e+07	1.02213e+07	1.09591e+07	1.18328e+07	1.22959e+07	1.89838e+07	-	-	-
Wcdp010708	Octadeca-2,9,12,15-tetraen-1-ol*	Others	Others	C18H30O	263.24	81.07	262.23	[M+H]+	1	-	-	8.35189e+06	7.804e+06	9.05261e+06	1.29513e+07	5.47985e+06	1.21408e+07	2.3842e+07	2.63684e+07	2.17074e+07	8.11639e+06	7.71261e+06	7.99777e+06	8.33084e+06	6.20637e+06	7.11276e+06	-	-	-
Walp006011	2-Aminotetradecane-1,4-diol	Lipids	Sphingolipids	C14H31NO2	246.24	88.08	245.236	[M+H]+	1	-	-	1.48333e+06	1.62416e+06	1.51314e+06	1.35073e+06	1.2791e+06	1.34413e+06	1.46097e+06	1.90766e+06	1.52919e+06	908700	1.07935e+06	991633	982067	877610	879317	-	-	-
PDP274850	(2-aminoethoxy)({2-hydroxy-3-[(11E)-octadec-11-enoyloxy]propoxy})phosphinic acid	Others	Others	C23H46NO7P	480.31	339.29	479.301	[M+H]+	3	-	-	2.06985e+07	2.26806e+07	2.21365e+07	2.39241e+07	2.01198e+07	2.00548e+07	1.21863e+07	1.17826e+07	1.15975e+07	1.00499e+07	1.46551e+07	1.29388e+07	1.52838e+07	9.21312e+06	1.40355e+07	-	-	-
Hmtp000776	4,5,6-Trihydroxy-2-cyclohexen-1-ylideneacetonitrile	Alkaloids	Alkaloids	C8H9NO3	168.07	105.03	167.058	[M+H]+	3	-	-	404929	436472	389482	264606	208994	253873	322168	266729	294029	292354	262931	260779	193326	215697	201982	-	-	-
Lahp005029	5-hydroxy-1,7-di-(4-hydroxyphenyl)-1-heptene-3-ketone	Flavonoids	Flavanones	C19H20O4	313.14	147.04	312.136	[M+H]+	3	-	-	551983	660340	659467	872689	532286	653649	458295	157445	410445	820745	744529	737284	555872	545679	529654	-	-	-
pme0021	L-Phenylalanine	Amino acids and derivatives	Amino acids and derivatives	C9H11NO2	166.09	120.08	165.079	[M+H]+	1	63-91-2	C00079	1.84933e+07	1.84918e+07	1.67533e+07	9.79627e+06	8.00831e+06	9.3623e+06	1.12023e+07	1.1269e+07	1.06621e+07	8.36784e+06	8.51764e+06	9.49937e+06	1.37259e+07	6.9354e+06	7.72601e+06	ko00360,ko00400,ko00460,ko00470,ko00940,ko00960,ko00966,ko00970,ko00999,ko01100,ko01110,ko01210,ko01230,ko02010	C00079	-
Lcsp013328	linoleoyl ethanolamine	Lipids	LPE	C20H37NO2	324.29	62.06	323.282	[M+H]+	1	68171-52-8	-	1.98774e+07	2.16242e+07	1.81789e+07	7.89153e+06	6.1518e+06	6.60403e+06	4.9335e+06	2.87631e+06	6.58679e+06	1.73143e+07	2.25476e+07	1.76935e+07	8.74359e+06	6.94533e+06	8.11654e+06	-	-	-
PD0715740	methyl piperidine-2-carboxylate*	Alkaloids	Alkaloids	C7H13NO2	144.1	98.1	143.095	[M+H]+	2	41994-45-0	-	5.56577e+06	5.97343e+06	4.91303e+06	1.48678e+06	1.48323e+06	1.94572e+06	3.78857e+06	3.52738e+06	3.80072e+06	4.37172e+06	3.17978e+06	3.5079e+06	2.43648e+06	2.40424e+06	2.98037e+06	-	-	-
Zbsp004894	3'-O-Methyltricetin-7-O-(6''-malonyl)glucoside*	Flavonoids	Flavones	C25H24O15	565.12	317.07	564.111	[M+H]+	3	-	-	382972	434086	351421	122989	143331	458261	1.75867e+06	2.30409e+06	4.00235e+06	1.18862e+07	1.42963e+07	1.08592e+07	1.931e+06	2.53679e+06	2.14064e+06	-	CM01075	MetMap120
MWS3020	N-Acetylcadaverine	Alkaloids	Alkaloids	C7H16N2O	145.13	86.1	144.126	[M+H]+	3	32343-73-0	-	318955	327828	335090	381882	437312	386730	295261	184570	218672	133700	388663	276440	337473	385363	255654	-	-	-
pma1303	LysoPC 16:2*	Lipids	LPC	C24H46NO7P	492.31	184.07	491.301	[M+H]+	1	-	-	1.04358e+06	1.30635e+06	979826	199276	378553	479134	1.24001e+06	1.69463e+06	1.22071e+06	234262	251447	266897	363065	307595	442414	-	-	-
Lmcp002302	N6-(2-Hydroxyethyl)adenosine*	Nucleotides and derivatives	Nucleotides and derivatives	C12H17N5O5	312.13	180.09	311.123	[M+H]+	1	4338-48-1	-	4.78803e+06	6.29474e+06	9.98078e+06	2.77383e+07	7.56109e+06	1.57671e+07	8.23668e+06	7.16194e+06	8.88087e+06	1.36071e+07	1.23646e+07	1.13401e+07	4.75681e+06	4.14926e+06	3.87489e+06	-	-	-
Lmrj002087	L-Isoleucyl-L-Aspartate	Amino acids and derivatives	Amino acids and derivatives	C10H18N2O5	247.13	86.09	246.122	[M+H]+	2	-	-	2.37233e+06	2.33711e+06	2.13292e+06	1.24574e+06	959519	1.17858e+06	1.48239e+06	1.92808e+06	1.55117e+06	934909	1.58953e+06	1.13731e+06	637684	1.06625e+06	939722	-	-	-
PDP178592	4-(hydroxymethyl)benzoic acid	Others	Others	C8H8O3	153.05	77.04	152.047	[M+H]+	3	-	-	4.19143e+06	4.74693e+06	4.18517e+06	3.04914e+06	2.88408e+06	3.39804e+06	5.12378e+06	5.12977e+06	4.51796e+06	2.08269e+06	3.25779e+06	2.64865e+06	2.5623e+06	2.36201e+06	3.03764e+06	-	-	-
PD0579459	2-propyl-1,3,2-dioxazolidine	Alkaloids	Alkaloids	C5H11NO2	118.09	59.07	117.079	[M+H]+	1	-	-	699834	852394	1.02454e+06	2.01827e+06	1.53218e+06	1.5169e+06	483618	464163	644256	1.32572e+06	1.09186e+06	1.21258e+06	1.22773e+06	953367	1.11874e+06	-	-	-
pmd0160	LysoPE 16:0(2n isomer)	Lipids	LPE	C21H44NO7P	454.29	313.27	453.286	[M+H]+	3	-	-	848563	895205	703180	28361.9	32006	80295	280739	441554	303596	73393.3	97656.6	113972	227761	207855	241703	-	-	-
Lajp003377	Fisetinidol-(4α,6)-gallocatechin	Flavonoids	Flavanols	C30H26O12	579.15	127.04	578.142	[M+H]+	3	1262536-83-3	-	1.1618e+06	799074	832018	238333	145691	263353	548719	642656	511328	173893	236725	239036	373947	405348	276101	-	CM01810	MetMap140
Waptp02966	Procyanidin B6	Tannins	Proanthocyanidins	C30H26O12	579.15	127.04	578.142	[M+H]+	2	12798-58-2	-	1.18539e+06	493739	721924	251355	156902	252681	446890	707847	501708	199066	136645	197170	314429	279237	211672	-	-	-
PDP241549	Pelargonidin 3-(6-p-coumaroyl)glucoside	Flavonoids	Anthocyanidins	C30H26O12	579.15	409.09	578.142	[M+H]+	3	-	-	6.11729e+06	2.76332e+06	3.79206e+06	1.19906e+06	963905	1.40111e+06	2.67959e+06	3.63288e+06	2.74186e+06	1.08435e+06	1.17913e+06	1.26041e+06	1.77509e+06	1.62854e+06	1.76051e+06	-	-	-
Wcdp003593	2-(3,4-dihydroxyphenyl)-4-[2-(3,4-dihydroxyphenyl)-3,5,7-trihydroxy-3,4-dihydro-2h-1-benzopyran-8-yl]-3,4-dihydro-2h-1-benzopyran-3,5,7-triol	Others	Others	C30H26O12	579.15	409.09	578.142	[M+H]+	3	-	-	5.66776e+06	3.04953e+06	3.73747e+06	1.25279e+06	1.15405e+06	1.57338e+06	3.05321e+06	3.7105e+06	2.97935e+06	1.36933e+06	1.45923e+06	1.56295e+06	2.15761e+06	1.74734e+06	1.51565e+06	-	-	-
Hasp010605	MG(18:3(9Z,12Z,15Z)/0:0/0:0)	Lipids	Glycerol ester	C21H36O4	353.27	261.22	352.261	[M+H]+	1	129828-41-7	-	6.31252e+06	3.69045e+06	4.49868e+06	2.48745e+06	4.19913e+06	4.44725e+06	8.86308e+06	8.85086e+06	7.41549e+06	1.64957e+06	2.00509e+06	1.93189e+06	2.35014e+06	3.10909e+06	2.56034e+06	-	-	-
pmp001136	Anaxagoreine	Alkaloids	Aporphine alkaloids	C17H17NO3	284.13	269.1	283.121	[M+H]+	2	77410-38-9	-	4.73684e+06	4.86528e+06	5.24726e+06	7.03209e+06	1.22479e+07	8.27625e+06	2.82115e+06	3.15796e+06	4.5171e+06	1.06273e+07	1.47415e+07	1.35902e+07	1.72134e+07	1.41095e+07	1.57531e+07	-	-	-
Wbkp008219	(3S,3'S)-N,N'-((1R,2R)-5-((3,4,5-trihydroxy-6-methyltetrahydro-2H-pyran-2-yl)oxy)cyclohex-3-ene-1,2-diyl)bis(2-methyl-2,3,4,9-tetrahydro-1H-pyrido[3,4-b]indole-3-carboxamide)	Alkaloids	Alkaloids	C38H46N6O7	699.36	699.36	698.343	[M+H]+	1	-	-	5.49335e+07	2.59276e+07	3.43091e+07	9.82306e+06	2.08074e+07	1.87513e+07	3.24954e+07	4.55632e+07	3.28937e+07	8.35108e+06	8.79707e+06	8.89449e+06	1.01762e+07	1.02737e+07	1.49428e+07	-	-	-
PDP085922	2-[(5E,8E)-tetradeca-5,8-dien-1-yl]cyclobutan-1-one*	Others	Others	C18H30O	263.24	81.07	262.23	[M+H]+	1	-	-	7.30078e+06	6.11461e+06	6.67936e+06	6.566e+06	4.84095e+06	1.00589e+07	2.74804e+07	3.27701e+07	2.47755e+07	3.37669e+06	4.19022e+06	4.49037e+06	7.31806e+06	5.05577e+06	6.03817e+06	-	-	-
Hmpp004047	Demethoxycurcumin	Phenolic acids	Phenolic acids	C20H18O5	339.12	177.05	338.115	[M+H]+	3	22608-11-3	C17742	1.0503e+06	1.11362e+06	1.01329e+06	738608	471243	617286	666731	782814	817848	1.19015e+06	1.67149e+06	1.25783e+06	565852	575984	587259	ko00945,ko01110	C17742	-
pmb0865	LysoPC 18:3(2n isomer)	Lipids	LPC	C26H48NO7P	518.32	184.07	517.317	[M+H]+	1	-	-	4.19621e+07	2.23623e+07	2.65462e+07	4.08196e+06	3.03263e+06	6.19679e+06	1.67548e+07	4.8496e+07	2.63966e+07	1.48118e+06	1.76741e+06	2.53021e+06	6.15386e+06	6.24847e+06	9.18038e+06	-	-	-
WapTKC027930	Cycloseychellene	Terpenoids	Sesquiterpenoids	C15H24	205.19	121.1	204.188	[M+H]+	1	52617-34-2	-	2.46757e+06	3.82114e+06	3.0781e+06	2.81307e+06	1.96636e+06	2.58378e+06	3.36003e+06	4.84739e+06	4.04943e+06	3.83228e+06	4.62158e+06	3.91871e+06	2.68584e+06	2.42876e+06	3.05323e+06	-	-	-
Wacyp08016	2,5,8-trimethyldeca-2,4,7-triene-1,10-diol	Terpenoids	Monoterpenoids	C13H22O2	228.2	95.09	210.162	[M+NH4]+	1	-	-	8.69846e+06	8.56066e+06	8.81352e+06	9.54936e+06	1.12826e+07	9.9288e+06	7.98008e+06	1.06532e+07	9.54361e+06	1.04515e+07	9.85283e+06	1.03316e+07	1.10496e+07	1.12382e+07	1.78512e+07	-	-	-
pmb0874	LysoPE 18:2(2n isomer)*	Lipids	LPE	C23H44NO7P	478.29	337.27	477.286	[M+H]+	1	-	-	1.48454e+06	1.24491e+06	1.19588e+06	520480	1.63538e+06	1.01368e+06	756681	1.06588e+06	781440	262081	483654	440276	709909	522747	588635	-	-	-
PDP157015	Imberbic acid	Others	Others	C30H48O4	473.36	455.35	472.355	[M+H]+	3	114076-53-8	-	240255	239380	337720	729330	388716	478536	156590	222474	189328	188512	215276	218068	282766	238051	203980	-	-	-
Zmzp005735	Nummularine A	Alkaloids	Alkaloids	C36H49N5O6	648.37	148.11	647.368	[M+H]+	1	53947-95-8	-	20120535	1.83469e+07	1.59923e+07	3.02643e+06	2.10461e+06	3.26341e+06	6.05498e+06	6.67922e+06	1.54223e+07	5.16431e+07	4.84245e+07	4.19817e+07	9.77312e+06	8.77046e+06	9.60094e+06	-	-	-
MWStz338	Quercetin 3,4'-dimethyl ether*	Flavonoids	Flavonols	C17H14O7	331.08	316.06	330.074	[M+H]+	3	33429-83-3	-	309126	206724	300373	470167	344487	434229	541839	145500	351694	383793	324735	348531	325600	289454	320805	-	-	-
Latp011219	3,5-Dimethyl-2,3-dihydrobenzofuran	Others	Others	C10H12O	149.1	121.06	148.088	[M+H]+	3	-	-	1.41244e+06	1.26397e+06	1.32834e+06	1.28888e+06	873062	1.08943e+06	1.12326e+06	1.13638e+06	1.1039e+06	1.00021e+06	1.19559e+06	1.13944e+06	1.30558e+06	1.30964e+06	1.57323e+06	-	-	-
Safp018924	Ibufenac	Organic acids	Organic acids	C12H16O2	193.12	91.05	192.115	[M+H]+	2	-	-	117637	294415	186485	108318	105005	127445	210580	367524	252998	108781	166778	133788	117819	135674	122890	-	-	-
Wcfp001236	Quinoline	Others	Others	C9H7N	130.06	103.05	129.058	[M+H]+	2	91-22-5	C06413	1.73944e+06	3.54546e+06	2.63707e+06	2.61554e+06	2.71217e+06	3.15859e+06	5.13752e+06	3.24774e+06	4.06144e+06	3.53669e+06	2.80749e+06	3.15437e+06	3.0835e+06	3.62166e+06	2.25314e+06	-	C06413	-
pmb0819	3-Indoleacetonitrile	Alkaloids	Plumerane	C10H8N2	157.08	130.07	156.069	[M+H]+	3	771-51-7	C02938	567062	731037	634263	575114	615982	609541	665513	413345	605747	871019	764801	776425	610485	614445	555428	ko00380,ko01100	C02938	-
Sadp003004	Indole-4-Carboxaldehyde*	Alkaloids	Alkaloids	C9H7NO	146.06	118.09	145.053	[M+H]+	2	1074-86-8	-	2.20864e+07	1.93238e+07	2.0356e+07	1.89597e+07	1.32106e+07	1.78359e+07	2.48388e+07	1.3391e+07	2.04327e+07	2.57038e+07	1.72458e+07	2.05562e+07	1.68818e+07	1.10715e+07	9.78925e+06	-	-	-
zjbp120717	Scutegxbatine F	Terpenoids	Ditepenoids	C21H32O4	349.24	179.15	348.23	[M+H]+	3	-	-	1.40367e+06	1.98076e+06	1.59564e+06	1.20932e+06	981061	988278	560624	349855	556830	963192	1.07456e+06	948479	666881	784549	684811	-	-	-
Rfn03021	(3,5,6-Trihydroxycyclohex-3-en-1-yl) 3-(3,4-dihydroxyphenyl)prop-2-enoate	Phenolic acids	Phenolic acids	C15H16O7	309.1	163.04	308.09	[M+H]+	2	-	-	939780	1.2999e+06	1.09116e+06	976412	1.18085e+06	1.11324e+06	1.25167e+06	1.5881e+06	1.21566e+06	398761	380827	485255	867097	1.12554e+06	984980	-	-	-
Walp007043	2-Aminohexadecane-1,4-diol	Lipids	Sphingolipids	C16H35NO2	274.27	88.08	273.267	[M+H]+	1	-	-	2.34895e+07	2.1946e+07	2.02102e+07	1.01802e+07	1.48469e+07	1.66186e+07	3.30389e+07	3.98053e+07	3.09175e+07	8.89925e+06	1.85517e+07	1.46979e+07	1.85876e+07	1.41405e+07	1.86771e+07	-	-	-
PDP150666	5-(α-D-galactopyranosyl-(1->6)-α-D-galactopyranosyloxymethyl)-2-furancarboxaldehyde	Others	Others	C18H26O13	451.14	127.04	450.137	[M+H]+	2	-	-	1.05077e+06	1.05404e+06	1.0295e+06	937855	716466	745275	417736	187191	464221	1.11125e+06	1.33956e+06	1.11375e+06	667096	553209	565192	-	-	-
PDP001553	kaempferol 3-O-(2''-O-malonyl)glucoside*	Flavonoids	Flavonols	C24H22O14	535.11	287.06	534.101	[M+H]+	1	-	-	1.54921e+06	729030	1.06681e+06	777564	743787	2.1181e+06	7.54781e+06	1.41441e+07	9.25895e+06	2.91096e+06	5.01803e+06	3.49757e+06	1.62987e+06	1.9025e+06	2.23042e+06	-	-	-
Lmdp004892	Kaempferol-3-O-(6''-malonyl)galactoside*	Flavonoids	Flavonols	C24H22O14	535.11	287.05	534.101	[M+H]+	1	-	-	2.39577e+06	1.19845e+06	1.62392e+06	931160	879734	2.41229e+06	8.43965e+06	1.6774e+07	1.06641e+07	2.89297e+06	4.61906e+06	3.27995e+06	1.3757e+06	1.43793e+06	2.24614e+06	-	CM00477	MetMap113
Rfp011362	Ganoderone A	Terpenoids	Triterpene	C30H46O3	455.35	203.18	454.345	[M+H]+	1	873061-79-1	-	67764.2	47844	79945.6	168512	79114.9	106533	37413.1	55248.8	63377.9	131566	66994.3	105257	129162	60459.7	109191	-	-	-
Wcdp006912	Lauryldiethanolamine	Others	Others	C16H35NO2	274.28	88.08	273.267	[M+H]+	1	1541-67-9	-	2.35672e+07	2.03504e+07	1.94828e+07	9.57899e+06	1.42879e+07	1.5679e+07	3.06614e+07	3.96354e+07	2.99049e+07	8.93109e+06	1.8018e+07	1.44951e+07	1.85774e+07	1.37925e+07	1.69449e+07	-	-	-
WapTKC058662	11,13(18)-Oleanadiene-3,16,28,30-Tetrol 3-O-[α-L-Rhamnopyranosyl-(1-2)-β-D-Glucopyranosyl-(1-2)-6-Deoxy-β-D-Galactopyranoside]*	Terpenoids	Triterpene Saponin	C48H78O17	927.53	781.47	926.524	[M+H]+	1	1389354-43-1	-	91505	107765	98990.7	96413	87044.6	79870.8	32438.8	294594	173565	213761	225704	187366	57897.5	82633.9	69816.1	-	-	-
pmp000479	N-Isobutyl-2E,4E-dodedienamide	Alkaloids	Alkaloids	C16H29NO	252.23	196.2	251.225	[M+H]+	3	-	-	232636	255026	223609	142724	115633	146397	215272	259288	230951	205633	260462	218207	158847	250457	365316	-	-	-
WapTKC027480	Actinidol*	Terpenoids	Sesquiterpenoids	C12H18O2	195.14	81.07	194.131	[M+H]+	1	17092-93-2	-	283509	182386	409104	1.11373e+06	355369	616060	142102	204149	265330	634148	156089	374083	289942	350882	360440	-	-	-
Lcfp190543	N-(2-Hydroxyethyl)dodecanamide	Alkaloids	Alkaloids	C14H29NO2	244.23	62.06	243.22	[M+H]+	1	142-78-9	-	25283.6	27261.5	25766.8	23743.9	17561.8	22504.5	29911.1	28295.1	29001.4	28594.6	28856.3	27762.8	23912.1	31232.7	32043.8	-	-	-
WapTKC064086	2,3,23-Trihydroxy-11,13(18)-Oleanadien-28-Oic Acid*	Terpenoids	Triterpene	C30H46O5	487.34	405.32	486.334	[M+H]+	1	-	-	94694.4	153989	200753	506397	4.76655e+06	2.20132e+06	460720	484093	1.31621e+06	4.69141e+06	60490.4	2.1318e+06	1.15523e+06	990615	870412	-	-	-
MWS201419	Lys-Gly	Amino acids and derivatives	Amino acids and derivatives	C8H17N3O3	204.13	84.08	203.127	[M+H]+	3	7563-03-3	-	2.14945e+07	2.56454e+07	2.20245e+07	1.58427e+07	1.84569e+07	1.75587e+07	1.91944e+07	1.85727e+07	1.86901e+07	1.79165e+07	1.61889e+07	1.57453e+07	1.05159e+07	1.38702e+07	1.6112e+07	-	-	-
PDP139154	[2-(4-Chlorophenyl)spiro[4a,5,6,7,8,8a-hexahydro-[1,2,4]triazolo[5,1-b]quinazoline-9,1'-cyclohexane]-4-yl]-cyclopropylmethanone	Others	Others	C24H29ClN4O	425.21	365.19	424.203	[M+H]+	3	-	-	1.03886e+07	9.95004e+06	1.01521e+07	1.00831e+07	8.87595e+06	9.64246e+06	1.02941e+07	9.32874e+06	9.96575e+06	1.05829e+07	9.76269e+06	1.03232e+07	1.09246e+07	1.01926e+07	1.80706e+07	-	-	-
WapTKC054350	Songaroside A'*	Terpenoids	Triterpene Saponin	C47H76O16	897.52	751.46	896.513	[M+H]+	1	58989-66-5	-	487575	437602	407306	186174	149699	151680	86653.8	206376	281967	823774	614431	615868	202928	222286	221581	-	-	-
Zmdp001663	γ-Glu-Met	Amino acids and derivatives	Amino acids and derivatives	C10H18N2O5S	279.1	133.03	278.094	[M+H]+	1	17663-87-5	-	1.03412e+06	1.08855e+06	870923	109277	161583	260524	760899	894552	747636	427277	400222	405055	370277	454800	485198	-	-	-
Wdzp011131	11,25-anhydro-alisol F	Terpenoids	Triterpene	C30H44O3	453.34	145.1	452.329	[M+H]+	3	-	-	778870	1.11557e+06	1.24311e+06	2.42668e+06	2.35583e+06	2.02061e+06	538020	567138	828772	1.93354e+06	169476	1.0332e+06	959952	788403	926638	-	-	-
MWSmce389	beta-Asarone	Others	Others	C12H16O3	209.12	179.07	208.11	[M+H]+	3	2883-98-9	C10430	244458	390053	311415	288051	181111	239430	258825	310791	264362	182578	197481	190701	193387	205865	171406	-	C10430	-
mws0055	Tangeretin*	Flavonoids	Flavones	C20H20O7	373.13	343.09	372.121	[M+H]+	3	481-53-8	C10190	64143.6	126888	90458.4	70229	210406	142147	149465	356648	260487	290210	86309.3	182569	159804	184268	201063	-	C10190	MetMap120
Qmzp101807	Avicennol*	Lignans and Coumarins	Coumarins	C20H22O5	343.15	163.07	342.147	[M+H]+	3	56110-68-0	-	1.17284e+06	817079	976427	902304	815272	848899	809345	1.06176e+06	953878	1.02718e+06	922620	953856	869671	888064	1.77432e+06	-	-	-
PDP076934	(5S,6R)-5-methyl-6-(3-oxobutyl)cyclohept-2-en-1-one*	Terpenoids	Sesquiterpenoids	C12H18O2	195.14	163.04	194.131	[M+H]+	1	-	-	5.33278e+06	5.58336e+06	5.69506e+06	6.64301e+06	6.46079e+06	6.54559e+06	6.52034e+06	6.20331e+06	6.17767e+06	5.44108e+06	6.13251e+06	5.58724e+06	4.78901e+06	4.60621e+06	8.17701e+06	-	-	-
MWSmce341	Butyl isobutyl phthalate*	Phenolic acids	Phenolic acids	C16H22O4	279.16	149.03	278.152	[M+H]+	1	17851-53-5	-	1.67782e+07	1.60775e+07	1.63815e+07	1.61964e+07	1.24518e+07	1.43116e+07	1.42617e+07	1.43957e+07	1.42043e+07	1.37066e+07	1.33568e+07	1.42257e+07	1.70019e+07	1.42016e+07	2.32968e+07	-	CM02525	MetMap157
Hmqp005455	15(R)-Hydroxylinoleic Acid*	Lipids	Free fatty acids	C18H32O3	297.24	81.07	296.235	[M+H]+	1	177931-23-6	-	251296	240574	310816	570339	4.88253e+06	2.34479e+06	818210	937436	764718	312300	200297	415773	1.05367e+06	595852	576624	-	-	-
Lcfp121068	CycloPro-Arg	Amino acids and derivatives	Amino acids and derivatives	C11H19N5O2	254.16	195.11	253.154	[M+H]+	1	-	-	624024	615422	1.41003e+06	4.57128e+06	4.02788e+06	3.47384e+06	170885	55925.3	681410	2.95343e+06	3.30674e+06	3.33471e+06	4.15322e+06	3.00766e+06	2.97886e+06	-	-	-
Wagp008987	3,2',4'-Trihydroxy-4,3',5',6'-Tetramethoxychalcone	Flavonoids	Chalcones	C19H20O8	377.12	227.06	376.116	[M+H]+	3	-	-	158978	198978	178530	176739	154086	153296	104830	64228.3	79808.5	60925.2	156544	105233	91228.2	82290.1	85495	-	CM01226	MetMap126
MWS2091	1-Phenylethanol	Phenolic acids	Phenolic acids	C8H10O	123.08	77.04	122.073	[M+H]+	2	98-85-1	C07112	150640	230663	201554	245167	238429	214420	104907	106701	113502	144296	122923	146342	197272	162815	122792	-	C07112	-
pmp000886	6''-Feruloylspinosin	Flavonoids	Flavones	C38H40O18	785.23	327.14	784.221	[M+H]+	1	77690-92-7	C17836	3.36763e+06	1.76588e+06	2.51675e+06	2.3167e+06	2.09548e+06	1.89993e+06	675264	296855	1.07794e+06	3.44548e+06	2.89489e+06	3.07884e+06	2.71345e+06	1.59331e+06	2.12585e+06	-	C17836	-
PDP018262	(2-aminoethoxy)[2-hydroxy-3-(octadeca-9,12,15-trienoyloxy)propoxy]phosphinic acid	Others	Others	C23H42NO7P	476.28	335.26	475.27	[M+H]+	3	-	-	2.79266e+06	1.87245e+06	1.96019e+06	470739	1.60093e+06	1.18592e+06	1.78626e+06	5.06348e+06	2.77119e+06	156496	210311	297062	751696	675472	837668	-	-	-
Wdyp003646	1-[(4-methoxyphenyl)methyl]-1,2,3,4-tetrahydroisoquinoline-6,7-diol	Alkaloids	Isoquinoline alkaloids	C17H19NO3	286.14	107.05	285.137	[M+H]+	1	-	-	3.78666e+06	3.32563e+06	3.43121e+06	2.93148e+06	3.98181e+06	2.98821e+06	1.11447e+06	1.08909e+06	1.88833e+06	5.03453e+06	5.31473e+06	4.79397e+06	3.2713e+06	2.86602e+06	2.03857e+06	-	-	-
Jmhp003636	Argemexirine*	Alkaloids	Isoquinoline alkaloids	C17H19NO3	286.14	107.05	285.137	[M+H]+	1	-	-	3.45554e+06	2.95543e+06	3.31035e+06	3.72981e+06	3.73963e+06	3.24305e+06	1.27636e+06	954323	1.75626e+06	4.31993e+06	5.07335e+06	4.50346e+06	3.73072e+06	2.85414e+06	2.70432e+06	-	-	-
Wdhp003324	(1s)-1-[(4-hydroxyphenyl)methyl]-7-methoxy-1,2,3,4-tetrahydroisoquinolin-8-ol*	Alkaloids	Isoquinoline alkaloids	C17H19NO3	286.14	107.05	285.137	[M+H]+	1	-	-	2.75282e+06	2.97104e+06	2.877e+06	2.93729e+06	3.46614e+06	2.83622e+06	1.37427e+06	862166	1.87657e+06	4.90996e+06	5.51063e+06	4.79764e+06	3.147e+06	2.61289e+06	2.38703e+06	-	-	-
Lmlp001567	4'-Hydroxy-6,7-dimethoxyl-N,N-dimethyltetrahydroisoquinoline	Alkaloids	Isoquinoline alkaloids	C20H25NO3	328.19	313.13	327.183	[M+H]+	3	-	-	6.9287e+06	8.41633e+06	7.75954e+06	8.10763e+06	1.29675e+07	9.91639e+06	7.43167e+06	9.09471e+06	9.70189e+06	1.54567e+07	1.88664e+07	1.54305e+07	8.50613e+06	7.87338e+06	8.60926e+06	-	-	-
PDP242738	4-[(1S,2R,4aR,8aR)-5-(hydroxymethyl)-1,2,4a-trimethyl-2,3,4,7,8,8a-hexahydronaphthalen-1-yl]butan-2-one	Others	Others	C18H30O2	279.23	149.02	278.225	[M+H]+	3	-	-	3.20185e+08	3.6544e+08	3.36918e+08	3.13339e+08	3.0148e+08	3.21e+08	3.75362e+08	3.45832e+08	3.50769e+08	3.11454e+08	3.6034e+08	3.51569e+08	4.14258e+08	3.07573e+08	4.35364e+08	-	-	-
pmd0130	LysoPC 14:0	Lipids	LPC	C22H46NO7P	468.31	184.07	467.301	[M+H]+	1	20559-16-4	-	4.8805e+06	6.79177e+06	4.72423e+06	276612	239450	1.14629e+06	4.69934e+06	6.84143e+06	4.74036e+06	620251	584560	733904	1.2599e+06	1.22845e+06	1.56562e+06	-	-	-
Zmgp004297	7-(4-Hydroxyphenyl)-1-phenyl-4-hepten-3-one	Others	Ketone compounds	C19H20O2	281.15	107.05	280.146	[M+H]+	2	100667-52-5	-	3.74464e+06	4.10077e+06	3.94595e+06	4.03895e+06	5.02572e+06	4.15643e+06	2.6528e+06	2.55708e+06	2.72054e+06	3.18294e+06	3.31314e+06	2.99995e+06	2.00758e+06	2.0622e+06	2.03329e+06	-	-	-
MWStz103	S-Adenosyl-L-methionine	Amino acids and derivatives	Amino acids and derivatives	C15H22N6O5S	399.15	250.09	398.137	[M+H]+	1	29908-03-0	C00019	2.413e+07	1.64661e+07	1.67761e+07	2.68858e+06	3.68074e+06	5.95181e+06	1.70204e+07	1.20687e+07	1.2972e+07	6.6817e+06	1.31424e+07	9.09717e+06	5.8377e+06	4.13534e+06	1.02127e+07	ko00261,ko00270,ko00330,ko00908,ko00999,ko01100,ko01110,ko01230,ko01240,ko04122,ko04148	C00019	-
PDP242499	genistin 7-gentiobioside*	Flavonoids	Flavones	C27H30O15	595.16	287.06	594.159	[M+H]+	1	-	-	1.6934e+06	1.34963e+06	1.51953e+06	1.51162e+06	965892	1.85101e+06	4.30004e+06	4.9767e+06	3.98e+06	1.34653e+06	2.75818e+06	1.88744e+06	1.22777e+06	1.15759e+06	1.09519e+06	-	-	-
MWSslk254	Kaempferol-3-O-glucorhamnoside*	Flavonoids	Flavonols	C27H30O15	595.17	287.06	594.159	[M+H]+	1	40437-72-7	-	2.28735e+06	1.82687e+06	1.84998e+06	1.02146e+06	1.03009e+06	1.71105e+06	4.45213e+06	4.6083e+06	3.89177e+06	1.33799e+06	1.62186e+06	1.45283e+06	1.34446e+06	1.12502e+06	1.27191e+06	-	CM00488	MetMap113
Wacyp11527	Tributyl acetylcitrate	Others	Others	C20H34O8	403.23	129.02	402.225	[M+H]+	1	77-90-7	-	740275	789780	765796	768868	886349	953152	1.45533e+06	921686	1.20996e+06	1.29577e+06	1.14357e+06	1.18392e+06	1.04093e+06	898921	980055	-	-	-
WaXYp02013	caffeoylputrescine	Alkaloids	Phenolamine	C13H18O3N2	251.14	163.04	250.131	[M+H]+	2	-	-	99446.1	151157	157451	286048	371657	352624	447709	244081	469398	963411	360412	622263	463671	359968	502719	-	-	-
Wbmp002612	Methyl (6-O-4-hydroxybenzoyl)-α-D-glucoside	Phenolic acids	Phenolic acids	C14H18O8	315.11	163.04	314.1	[M+H]+	2	-	-	2.29215e+06	1.80046e+06	1.89041e+06	1.26682e+06	1.21972e+06	1.20671e+06	1.06045e+06	1.4648e+06	1.38187e+06	1.85888e+06	2.37167e+06	2.01403e+06	1.60905e+06	1.45143e+06	1.62773e+06	-	-	-
Zbkp003100	Robinetinidol-(4alpha->8)-catechin-(6->4alpha)-robinetinidol	Flavonoids	Flavanols	C45H38O18	867.21	577.13	866.206	[M+H]+	1	85820-29-7	C10239	6.52335e+07	7.32935e+07	6.15301e+07	3.05964e+07	4.3702e+07	4.41799e+07	7.23028e+07	9.62012e+07	7.06663e+07	1.63236e+07	1.61873e+07	2.24511e+07	4.72337e+07	5.38921e+07	62348246	-	C10239	-
MW0155150	Phe-Cys-Thr	Amino acids and derivatives	Amino acids and derivatives	C16H23N3O5S1	370.15	146.06	369.136	[M+H]+	3	-	-	2.17223e+06	2.52655e+06	6.61664e+06	2.36856e+07	1.1542e+07	1.42025e+07	557165	256536	3.14954e+06	1.41203e+07	7.76125e+06	9.4252e+06	3.36287e+06	3.98847e+06	4.70336e+06	-	-	-
Waqkp05977	2-g-linolenoyl-glycerol	Lipids	Glycerol ester	C21H36O4	353.27	261.22	352.261	[M+H]+	1	-	-	4.25645e+06	2.5438e+06	2.98725e+06	1.33571e+06	975374	1.45125e+06	2.63407e+06	3.62827e+06	2.7276e+06	1.11334e+06	1.08638e+06	1.08364e+06	1.01873e+06	1.06221e+06	1.33949e+06	-	-	-
zjbp110804	6,7-dimethoxy-2-[2-(4'-hydroxy-3'-methoxyphenyl)ethyl]chromone*	Others	Chromone	C20H20O6	357.13	307.1	356.126	[M+H]+	1	-	-	1.91895e+07	2.14703e+07	1.8984e+07	1.36003e+07	2.62981e+07	1.66582e+07	3.494e+06	1.76381e+06	4.18192e+06	1.0394e+07	1.09092e+07	1.06267e+07	1.05272e+07	1.0388e+07	1.04659e+07	-	-	-
Lskp211385	dihydrosesamin*	Lignans and Coumarins	Lignans	C20H20O6	357.13	307.09	356.126	[M+H]+	1	-	-	1.70705e+07	1.70414e+07	1.5587e+07	9.71117e+06	2.10774e+07	1.28369e+07	2.60721e+06	1.10207e+06	3.1586e+06	8.37445e+06	8.07741e+06	8.1361e+06	7.77679e+06	7.34926e+06	8.0098e+06	-	-	-
MWSHC2011	5-Hydroxytryptophan	Amino acids and derivatives	Amino acids and derivatives	C11H12N2O3	221.09	162.06	220.085	[M+H]+	2	4350-09-8	C01017	315613	328354	305315	238639	255101	274721	386121	340788	328686	189612	266268	226304	219759	204443	208687	-	C01017	-
Zmjp005935	7-methoxy-2''-O-(2'''-methylbutyryl)orientin	Flavonoids	Flavones	C27H30O12	547.18	313.07	546.174	[M+H]+	3	-	-	166251	191110	194092	255739	184323	204759	143672	72751.1	150116	317736	215100	248372	176190	189197	207310	-	CM00185	MetMap105
Qmyp101334	JiangxiBaiyingsu I	Terpenoids	Sesquiterpenoids	C18H28O3	293.21	151.11	292.204	[M+H]+	3	-	-	277332	196723	240568	254730	1.78592e+06	848530	161351	230359	187613	154649	50559.5	148707	333118	322555	392881	-	-	-
MW0157272	Succinylproline	Amino acids and derivatives	Amino acids and derivatives	C9H13NO5	216.09	142.05	215.079	[M+H]+	3	63250-32-8	-	1.54727e+07	1.644e+07	1.39218e+07	5.78367e+06	5.10214e+06	1.15349e+07	3.59028e+07	3.66095e+07	3.0456e+07	7.25528e+06	6.49886e+06	9.85877e+06	2.17856e+07	2.45333e+07	2.90496e+07	-	-	-
Hmhp005160	Rehderianin I*	Flavonoids	Flavones	C17H14O7	331.07	316.05	330.074	[M+H]+	3	90965-30-3	-	269252	251795	295273	434268	287104	380077	457639	179100	345738	455214	370438	391153	304459	366896	298411	-	-	-
Walbp06501	C16 phytosphingosine	Lipids	Sphingolipids	C16H35NO3	290.27	242.25	289.262	[M+H]+	2	-	-	1.2512e+06	1.28195e+06	1.21755e+06	1.02148e+06	1.00589e+06	1.11271e+06	1.50883e+06	1.66294e+06	1.53386e+06	1.32578e+06	1.56017e+06	1.41683e+06	1.31224e+06	1.23546e+06	1.58013e+06	-	-	-
Sazp005712	lotusine C	Alkaloids	Alkaloids	C35H47N5O5	618.36	148.11	617.358	[M+H]+	2	-	-	7.112e+07	8.40133e+07	6.2789e+07	3.67854e+06	6.31761e+06	4.08291e+06	422232	410748	772582	2.19695e+06	2.34055e+06	3.80216e+06	9.93583e+06	9.2749e+06	9.2513e+06	-	-	-
pmp001198	6-Deoxyfagomine	Alkaloids	Piperidine alkaloids	C6H13NO2	132.1	57.03	131.095	[M+H]+	1	197449-09-5	-	3.94483e+06	4.20114e+06	4.25791e+06	4.9976e+06	1.50046e+06	3.04776e+06	2.24268e+06	1.77176e+06	2.13542e+06	2.64821e+06	1.87618e+06	2.12047e+06	1.55357e+06	1.85402e+06	2.51197e+06	-	-	-
pme1383	Pyridoxine	Others	Vitamin	C8H11NO3	170.08	134.06	169.074	[M+H]+	1	65-23-6	C00314	1.69433e+06	1.58143e+06	1.43171e+06	607050	547365	535778	370058	659348	916091	2.52164e+06	1.19274e+06	1.64847e+06	813564	567562	1.05973e+06	ko00750,ko01100,ko01240	C00314	-
mws0250	L-Tyrosine*	Amino acids and derivatives	Amino acids and derivatives	C9H11NO3	182.08	136.08	181.074	[M+H]+	1	60-18-4	C00082	4.1969e+07	6.91593e+07	5.02105e+07	2.87958e+07	2.472e+07	3.00166e+07	4.30512e+07	2.43385e+07	3.47064e+07	3.87525e+07	2.87436e+07	3.12115e+07	2.10652e+07	2.04957e+07	2.9733e+07	ko00130,ko00261,ko00350,ko00360,ko00400,ko00460,ko00730,ko00940,ko00950,ko00965,ko00966,ko00970,ko00999,ko01100,ko01110,ko01210,ko01230,ko01240	C00082	-
Lmfp003891	Apigenin-8-C-(2''-feruloyl)glucoside	Flavonoids	Flavones	C31H28O13	609.16	415.09	608.153	[M+H]+	3	-	-	289597	565165	390312	242038	218629	238493	271129	96330.9	227349	401827	337659	345975	250904	202053	297399	-	-	-
pme1119	Inosine	Nucleotides and derivatives	Nucleotides and derivatives	C10H12N4O5	269.09	137.05	268.081	[M+H]+	3	58-63-9	C00294	2.82954e+06	3.21219e+06	2.8977e+06	2.40505e+06	2.01923e+06	2.02704e+06	1.28663e+06	826166	2.08631e+06	6.20595e+06	4.70959e+06	4.82995e+06	2.31865e+06	2.09476e+06	2.16825e+06	ko00230,ko01100,ko01232,ko02010	C00294	-
Lmsp009971	1,19-Dihydroxy-2-oxo-nor-A(3)-urs-12-en-28-oic acid (Rubuminatus B)	Terpenoids	Triterpene	C29H44O5	473.33	203.14	472.319	[M+H]+	2	-	-	251053	328628	816054	2.92091e+06	2.00247e+06	2.06421e+06	474284	384209	438134	473684	156873	367282	575297	433773	453652	-	-	-
PDP133100	docosa-7,15-dienoic acid	Others	Others	C22H40O2	337.3	95.08	336.303	[M+H]+	3	-	-	3.91035e+06	2.23806e+06	3.205e+06	3.72815e+06	2.91293e+06	3.55321e+06	4.4839e+06	4.6878e+06	4.43773e+06	3.84527e+06	7.60241e+06	6.43142e+06	9.26177e+06	5.31418e+06	9.41721e+06	-	-	-
Yamp007305	10-((3-((3-((4,5-dihydroxy-6-(hydroxymethyl)-3-((3,4,5-trihydroxytetrahydro-2H-pyran-2-yl)oxy)tetrahydro-2H-pyran-2-yl)oxy)-4,5-dihydroxytetrahydro-2H-pyran-2-yl)oxy)-4,5-dihydroxy-6-methyltetrahydro-2H-pyran-2-yl)oxy)-9-(hydroxymethyl)-2,2,6,6b,9,12a-hexamethyl-1,3,4,5,6,6a,6b,7,8,8a,9,10,11,12,12a,12b,13,14b-octadecahydropicene-4a(2H)-carboxylic acid	Terpenoids	Triterpene Saponin	C52H84O21	1045.56	455.35	1044.55	[M+H]+	3	-	-	2.11367e+06	1.67879e+06	1.92734e+06	2.05176e+06	1.98472e+06	1.84776e+06	1.16583e+06	1.00621e+06	1.29803e+06	2.14604e+06	1.24759e+06	1.54598e+06	942651	1.08237e+06	1.28681e+06	-	-	-
pma0461	14,15-Dehydrocrepenynic acid	Lipids	Free fatty acids	C18H28O2	277.22	93.07	276.209	[M+H]+	3	4154-44-3	-	5.23417e+06	2.19123e+06	3.0812e+06	555166	1.2396e+06	1.89448e+06	5.88285e+06	1.03599e+07	6.62078e+06	618425	195992	668185	1.71209e+06	1.7633e+06	1.86652e+06	-	-	-
Walp007095	2-Amino-7-methyltridecan-1-ol*	Lipids	Sphingolipids	C14H31NO	230.25	62.06	229.241	[M+H]+	1	-	-	106492	88050.2	88408.6	52958.3	51086.8	69791.8	140869	169034	135961	60001.2	77090.1	77277.3	112204	85663.1	113107	-	-	-
WapTKC070467	2-[4,10-dihydroxy-3-[1-hydroxy-10-methyl-6-methylideneundeca-2,4,9-trien-2-yl]-6-(3-hydroxypropyl)-10-methylspiro[4.5]decan-7-ylidene]propanal*	Terpenoids	Triterpene	C30H46O5	487.34	405.31	486.334	[M+H]+	1	-	-	124130	169750	226530	544892	4.29417e+06	2.0237e+06	440354	470715	1.34321e+06	4.89391e+06	48117.4	2.19084e+06	1.07017e+06	798902	1.01052e+06	-	-	-
Lskp211268	3-Ethyl-7-hydroxyphthalide	Others	Others	C10H10O3	179.07	119.05	178.063	[M+H]+	1	-	-	2.8461e+06	2.03282e+06	2.73097e+06	3.897e+06	2.43033e+06	2.661e+06	650347	328690	1.11347e+06	3.60928e+06	4.39922e+06	3.53534e+06	1.65969e+06	1.81614e+06	2.1993e+06	-	-	-
lsdp210004	Elaeocarpucin B	Terpenoids	Triterpene	C30H46O5	487.34	423.33	486.334	[M+H]+	3	-	-	232018	374845	554105	1.5568e+06	1.23327e+07	5.78498e+06	1.14588e+06	1.19089e+06	3.53655e+06	1.30092e+07	132812	5.86112e+06	3.02162e+06	2.46708e+06	2.3561e+06	-	-	-
Wagp008273	3,6'-Dihydroxy-4,2',3',4',5'-Pentamethoxychalcone	Flavonoids	Chalcones	C20H22O8	391.14	241.07	390.132	[M+H]+	3	-	-	1.48063e+06	1.44747e+06	1.43066e+06	1.29708e+06	1.1078e+06	1.14514e+06	915910	770814	859244	922772	1.0447e+06	972173	925916	737976	701552	-	CM01227	MetMap126
mws0126	LysoPC 18:0	Lipids	LPC	C26H54NO7P	524.37	184.07	523.364	[M+H]+	1	19420-57-6	-	4.68495e+07	3.18555e+07	3.19533e+07	2.35636e+06	2.89081e+06	4.12268e+06	1.0119e+07	9.57986e+06	8.73919e+06	4.29816e+06	8.75444e+06	7.456e+06	1.11748e+07	6.14604e+06	1.21186e+07	-	-	-
Lmqp007445	5,7,4'-Trihydroxy-3,6,3',5'-Tetramethoxyflavone	Flavonoids	Flavonols	C19H18O9	391.1	149.03	390.095	[M+H]+	3	-	-	5.53876e+06	5.85446e+06	5.67131e+06	5.57012e+06	4.99429e+06	4.96327e+06	3.6875e+06	2.71204e+06	3.46872e+06	4.54452e+06	4.72908e+06	4.26166e+06	2.76109e+06	2.99216e+06	3.03352e+06	-	-	-
Wcdp011133	Linolenyl Alcohol	Others	Others	C18H32O	265.25	69.07	264.245	[M+H]+	1	506-44-5	-	1.22506e+06	878994	1.29293e+06	2.25653e+06	1.99717e+06	2.30889e+06	3.03703e+06	2.44386e+06	2.39763e+06	1.02636e+06	1.50858e+06	1.23403e+06	1.10024e+06	674113	1.26801e+06	-	-	-
MWSHY0124	Pinocembrin*	Flavonoids	Flavanones	C15H12O4	257.08	153.02	256.074	[M+H]+	2	480-39-7	C09827	2.06011e+07	1.96151e+07	1.62096e+07	615728	867552	1.45023e+06	4.28458e+06	3.29481e+06	3.48682e+06	2.2753e+06	2.071e+06	2.5608e+06	4.1114e+06	3.98852e+06	3.82415e+06	ko00941	C09827	-
Walp009429	2-AminodocoSane-1,5,21-triol	Lipids	Sphingolipids	C22H47NO3	374.36	312.33	373.356	[M+H]+	1	-	-	5.75154e+06	2.82695e+06	3.56052e+06	645597	1.75627e+06	2.04385e+06	5.41552e+06	6.37994e+06	4.87845e+06	801328	5.20824e+06	3.56542e+06	5.80797e+06	2.05062e+06	5.60289e+06	-	-	-
Rfn010110	5alpha-Oleana-11,13(18)-dien-3-one	Terpenoids	Triterpene	C30H46O	423.36	423.36	422.355	[M+H]+	2	-	-	1.39408e+06	2.20877e+06	2.99923e+06	7.79045e+06	5.22238e+07	2.50026e+07	4.98444e+06	6.01575e+06	1.48902e+07	5.24508e+07	777441	2.35049e+07	1.10678e+07	1.05714e+07	1.17258e+07	-	-	-
pma2987	L-Histidinol	Alkaloids	Alkaloids	C6H11N3O	142.1	124.09	141.09	[M+H]+	3	501-28-0	C00860	2.8213e+07	4.07035e+07	3.08635e+07	1.64843e+07	2.63942e+07	2.37279e+07	3.28827e+07	2.62966e+07	2.83537e+07	2.341e+07	2.5809e+07	2.24272e+07	1.36979e+07	1.86046e+07	2.82319e+07	ko00340,ko01100,ko01110,ko01230	C00860	-
MWSmce632	Vanillin acetate	Others	Aldehyde compounds	C10H10O4	195.06	93.03	194.058	[M+H]+	3	881-68-5	-	174491	165576	281155	725641	204445	394917	114411	86185.1	169178	444700	77818.9	243913	174526	191316	195214	-	-	-
Lcsp011354	1-amino-2,11-dihydroxyicosa-12,14-dien-3-one	Lipids	LPE	C20H37NO3	340.28	62.06	339.277	[M+H]+	1	-	-	209108	231004	253376	386659	489934	363857	66100.4	37500.5	164614	615867	684095	573918	269665	244680	228675	-	-	-
Rfn07523	5-methoxy-2-(3-methylbut-2-enyl)benzene-1,3-diol*	Others	Others	C12H16O3	209.12	153.06	208.11	[M+H]+	1	-	-	1.21647e+06	2.31182e+06	1.67516e+06	1.31921e+06	993859	1.31276e+06	1.93763e+06	3.12142e+06	2.33546e+06	1559161	1.96862e+06	1.65278e+06	1.20833e+06	1.26826e+06	1.19736e+06	-	-	-
Zbsp005521	Chrysin-5-O-glucoside (Toringin)*	Flavonoids	Flavones	C21H20O9	417.12	255.07	416.111	[M+H]+	3	1329-10-8	-	737999	713279	640226	298575	430963	483094	956392	1.22812e+06	1.35358e+06	2.3989e+06	3.13593e+06	2.38385e+06	849579	731825	621906	-	CM00873	MetMap110
pme1286	S-Adenosyl-L-homocysteine	Amino acids and derivatives	Amino acids and derivatives	C14H20N6O5S	385.13	250	384.122	[M+H]+	1	979-92-0	C00021	3.82312e+06	5.25671e+06	3.77315e+06	706091	802989	1.64973e+06	5.23051e+06	6.14743e+06	4.73833e+06	935781	925104	1.05318e+06	1.54413e+06	1.78608e+06	1.77156e+06	ko00270,ko01100,ko01230,ko01240	C00021	-
Walp007190	2-AminoicoSane-1,5,7,19-tetraol	Lipids	Sphingolipids	C20H43NO4	362.33	300.29	361.319	[M+H]+	1	-	-	1.23938e+07	1.25804e+07	1.11731e+07	5.91728e+06	9.01659e+06	8.78969e+06	1.40807e+07	1.8738e+07	1.44308e+07	6.51644e+06	1.05638e+07	9.24992e+06	1.20892e+07	1.07176e+07	1.1409e+07	-	-	-
pmb0855	LysoPC 16:0	Lipids	LPC	C24H50NO7P	496.34	184.07	495.332	[M+H]+	1	17364-16-8	-	1.41504e+06	1.47446e+06	1.17366e+06	89268.7	88576.9	218258	735598	1.30329e+06	846555	154998	197161	251243	551899	366803	481058	-	-	-
Lmhp011388	2-α-Linolenoyl-glycerol*	Lipids	Glycerol ester	C21H36O4	353.27	261.22	352.261	[M+H]+	1	55268-58-1	-	2.3251e+06	1.9404e+06	1.94707e+06	1.20434e+06	774172	2.81567e+06	1.01213e+07	1.85541e+07	1.16006e+07	651896	575668	971835	2.40405e+06	2.16181e+06	2.27822e+06	-	-	-
mws1509	Phenyl salicylate	Phenolic acids	Phenolic acids	C13H10O3	215.07	121.03	214.063	[M+H]+	3	118-55-8	C14163	319620	290119	384328	702162	726439	648829	386942	403824	341687	126904	216570	236637	496234	313083	468099	-	C14163	MetMap158
MWSmce265	Decursinol	Lignans and Coumarins	Coumarins	C14H14O4	247.09	229.09	246.089	[M+H]+	3	23458-02-8	C09259	252265	426341	379565	540616	413025	482924	507336	743370	595739	477284	317916	437868	598943	356934	365510	-	C09259	-
PDN242692	(24E)-3beta-hydroxy-7,24-euphadien-26-oic acid	Terpenoids	Triterpene	C31H50O3	471.38	203.18	470.376	[M+H]+	3	-	-	357790	339739	365979	434839	169686	263880	110350	94999.8	149994	339271	592770	442480	348318	151920	204370	-	-	-
Lcfp036464	Indoline	Alkaloids	Plumerane	C8H9N	120.08	103.05	119.073	[M+H]+	1	496-15-1	-	933175	1.06315e+06	910127	557988	367854	511144	704035	653276	641616	493460	448369	508646	659571	449286	416860	-	-	-
pmp000724	(+)-(1S,2S)-Pseudoephedrine	Alkaloids	Alkaloids	C10H15NO	166.12	121.06	165.115	[M+H]+	2	90-82-4	C02765	252364	284235	260759	230597	159825	206114	249725	255723	247245	225331	193087	199418	160253	185003	201740	ko01100	C02765	-
PDN290831	(6E,9E)-16-methylheptadeca-6,9-dienoic acid	Others	Others	C18H32O2	281.25	151.03	280.24	[M+H]+	2	-	-	3.65525e+06	3.88774e+06	3.77494e+06	3.78872e+06	3.12667e+06	3.57593e+06	4.04888e+06	3.71257e+06	3.80543e+06	3.50424e+06	4.0323e+06	3.78378e+06	3.84583e+06	3.70869e+06	4.76947e+06	-	-	-
pmb1650	Octadeca-11E,13E,15Z-trienoic acid	Lipids	Free fatty acids	C18H30O2	279.23	149.13	278.225	[M+H]+	3	25575-00-2	-	1.46384e+07	1.27335e+07	1.38642e+07	1.45772e+07	1.26097e+07	1.31986e+07	1.16193e+07	1.10404e+07	1.15494e+07	1.24274e+07	1.21989e+07	1.28748e+07	1.51216e+07	1.33809e+07	1.75577e+07	-	-	-
Lasp006411	5'-Demethylaquillochin	Lignans and Coumarins	Lignans	C20H18O8	387.11	191.07	386.1	[M+H]+	3	305364-91-4	-	4.14972e+06	5.00513e+06	3.95982e+06	1.48938e+06	2.83482e+06	2.34274e+06	3.06532e+06	2.68334e+06	3.30547e+06	5.03004e+06	5.1707e+06	4.62715e+06	2.73428e+06	2.56141e+06	2.40781e+06	-	-	-
WapTKC116601	17-(5-ethyl-6-methylhepta-3,6-dien-2-yl)-10,13-dimethyl-1,2,6,7,8,9,11,12,14,15,16,17-dodecahydrocyclopenta[a]phenanthren-3-one	Steroids	Steroid	C29H44O	409.35	149.13	408.339	[M+H]+	2	848669-09-0	-	223126	252640	435894	1.22794e+06	834357	956566	658246	474665	498776	228057	301109	275425	318795	187218	309827	-	-	-
Lafp006517	Arctigenin	Lignans and Coumarins	Lignans	C21H24O6	373.17	137.06	372.157	[M+H]+	3	7770-78-7	C10545	1.56431e+06	1.71294e+06	1.61202e+06	1.50561e+06	1.40015e+06	1.35602e+06	968568	808965	923984	1.06485e+06	980092	984181	831016	762363	854417	-	C10545	-
Rfn010265	Phosphatidylethanolamine lyso 18:2*	Lipids	Free fatty acids	C23H44NO7P	478.29	337.28	477.286	[M+H]+	1	-	-	1.47122e+06	1.36001e+06	1.23597e+06	517401	1.4793e+06	954507	779123	1.20851e+06	848088	265165	409827	376374	531885	490404	578391	-	-	-
Wbwp010459	5-[(2r,3s,4s,5s)-5-(2h-1,3-benzodioxol-5-yl)-3,4-dimethyloxolan-2-yl]-2-methoxyphenol*	Lignans and Coumarins	Lignans	C20H22O5	343.15	163.07	342.147	[M+H]+	3	-	-	1.22207e+06	1.12822e+06	1.15915e+06	1.09516e+06	1.09543e+06	1.08079e+06	1.02277e+06	1.31533e+06	1.18037e+06	1.22567e+06	1.35371e+06	1.27681e+06	1.22527e+06	1.34521e+06	2.26163e+06	-	-	-
NK10251888	NG,NG-Dimethyl-L-arginine*	Amino acids and derivatives	Amino acids and derivatives	C8H18N4O2	203.15	70.07	202.143	[M+H]+	3	30315-93-6	C03626	1.04917e+06	1.57072e+06	1.21205e+06	820479	1.01359e+06	1.23302e+06	2.49694e+06	2.36178e+06	2.16755e+06	1.12027e+06	1.18042e+06	1.05258e+06	661508	1.17046e+06	1.38596e+06	-	C03626	-
Labp006436	Leachianone F glucoside	Flavonoids	Flavanones	C31H38O11	587.25	289.14	586.241	[M+H]+	3	-	-	349066	341086	345653	347963	344611	323262	231159	147959	244305	463291	428612	414070	286543	309549	270870	-	-	-
mws0260	L-Arginine	Amino acids and derivatives	Amino acids and derivatives	C6H14N4O2	175.12	116.07	174.112	[M+H]+	1	74-79-3	C00062	977662	1.56346e+06	1.14723e+06	653938	1.9203e+06	1.21215e+06	912278	637363	753425	667841	1.58939e+06	1.08508e+06	910932	793897	742989	ko00220,ko00261,ko00330,ko00470,ko00970,ko01100,ko01110,ko01230,ko02010,ko04148	C00062	-
Lmyp005841	Chrysin-7-O-glucoside*	Flavonoids	Flavones	C21H20O9	417.12	255.06	416.111	[M+H]+	3	31025-53-3	-	836451	756755	705646	341820	517545	498318	772860	1.12419e+06	1.32687e+06	2.84025e+06	2.7889e+06	2.39279e+06	705643	663600	713306	-	CM00874	MetMap110
pmb1912	10-Formyltetrahydrofolate*	Alkaloids	Alkaloids	C20H23N7O7	474.17	327.12	473.166	[M+H]+	1	2800-34-2	C00234	2.12951e+06	1.18433e+06	1.52413e+06	992990	674830	818166	755189	619045	828767	1.39537e+06	1.47456e+06	1.32733e+06	896815	775877	893373	ko00670,ko00970,ko01100,ko01200,ko01240	C00234	-
Lhfp112926	Myricatomentogenin	Others	Others	C20H22O5	343.15	163.08	342.147	[M+H]+	3	-	-	1.02466e+06	1.05888e+06	1.10223e+06	1.34406e+06	1.08707e+06	1.24236e+06	1.34953e+06	944891	1.17654e+06	1.29384e+06	1.29766e+06	1.25323e+06	1.08318e+06	1.3674e+06	2.30388e+06	-	-	-
Lmyp003934	6-Pentadecylsalicylic acid	Phenolic acids	Phenolic acids	C22H36O3	349.27	123.08	348.266	[M+H]+	1	16611-84-0	C10759	450903	589791	502219	429706	340543	336425	141626	131328	166067	284427	285153	266509	193386	226679	187840	-	C10759	-
YC512117	Stearidonic acid	Lipids	Free fatty acids	C18H28O2	277.22	149.02	276.209	[M+H]+	3	20290-75-9	C16300	186192	189143	177365	136156	92048.9	114819	117683	163212	140519	140806	132939	131159	108302	125738	162319	ko00592,ko01110	C16300	-
Lmhp010190	LysoPC 18:1(2n isomer)	Lipids	LPC	C26H52NO7P	522.36	184.07	521.348	[M+H]+	1	-	-	991406	980780	929026	700759	1.70882e+06	1.03784e+06	370045	491888	396430	258283	457562	434447	740543	500440	722112	-	-	-
pma0253	O-MethylChrysoeriol-5-O-glucoside	Flavonoids	Flavones	C23H24O11	477.14	315.09	476.132	[M+H]+	3	-	-	315286	372128	337477	312557	325660	322823	337682	257834	260878	113357	222088	224487	451543	390134	353377	-	CM00229	MetMap106
MWSmce041	Butylphthalide	Others	Lactones	C12H14O2	191.1	145.1	190.099	[M+H]+	3	6066-49-5	C17854	172450	314676	231475	183123	127097	158001	169565	343281	244654	197580	220865	196142	143821	148541	111468	-	C17854	-
Zmhp006502	Kaempferide-3-O-(6''-malonyl)glucoside	Flavonoids	Flavonols	C25H24O14	549.12	301.07	548.117	[M+H]+	3	-	-	4.78979e+06	4.26354e+06	4.12057e+06	2.49622e+06	2.49492e+06	2.84183e+06	4.22689e+06	3.536e+06	3.61077e+06	2.52805e+06	2.5972e+06	3.06419e+06	5.07048e+06	2.80034e+06	1.96734e+06	-	CM00479	MetMap114
pmp000892	Jujuboside D	Terpenoids	Triterpene Saponin	C58H94O26	1224.64	455.35	1206.6	[M+NH4]+	1	194851-84-8	-	366729	390085	395924	465992	298475	354581	243971	124833	281127	668026	734765	634917	369002	336783	404772	-	-	-
Rfn07045	4,2',3',4'-Tetrahydroxychalcone*	Flavonoids	Chalcones	C15H12O5	273.07	153.02	272.068	[M+H]+	2	-	-	5.20131e+07	7.35363e+07	5.04898e+07	1350079	1.60872e+06	6.55734e+06	2.68691e+07	1.95656e+07	2.06311e+07	1.02858e+07	1.05932e+07	1.18408e+07	1.74457e+07	1.62746e+07	1.61957e+07	-	-	-
Walbp09179	Myristamide	Lipids	Free fatty acids	C14H29NO	228.23	57.07	227.225	[M+H]+	1	638-58-4	-	66453.1	76615.3	73647.9	82102.7	65535.2	68267.1	46059.7	105852	73349.9	62926.9	55726.1	60848.9	66938.6	78907.3	50647.5	-	-	-
Wcdp009119	Octadeca-9,12,15-trienoic acid	Lipids	Free fatty acids	C18H30O2	279.23	81.07	278.225	[M+H]+	3	28290-79-1	-	3.08616e+07	2.61073e+07	2.51282e+07	1.17029e+07	1.46377e+07	2.06843e+07	5.07404e+07	5.01782e+07	4.27765e+07	1.20453e+07	6.92158e+06	1.07951e+07	1.60415e+07	1.59102e+07	1.74186e+07	-	-	-
pmb0889	Punicic acid	Lipids	Free fatty acids	C18H30O2	279.23	95.09	278.225	[M+H]+	3	544-72-9	C08364	3.06594e+07	2.41643e+07	2.42259e+07	1.14823e+07	1.4189e+07	2.0618e+07	5.17475e+07	4.84843e+07	4.24942e+07	1.20072e+07	6.68888e+06	1.06246e+07	1.57307e+07	1.57898e+07	1.65471e+07	-	C08364	-
Sazp004549	N-Demethylfrangulanine	Alkaloids	Alkaloids	C27H42N4O4	487.33	100.11	486.321	[M+H]+	2	-	-	4.02656e+06	2.50817e+06	2.81741e+06	1.0176e+06	1.05499e+06	3.18744e+06	1.1792e+07	1.11652e+07	1.04648e+07	6.40981e+06	5.93892e+06	5.57616e+06	3.18333e+06	2.68696e+06	2.65888e+06	-	-	-
Lmhp009034	LysoPE 16:1*	Lipids	LPE	C21H42NO7P	452.28	311.26	451.27	[M+H]+	1	-	-	1.49498e+06	2.1695e+06	1.548e+06	411063	2.71441e+06	1.51529e+06	1.32549e+06	2.24897e+06	1.53314e+06	516786	292081	481131	787919	780492	840613	-	-	-
Rfn09756	(4aS,6R,8aR)-8a-methyl-4-methylidene-6-(prop-1-en-2-yl)-decahydronaphthalen-1-one	Terpenoids	Sesquiterpenoids	C15H22O	219.17	119.08	218.167	[M+H]+	1	-	-	1.29215e+06	1.51957e+06	1.41293e+06	1.44122e+06	1.38162e+06	1.40062e+06	1.35739e+06	1.4449e+06	1.43198e+06	1.55533e+06	1.4543e+06	1.52703e+06	1.61591e+06	1.5645e+06	3.13324e+06	-	-	-
PD0566479	(1S,7R)-4,10-dimethylidene-7-(prop-1-en-2-yl)cyclodec-5-en-1-ol	Terpenoids	Sesquiterpenoids	C15H22O	219.17	161.13	218.167	[M+H]+	1	-	-	2.08556e+06	1.87942e+06	2.02806e+06	2.21032e+06	2.12737e+06	2.12215e+06	1.93535e+06	2.08162e+06	2.07677e+06	2.3499e+06	2.18747e+06	2.30553e+06	2.45293e+06	2.60649e+06	4.83906e+06	-	-	-
WapTKC054246	Glycoside D2	Terpenoids	Triterpene Saponin	C41H66O13	767.45	437.34	766.45	[M+H]+	1	404589-77-1	-	86628.8	70607.1	80067.9	85867.8	78899.1	83187.2	86402.5	93825.6	109360	186346	224102	199378	175995	165968	140848	-	-	-
Sazp005095	Hydroxydaechuine S2	Alkaloids	Alkaloids	C28H44N4O5	517.34	114.13	516.331	[M+H]+	2	-	-	1.75844e+06	1.89814e+06	1.51493e+06	261490	196580	330683	737278	749906	1.36199e+06	3.83558e+06	3.23406e+06	3.02068e+06	964097	975323	971481	-	-	-
Qatp009254	Cyclocolorenone	Terpenoids	Sesquiterpenoids	C15H22O	219.17	119.08	218.167	[M+H]+	3	489-45-2	-	1.17987e+06	1.48891e+06	1.33224e+06	1.32363e+06	1.43093e+06	1.36728e+06	1.32728e+06	1.47048e+06	1.43717e+06	1.59033e+06	1.40031e+06	1.54463e+06	1.74185e+06	1.63472e+06	3.39669e+06	-	-	-
Walbp08560	3,5-di-tert-Butyl-4-hydroxyacetophenone	Others	Ketone compounds	C16H24O2	249.18	193.13	248.178	[M+H]+	1	14035-33-7	-	1.24782e+06	1.51e+06	1.30801e+06	1.02442e+06	1.00852e+06	1.09325e+06	1.40037e+06	1.32905e+06	1.3472e+06	1.27716e+06	1.20744e+06	1.1903e+06	982279	955167	1.30546e+06	-	-	-
PDP139860	Cyclopropyl-(2-phenylspiro[4a,5,6,7,8,8a-hexahydro-[1,2,4]triazolo[5,1-b]quinazoline-9,1'-cyclohexane]-4-yl)methanone	Others	Others	C24H30N4O	391.25	149.02	390.242	[M+H]+	3	-	-	707737	582545	841466	1.62677e+06	1.41344e+06	1.40249e+06	932047	883247	799617	367501	502308	553918	1.02997e+06	669882	1.02309e+06	-	-	-
MWSmce584	Tyramine	Alkaloids	Alkaloids	C8H11NO	138.09	77.04	137.084	[M+H]+	3	51-67-2	C00483	786056	1.24885e+06	1.03663e+06	1.11331e+06	781886	848661	452908	596990	605945	929931	723073	829275	840366	758688	645102	ko00350,ko00950,ko01100,ko01110,ko01240	C00483	-
pme1178	Guanosine*	Nucleotides and derivatives	Nucleotides and derivatives	C10H13N5O5	284.1	152.06	283.092	[M+H]+	1	118-00-3	C00387	4.81297e+07	5.71641e+07	4.55139e+07	1.69819e+07	1.99177e+07	2.30217e+07	4.13095e+07	3.12037e+07	3.83028e+07	4.64875e+07	4.4176e+07	4.0254e+07	1.99428e+07	2.10176e+07	2.20123e+07	ko00230,ko01100,ko01232,ko02010	C00387	-
Cmyp008714	17,29-Didehydroiridal	Terpenoids	Triterpene	C30H48O3	457.37	177.16	456.36	[M+H]+	2	163460-96-6	-	1.1411e+06	926606	923469	481925	406075	571560	1.0818e+06	664569	844562	730075	1.04203e+06	882712	869348	545673	627788	-	-	-
Walbp08551	3,5-Di-tert-butylbenzoic acid	Phenolic acids	Phenolic acids	C15H22O2	235.17	179.11	234.161	[M+H]+	1	16225-26-6	-	4.37126e+06	4.87854e+06	4.50747e+06	4.03775e+06	3.63662e+06	4.09656e+06	5.13406e+06	5.11887e+06	5.0917e+06	4.95263e+06	4.7769e+06	4.69954e+06	4.03864e+06	4.35467e+06	7.22881e+06	-	-	-
pmb0856	LysoPE 18:1(2n isomer)*	Lipids	LPE	C23H46NO7P	480.31	339.29	479.301	[M+H]+	3	-	-	8.14367e+06	9.85446e+06	1.01893e+07	1.495e+07	3.28679e+07	2.03435e+07	6.08179e+06	9.70984e+06	7.12355e+06	4.0345e+06	6.52377e+06	6.28904e+06	1.03287e+07	7.82954e+06	1.05607e+07	-	-	-
Rlp0095	(S)-4-Aminovaleric acid	Alkaloids	Alkaloids	C5H11NO2	118.09	55.05	117.079	[M+H]+	1	1558-59-4	-	9.68205e+06	1.31412e+07	1.36184e+07	2.24454e+07	8.71179e+06	1.39814e+07	7.59238e+06	6.49248e+06	8.6039e+06	1.48498e+07	1.30113e+07	1.25451e+07	7.00354e+06	7.22234e+06	9.20569e+06	-	-	-
Sadp001754	Adenosine 5'-(O-methylphosphate)	Nucleotides and derivatives	Nucleotides and derivatives	C11H16N5O7P	362.09	136.06	361.079	[M+H]+	2	4229-50-9	-	1.66289e+06	1.44562e+06	1.64618e+06	2.01386e+06	1.45796e+06	1.48725e+06	492588	518215	678565	1.37122e+06	1.77055e+06	1.43018e+06	867386	745869	319511	-	-	-
pmd0147	LysoPC 20:2	Lipids	LPC	C28H54NO7P	548.37	184.07	547.364	[M+H]+	3	-	-	3.59395e+06	2.58616e+06	2.57528e+06	516156	317061	616693	1.41703e+06	2.44999e+06	1.62692e+06	400579	562107	518169	665474	404034	769120	-	-	-
PDP001751	(3E,5E,10Z)-7-hydroxy-6,10-dimethyl-pentadecatrien-2,14-dione	Others	Others	C17H26O3	279.19	81.07	278.188	[M+H]+	3	-	-	3.19503e+07	2.44554e+07	2.49056e+07	1.17167e+07	1.44948e+07	2.11628e+07	5.33911e+07	4.93306e+07	4.36186e+07	1.26496e+07	7.15649e+06	1.1334e+07	1.7058e+07	1.60477e+07	1.76997e+07	-	-	-
mws0133	Nicotinamide	Others	Vitamin	C6H6N2O	123.06	80.05	122.048	[M+H]+	2	98-92-0	C00153	8.96263e+06	9.21131e+06	7.89089e+06	3.10656e+06	2.60609e+06	3.22301e+06	4.68974e+06	4.69046e+06	4.83414e+06	5.4103e+06	5.76277e+06	5.12131e+06	3.26041e+06	3.27848e+06	3.25677e+06	ko00760,ko01100,ko01240	C00153	-
MWS04555g	D-Allo-Isoleucine*	Amino acids and derivatives	Amino acids and derivatives	C6H13NO2	132.1	86.1	131.095	[M+H]+	1	1509-35-9	-	2.20057e+08	1.70593e+08	2.14751e+08	2.92456e+08	5.66462e+07	1.7724e+08	1.87996e+08	1.59244e+08	1.65016e+08	1.30602e+08	1.0306e+08	1.16086e+08	1.13107e+08	1.20586e+08	1.11284e+08	-	-	-
MW0103632	Nelarabine	Nucleotides and derivatives	Nucleotides and derivatives	C11H15N5O5	298.11	166.07	297.107	[M+H]+	2	121032-29-9	-	5.83092e+06	5.92403e+06	5.8587e+06	5.78359e+06	5.78192e+06	5.72404e+06	5.48921e+06	5.36866e+06	5.63121e+06	6.44031e+06	6.96452e+06	5.98641e+06	3.12238e+06	2.8803e+06	4.0853e+06	-	-	-
pmb0197	N7-Methylguanosine	Nucleotides and derivatives	Nucleotides and derivatives	C11H15N5O5	298.11	166.07	297.107	[M+H]+	1	20244-86-4	C20674	8.01072e+06	7.77894e+06	7.83869e+06	7.61414e+06	7.83016e+06	7.53857e+06	6.80423e+06	7.88295e+06	7.68506e+06	9.05091e+06	8.93515e+06	8.05517e+06	4.30373e+06	3.95509e+06	4.88771e+06	-	C20674	-
Lmlp003161	Feruloylputrescine	Alkaloids	Phenolamine	C14H20N2O3	265.15	177.06	264.147	[M+H]+	3	501-13-3	C10497	7.19215e+06	4.99619e+06	5.57465e+06	3.49657e+06	3.1259e+06	4.08158e+06	7.16298e+06	4.40788e+06	7.53392e+06	1.45279e+07	1.25205e+07	1.162e+07	4.00328e+06	3.6958e+06	4.34533e+06	ko00330,ko01100	C10497	-
PDP017269	Dextropimaric acid	Terpenoids	Ditepenoids	C18H28O2	277.22	93.07	276.209	[M+H]+	2	-	-	5.21008e+06	3.61305e+06	3.9385e+06	2.04621e+06	4.07471e+06	3.89396e+06	7.22799e+06	8.11004e+06	6.47803e+06	1.71407e+06	671745	1.51132e+06	2.78495e+06	2.83488e+06	2.63561e+06	-	-	-
PDP239506	Phosphatidylcholine lyso 18:1	Organic acids	Organic acids	C26H52NO7P	522.36	184.07	521.348	[M+H]+	2	-	-	973457	1.044e+06	967129	800723	1.61099e+06	1.04577e+06	405446	547611	449709	342432	445662	458696	717290	598824	589537	-	-	-
Zbkp007824	Aflatrem	Alkaloids	Alkaloids	C32H39NO4	502.29	459.25	501.288	[M+H]+	3	70553-75-2	C20555	4.82481e+06	6.08705e+06	5.73838e+06	6.86817e+06	4.82972e+06	5.33014e+06	3.25491e+06	3.04518e+06	3.1526e+06	3.1628e+06	4.79133e+06	3.64377e+06	2.31059e+06	2.20566e+06	4.22263e+06	ko01110	C20555	-
mws0289	LysoPE 18:1*	Lipids	LPE	C23H46NO7P	480.31	339.29	479.301	[M+H]+	3	89576-29-4	-	2.07975e+07	2.15921e+07	2.17775e+07	2.41083e+07	2.0434e+07	2.04603e+07	1.32167e+07	1.22607e+07	1.23077e+07	1.05837e+07	1.44181e+07	1.3038e+07	1.51864e+07	8.89878e+06	1.50512e+07	-	-	-
Lmyp004022	Kaempferol-3-O-(2''-galloyl)glucoside	Flavonoids	Flavonols	C28H24O15	601.12	287.06	600.111	[M+H]+	3	76343-90-3	-	67295	109372	184509	569212	584490	489240	138795	91843.9	142742	252433	214092	242988	281887	279495	260895	-	CM00533	MetMap113
Layp006138	5-Hydroxy-3',4',7-trimethoxyflavone glucoside	Flavonoids	Flavones	C24H26O11	491.16	329.1	490.147	[M+H]+	3	-	-	308117	556000	431953	431529	351038	457764	723688	193237	567552	1.00391e+06	1.2389e+06	996640	497578	496936	392713	-	-	-
Lcsp001896	Ser-Gly-Phe	Amino acids and derivatives	Amino acids and derivatives	C14H19N3O5	310.14	166.09	309.132	[M+H]+	3	-	-	88738.1	106415	112696	173172	166300	162450	133304	116173	125790	129996	129321	122031	91519.8	111805	105467	-	-	-
YC512112	Anabasine-glucoside	Alkaloids	Pyridine alkaloids	C16H24O5N2	325.18	163.12	324.168	[M+H]+	3	-	-	1.03442e+06	1.02726e+06	950926	631270	694358	741931	1.0584e+06	1.11513e+06	988290	594382	587037	598336	628844	720451	828940	-	-	-
Wbmp002449	coclaurine-glucose*	Alkaloids	Alkaloids	C23H29NO8	448.2	286.15	447.189	[M+H]+	1	-	-	1.37825e+06	2.04389e+06	1.97995e+06	3.05545e+06	3.89289e+06	2.95308e+06	868722	420233	851624	1.68021e+06	2.19462e+06	2.00919e+06	2.29629e+06	1.85294e+06	1.45327e+06	-	-	-
Sazp002600	N-Methylhigenamine 7-Glucopyranoside*	Alkaloids	Isoquinoline alkaloids	C23H29NO8	448.2	286.15	447.189	[M+H]+	1	-	-	1.48015e+06	1.74453e+06	1.92132e+06	3.15723e+06	3.68243e+06	2.86575e+06	649404	524911	750485	1.40379e+06	2.96217e+06	2.18208e+06	2.1785e+06	1.54368e+06	1.56134e+06	-	-	-
Lacp003080	N-methylhigenamine-7-O-glucopyranoside*	Alkaloids	Isoquinoline alkaloids	C23H29NO8	448.2	286.14	447.189	[M+H]+	1	-	-	1.18496e+06	1.70603e+06	1.9726e+06	4.081e+06	3.99911e+06	3.36991e+06	689311	449711	709689	1.2704e+06	2.4905e+06	1.93776e+06	2.16701e+06	1.97274e+06	1.58476e+06	-	-	-
Wahp002067	p-Coumaroylputrescine	Alkaloids	Phenolamine	C13H18N2O2	235.15	147.05	234.137	[M+H]+	2	34136-53-3	C18326	3.57741e+07	2.25507e+07	2.99823e+07	3.32618e+07	2.83511e+07	3.93883e+07	7.37155e+07	6.63764e+07	7.09851e+07	7.4742e+07	4.75885e+07	5.93904e+07	5.22912e+07	5.4259e+07	5.22581e+07	ko00330,ko01100	C18326	-
Sazp005915	Amphibine D	Alkaloids	Alkaloids	C36H49N5O5	632.38	148.11	631.373	[M+H]+	1	-	-	3.0035e+06	3.60244e+06	2.67002e+06	138206	136782	747662	3.18833e+06	2.91543e+06	3.00799e+06	2.83243e+06	3.52312e+06	2.9496e+06	2.03692e+06	1.61573e+06	1.52265e+06	-	-	-
Lcfp023920	Alloxanthine	Nucleotides and derivatives	Nucleotides and derivatives	C5H4N4O2	153.04	136.01	152.033	[M+H]+	2	2465-59-0	C07599	2.51748e+06	2.81665e+06	2.50434e+06	1.85342e+06	1.26561e+06	1.59541e+06	1.73899e+06	1.63293e+06	2.46116e+06	5.56193e+06	6.87784e+06	5.27956e+06	1.51824e+06	1.479e+06	1.58722e+06	-	C07599	-
Wasdp05932	5,8-dimethoxy-3-methylnaphthalen-1-ol	Quinones	Quinones	C13H14O3	219.1	189.09	218.094	[M+H]+	2	50559-08-5	-	1.87394e+06	2.2605e+06	1.79853e+06	723779	939075	1.05406e+06	1.94458e+06	1.81808e+06	1.7385e+06	1.16719e+06	1.16775e+06	1.19528e+06	1.30653e+06	1.1788e+06	1.31059e+06	-	-	-
Labp001546	Anabasine	Alkaloids	Pyridine alkaloids	C10H14N2	163.12	118.07	162.116	[M+H]+	2	13078-04-1	C06180	517271	433123	442933	313877	241105	297460	377335	281469	299768	181232	167976	186396	233563	182769	230759	ko00960,ko01110	C06180	-
Wcjp001256	9-Alpha-Ribofuranosyladenine*	Nucleotides and derivatives	Nucleotides and derivatives	C10H13N5O4	268.1	136.06	267.097	[M+H]+	1	-	-	4.98363e+06	6.64973e+06	4.76897e+06	578136	625740	1.25676e+06	3.87605e+06	5.50766e+06	3.98277e+06	1.14643e+06	1.76742e+06	1.71425e+06	2.74356e+06	2.01977e+06	1.85749e+06	-	-	-
MW0109363	Prolylglutamic acid	Amino acids and derivatives	Amino acids and derivatives	C10H16N2O5	245.11	84.04	244.106	[M+H]+	3	67644-00-2	-	9.4251e+06	9.49604e+06	8.1749e+06	3.03224e+06	2.65624e+06	3.82013e+06	7.72369e+06	7.57983e+06	7.03305e+06	4.55822e+06	4.84396e+06	4.538e+06	3.88567e+06	3.53273e+06	4.41836e+06	-	-	-
ZbWp002423	N-methylphenylalanine	Amino acids and derivatives	Amino acids and derivatives	C10H13NO2	180.1	120.08	179.095	[M+H]+	3	-	-	727297	483238	555472	356291	277466	343358	449276	245835	391636	567958	637554	525493	216438	151342	308404	-	-	-
pme3184	dAMP	Nucleotides and derivatives	Nucleotides and derivatives	C10H14N5O6P	332.08	136.06	331.068	[M+H]+	2	653-63-4	C00360	941887	1.01876e+06	1.1037e+06	1.59722e+06	2.15744e+06	1.57761e+06	378721	315797	1.25521e+06	4.88702e+06	3.06476e+06	3.54216e+06	1.80725e+06	2.06868e+06	1.447e+06	ko00230,ko01100,ko01232	C00360	-
Hmqp003435	Malonylapiin	Flavonoids	Flavones	C29H30O17	651.15	271.06	650.148	[M+H]+	3	-	C05622	39301.1	54563.9	54511.9	84829.7	98169.5	99788.9	132946	172924	131346	44990	34734.3	47844.9	79775.7	75970.7	68214.3	ko00944	C05622	MetMap103
Sadp002248	(7S)-bicyclo[4.2.0]octa-1,3,5-trien-7-amine	Alkaloids	Alkaloids	C8H9N	120.08	77.04	119.073	[M+H]+	1	-	-	116684	124736	114742	90871.3	64097.3	73421.1	57168.3	47470.4	55385.6	67650.7	57361.5	62710.6	63528.7	40213.1	48160.8	-	-	-
Zblp001554	3,3-dimethoxyindolequinone	Alkaloids	Plumerane	C10H11NO3	194.08	133.03	193.074	[M+H]+	2	-	-	212698	222761	189884	78503.7	116420	93501.1	77657.3	143723	119551	154995	106647	119079	72112.2	82324.6	127063	-	-	-
Lcsp002898	cis-Zeatin-O-glucoside riboside	Alkaloids	Alkaloids	C21H31N5O10	514.21	220.12	513.207	[M+H]+	1	125225-72-1	-	8.29896e+06	1.47931e+07	1.15141e+07	1.13866e+07	1.32814e+07	1.20654e+07	1.09908e+07	1.03449e+07	9.53684e+06	5.01279e+06	7.71079e+06	6.66064e+06	7.85604e+06	7.41869e+06	6.6162e+06	-	-	-
mws0032	Myricetin	Flavonoids	Flavonols	C15H10O8	319.04	153.02	318.038	[M+H]+	3	529-44-2	C10107	1.10038e+06	1.19222e+06	988307	356331	410532	688708	1.90981e+06	2.43754e+06	1.84459e+06	528256	580633	558908	576761	627963	668446	ko00941,ko00944,ko01110	C10107	MetMap109
pme2617	L-Methionine S-oxide	Amino acids and derivatives	Amino acids and derivatives	C5H11NO3S	166.05	102.06	165.046	[M+H]+	3	3226-65-1	C02989	214683	233550	220237	204721	186305	191898	177441	239014	205790	196043	122097	152961	128524	168287	175097	ko00270,ko01100	C02989	-
mws1337	Pantothenate	Others	Vitamin	C9H17NO5	220.12	90.05	219.111	[M+H]+	1	79-83-4	C00864	5.44549e+07	5.53403e+07	5.76312e+07	6.85655e+07	3.26203e+07	4.77334e+07	3.62957e+07	3.34898e+07	4.58357e+07	8.96074e+07	7.19662e+07	7.25727e+07	3.97161e+07	3.53626e+07	4.36534e+07	ko00410,ko00770,ko01100,ko01110,ko01240	C00864	-
Zmpp001726	L-Adrenaline	Alkaloids	Alkaloids	C9H13NO3	184.1	124.07	183.089	[M+H]+	2	51-43-4	C00788	2.24142e+06	2.96325e+06	2.68233e+06	3.00229e+06	1.5862e+06	2.13373e+06	1.49164e+06	1.49024e+06	1.91376e+06	3.60505e+06	3.5675e+06	3.15156e+06	1.4127e+06	1.37469e+06	1.68634e+06	ko00350,ko01100	C00788	-
WaYp006462	2-Aminohexadecane-1,5,15-triol	Lipids	Sphingolipids	C16H35NO3	290.27	228.23	289.262	[M+H]+	1	-	-	3.31577e+06	3.11057e+06	2.96719e+06	1.98326e+06	2.52745e+06	2.56159e+06	3.78654e+06	4.91538e+06	3.8319e+06	1.75566e+06	2.31165e+06	2.12243e+06	2.47755e+06	2.1449e+06	2.48606e+06	-	-	-
Wayp005068	N-Hexanoyl nornicotine	Alkaloids	Pyridine alkaloids	C15H22N2O	247.18	149.11	246.173	[M+H]+	3	-	-	307881	347208	374968	564662	518560	506101	364062	466413	401028	344190	305259	310439	253295	273182	262461	-	-	-
Walp004752	2-Aminododecane-1,4-diol*	Lipids	Sphingolipids	C12H27NO2	218.21	88.08	217.204	[M+H]+	1	-	-	715389	920916	807370	764240	678383	750836	868936	1.08009e+06	901296	608421	625899	618291	622812	539642	401826	-	-	-
Lmqp002784	Salicylamide	Alkaloids	Alkaloids	C7H7NO2	138.06	77.04	137.048	[M+H]+	3	65-45-2	-	133029	242215	293563	717324	458208	543596	366919	495373	617558	1.36321e+06	273341	737154	412672	442605	416132	-	-	-
mws1195	p-Coumaric acid methyl ester	Phenolic acids	Phenolic acids	C10H10O3	179.07	147.04	178.063	[M+H]+	3	19367-38-5	-	1.21119e+06	1.2409e+06	1.17127e+06	952188	451955	915907	1.77125e+06	923016	1.335e+06	1.28646e+06	1.20063e+06	1.12802e+06	665939	553483	495726	-	CM02608	MetMap166,MetMap170
Wahlp01697	Methyl 3-oxo-2-phenylpropanoate	Phenolic acids	Phenolic acids	C10H10O3	179.07	91.05	178.063	[M+H]+	1	5894-79-1	-	2.79528e+06	2.16151e+06	2.8077e+06	4.12493e+06	2.90152e+06	2.89962e+06	445175	348441	1.01547e+06	3.4901e+06	4.26683e+06	3.40354e+06	1.50382e+06	1.59744e+06	2.08239e+06	-	-	-
Sadp001677	3-O-Methyl-a-methyldopa*	Amino acids and derivatives	Amino acids and derivatives	C10H13NO4	212.09	149.06	211.084	[M+H]+	2	-	-	793609	839615	825449	860795	717442	820116	944108	752769	896063	1.08656e+06	1.04279e+06	931502	398804	476238	531540	-	-	-
Zmmp002946	(3-(carboxyamino)-2-methylpropanoyl)phenylalanine	Amino acids and derivatives	Amino acids and derivatives	C14H18N2O5	295.13	120.08	294.122	[M+H]+	1	-	-	6.67223e+06	1.34337e+07	9.18925e+06	5.73434e+06	5.27934e+06	6.60143e+06	1.09798e+07	1.3789e+07	1.14732e+07	7.82864e+06	2.47298e+06	5.36541e+06	6.22379e+06	8.45293e+06	6.20766e+06	-	-	-
pme3388	Homoarginine	Amino acids and derivatives	Amino acids and derivatives	C7H16N4O2	189.13	144.1	188.127	[M+H]+	2	156-86-5	C01924	1.27841e+06	1.21474e+06	1.18983e+06	962878	1.49614e+06	1.33356e+06	1.74977e+06	1.26709e+06	1.59023e+06	1.91742e+06	1.85907e+06	1.65976e+06	745795	829257	1.13388e+06	-	C01924	-
MW0144015	8,11,14-Eicosatriynoic Acid	Lipids	Free fatty acids	C20H28O2	301.22	255.21	300.209	[M+H]+	3	34262-64-1	-	1.10992e+06	1.67719e+06	1.424e+06	1.54577e+06	1.76348e+06	1.75269e+06	2.14496e+06	1.6897e+06	1.87913e+06	1.72634e+06	1.25435e+06	1.44337e+06	1.25548e+06	1.06985e+06	1.30859e+06	-	-	-
Wbjp002330	1,3-dihydroxy-2,3,3a,4-tetrahydropyrrolo[2,1-b]quinazolin-9(1H)-one	Alkaloids	Alkaloids	C11H12N2O3	221.09	175.09	220.085	[M+H]+	2	-	-	445255	1.0002e+06	680628	512238	725545	696871	1.00879e+06	714363	887448	990933	1.18369e+06	970523	503376	449568	535567	-	-	-
PDP068719	4-amino-2-methylbutanoic acid*	Alkaloids	Alkaloids	C5H11NO2	118.09	58.07	117.079	[M+H]+	1	-	-	1.21244e+06	1.20526e+06	1.67388e+06	3.53398e+06	2.85786e+06	2.79748e+06	1.20369e+06	977854	1.1812e+06	1.54291e+06	1.52846e+06	1.52987e+06	1.50661e+06	1.47274e+06	1.6155e+06	-	-	-
Zmdp001647	γ-Glu-Val	Amino acids and derivatives	Amino acids and derivatives	C10H18N2O5	247.13	184.1	246.122	[M+H]+	1	-	-	4.0287e+06	4.29999e+06	3.90473e+06	2.86627e+06	2.16139e+06	2.77672e+06	3.82829e+06	3.06825e+06	3.43941e+06	3.40395e+06	2.65252e+06	2.91507e+06	2.46238e+06	2.17126e+06	2.58383e+06	-	-	-
MW0149924	Glu-Asn-Asn	Amino acids and derivatives	Amino acids and derivatives	C13H21N5O8	376.14	208.1	375.139	[M+H]+	3	-	-	1.24316e+08	1.27103e+08	1.08e+08	3.71606e+07	5.47554e+07	4.20569e+07	2.64523e+07	3.88045e+07	3.25384e+07	3.21785e+07	6.95719e+07	4.85102e+07	3.90504e+07	3.70921e+07	3.47887e+07	-	-	-
Wahlp02551	N-Acetylindole-3-carboxaldehyde*	Alkaloids	Plumerane	C11H9NO2	188.07	118.07	187.063	[M+H]+	1	22948-94-3	-	1.05396e+07	8.48261e+06	9.09864e+06	7.44878e+06	8.29663e+06	8.18526e+06	9.43551e+06	8.26788e+06	9.37926e+06	1.14895e+07	1.08067e+07	9.94459e+06	5.13051e+06	4.83069e+06	5.67554e+06	-	-	-
MWSmce709	Isoquinoline	Alkaloids	Isoquinoline alkaloids	C9H7N	130.06	103.05	129.058	[M+H]+	2	119-65-3	C06323	2.57157e+06	2.25481e+06	2.23993e+06	1.5469e+06	1.79994e+06	1.95312e+06	3.07192e+06	1.90932e+06	2.68696e+06	3.47231e+06	5.34625e+06	3.95357e+06	2.13071e+06	1.44918e+06	1.71245e+06	-	C06323	-
Lcfp121226	Tetraethyleneglycol	Others	Alcohol compounds	C8H18O5	195.12	89.06	194.115	[M+H]+	2	112-60-7	-	85762.7	91832.6	127188	280750	100996	166843	70724.3	47755.5	91772.5	221903	95961.2	138054	54543.6	86024.9	100957	-	-	-
PDP152317	5,7,2',5'-Tetrahydroxyflavanone*	Flavonoids	Flavanones	C15H12O6	289.07	153.02	288.063	[M+H]+	1	-	-	691250	593058	588589	374331	385124	385542	408799	319480	352332	305103	293023	352454	566015	533869	516822	-	-	-
PDP157091	Lycoricyanin	Others	Others	C26H29O15	582.16	127.04	581.151	[M+H]+	3	41653-69-4	-	1.30611e+06	734842	965445	745315	709033	921945	1.70103e+06	2.4937e+06	1.85815e+06	901318	278504	661708	948896	664510	1.03152e+06	-	-	-
pmb0064	DIMBOA-glucoside	Alkaloids	Alkaloids	C15H19NO10	374.11	198.08	373.101	[M+H]+	3	18607-79-9	C04831	1.67823e+06	1.47368e+06	1.39836e+06	687959	1.07091e+06	806783	516182	620812	762342	1.53772e+06	942976	1.1838e+06	957624	873552	1.06751e+06	ko00999,ko01100,ko01110	C04831	-
pmb0786	D-Glucosamine	Others	Saccharides	C6H13NO5	180.09	163.06	179.079	[M+H]+	3	3416-24-8	C00329	118354	128528	135146	181965	155973	167307	160661	179898	159243	115097	164394	132286	102447	154191	168149	ko00520,ko01100,ko01250	C00329	-
mws0018	Spermine	Alkaloids	Alkaloids	C10H26N4	203.22	84.08	202.216	[M+H]+	3	71-44-3	C00750	731284	1.04109e+06	952935	1.21993e+06	834989	1.00119e+06	896121	1.30836e+06	1.16235e+06	1.40277e+06	1.12411e+06	1.29385e+06	1.41548e+06	980432	1.78864e+06	ko00330,ko00410,ko00480,ko00770,ko01100,ko01240	C00750	-
Wagp006039	2-Hexylphosphoric Acid	Others	Others	C6H15O4P	183.08	98.98	182.071	[M+H]+	3	-	-	998057	1.10327e+06	1.05557e+06	1.07522e+06	1.04416e+06	1.07293e+06	1.1259e+06	1.09632e+06	1.09854e+06	1.04826e+06	829055	889682	693775	661062	934796	-	-	-
Hmgp003641	Chrysoeriol-6-C-rhamnoside-7-O-rhamnoside	Flavonoids	Flavones	C28H32O14	593.18	447.13	592.179	[M+H]+	3	-	-	120130	72324.7	101321	121695	112140	145867	261664	79038.3	171441	175801	102375	139578	141540	124921	58935.7	-	CM00234	MetMap106
Lmnp003184	Cirsimaritin-8-C-glucoside	Flavonoids	Flavones	C23H24O11	477.14	357.09	476.132	[M+H]+	3	-	-	388340	375704	432752	635673	415584	477936	287167	298002	291150	285412	364097	328220	342083	253591	333864	-	CM00902	MetMap110
Wbjp001169	o-Carboxy-5-hydroxytryptamine	Alkaloids	Alkaloids	C11H12N2O3	221.09	130.06	220.085	[M+H]+	2	-	-	827578	1.04177e+06	849404	508325	743232	655109	772434	703882	715710	625919	512628	562199	533904	478677	533663	-	-	-
pmf0472	Apigenin 7-O-[beta-D-apiosyl-(1->2)-beta-D-glucoside]*	Flavonoids	Flavones	C26H28O14	565.16	271.06	564.148	[M+H]+	3	26544-34-3	C04858	274899	244550	261687	269535	265362	261922	239819	284597	291236	407346	395659	381356	300772	265673	402837	ko00944	C04858	MetMap103
Zkep004670	Kaempferol 3-O-rhamnoside-7-O-glucoside*	Flavonoids	Flavonols	C27H30O15	595.17	287.06	594.159	[M+H]+	1	-	C21854	1.9279e+06	1.3153e+06	1.47066e+06	866898	923045	1.68479e+06	4.84409e+06	4.74355e+06	4.06343e+06	1.14187e+06	1.84982e+06	1.50196e+06	1.5264e+06	1.24522e+06	902842	ko00944	C21854	-
MWSHY0061	Kaempferol-3-O-neohesperidoside*	Flavonoids	Flavonols	C27H30O15	595.16	287.06	594.159	[M+H]+	1	32602-81-6	-	2.18879e+06	1.38171e+06	1.63691e+06	1.04356e+06	1.27087e+06	1.80807e+06	4.41148e+06	5.18132e+06	4.13651e+06	1.49695e+06	2.95384e+06	2.07453e+06	1.47108e+06	1.06335e+06	1.1047e+06	-	CM00489	MetMap113
pmp001105	Kaempferol-3-O-neohesperidoside-7-O-glucoside*	Flavonoids	Flavonols	C33H40O20	757.22	287.06	756.211	[M+H]+	1	-	-	1.08145e+06	1.08638e+06	1.04251e+06	876908	533572	1.08013e+06	2.57968e+06	3.46531e+06	2.61074e+06	963694	1.29481e+06	1.16776e+06	1.32178e+06	1.13019e+06	1.03614e+06	-	CM00506	MetMap113,MetMap114
Lazp002140	Luteolin 7-rutinoside-4'-glucoside	Flavonoids	Flavones	C33H40O20	757.22	449.11	756.211	[M+H]+	1	-	-	3.76337e+06	2.40275e+06	2.71812e+06	1.25835e+06	1.18559e+06	2.76211e+06	8.92266e+06	9.4687e+06	7.58085e+06	1.12155e+06	3.78664e+06	2.29606e+06	1.66392e+06	3.29372e+06	1.37544e+06	-	CM00252	MetMap106
Lmpp003789	Cyanidin 3-O-(6-O-p-coumaroyl)glucoside	Flavonoids	Anthocyanidins	C30H27O13+	595.14	287.06	595.145	[M]+	3	-	C12095	3.02143e+06	1.21478e+06	1.91245e+06	1.08983e+06	976857	2.08746e+06	6.30393e+06	7.30447e+06	5.75537e+06	1.56006e+06	1.74975e+06	1.62285e+06	1.49462e+06	1.32757e+06	1.28441e+06	ko00942,ko01110	C12095	MetMap118
Wbmp002059	1,2,10-Trimethoxy-3,9-Dihydroxy-Aporphine	Alkaloids	Alkaloids	C20H23NO5	358.16	58.06	357.158	[M+H]+	2	-	-	1.06411e+07	1.18857e+07	9.7908e+06	3.90049e+06	1.46582e+07	7.6745e+06	1.25513e+06	1.05333e+06	1.15272e+06	1.14669e+06	810073	1.75241e+06	4.84852e+06	5.04959e+06	5.30776e+06	-	-	-
pmb0964	Isopentenyladenine-7-N-glucoside	Nucleotides and derivatives	Nucleotides and derivatives	C16H23N5O5	366.18	204.12	365.17	[M+H]+	3	-	-	1.21256e+06	1.05062e+06	1.42e+06	2.57366e+06	2.9448e+06	2.31565e+06	541350	428282	978686	2.95417e+06	3.15224e+06	2.66306e+06	1.10248e+06	1.33657e+06	1.83327e+06	-	-	-
Sadp000595	5-Methylnicotinic acid	Alkaloids	Alkaloids	C7H7NO2	138.05	92.05	137.048	[M+H]+	1	-	-	3.79418e+07	3.85018e+07	3.89469e+07	4.18471e+07	3.43432e+07	3.51062e+07	2.31504e+07	2.28684e+07	2.45367e+07	3.06458e+07	3.69062e+07	3.28078e+07	2.89354e+07	3.02056e+07	3.16485e+07	-	-	-
pmp000013	Eupatilin-7-O-glucoside	Flavonoids	Flavones	C24H26O12	507.15	345.09	506.142	[M+H]+	3	-	-	1.21121e+06	1.35976e+06	1.09638e+06	339944	360198	340236	300895	154286	361515	897212	525075	647643	393639	324779	435125	-	CM00964	MetMap121
Zmmp002167	L-Glutamyl-L-Tyrosine	Amino acids and derivatives	Amino acids and derivatives	C14H18N2O6	311.12	136.07	310.116	[M+H]+	1	-	-	6.88534e+06	6.77795e+06	5.98045e+06	2.57564e+06	1.97157e+06	2.59766e+06	3.89387e+06	4.02909e+06	4.06325e+06	4.47034e+06	3.79592e+06	3.68505e+06	1.89276e+06	2.15895e+06	2.60131e+06	-	-	-
pmb0639	Apigenin-8-C-glucoside-7-O-Sophoroside	Flavonoids	Flavones	C33H40O20	757.22	595.2	756.211	[M+H]+	3	-	-	1.10527e+07	4.15413e+06	6.60122e+06	2.59244e+06	2.76307e+06	2.64958e+06	2.53686e+06	921944	2.88234e+06	7.49407e+06	2.6909e+06	5.06999e+06	4.97999e+06	4.47251e+06	5.72879e+06	-	CM00123	MetMap104
Zbqp002313	4-amino-5-(butylamino)-5-oxopentanoic acid	Amino acids and derivatives	Amino acids and derivatives	C9H18N2O3	203.14	84.04	202.132	[M+H]+	2	-	-	2.70104e+06	4.20482e+06	2.89455e+06	661016	490225	1.17587e+06	3.57687e+06	2.20205e+06	2.50148e+06	949535	862299	934521	1.04894e+06	1.27996e+06	1.32677e+06	-	-	-
Zbsp004964	Apigenin-8-C-glucoside-7-O-(6''-sinapoyl)glucoside	Flavonoids	Flavones	C38H40O19	801.22	415.1	800.216	[M+H]+	2	-	-	1.13046e+06	564711	765957	439446	339279	382762	356362	253331	296678	264005	560991	366005	180034	232244	180451	-	CM00134	MetMap103,MetMap104
Zbsp004450	3'-O-Methyltricetin-7-O-glucoside*	Flavonoids	Flavones	C22H22O12	479.12	317.07	478.111	[M+H]+	3	-	-	1.10609e+07	7.02046e+06	7.79494e+06	2.81192e+06	3.53014e+06	3.43157e+06	4.47371e+06	2.40029e+06	3.87748e+06	5.6394e+06	3.04845e+06	4.53877e+06	5.31816e+06	4.34648e+06	7.12143e+06	-	CM01073	MetMap120
Qmqp102515	Desacetoxymatricarin	Terpenoids	Sesquiterpenoids	C15H18O3	247.13	187.11	246.126	[M+H]+	2	17946-87-1	C09394	1.14283e+06	1.25859e+06	1.34749e+06	1.93459e+06	1.78599e+06	1.73748e+06	1.24625e+06	1.2988e+06	1.2623e+06	1.22137e+06	1.06351e+06	1.1043e+06	951738	910147	840308	-	C09394	-
Zmbp000449	Epigoitrin	Others	Others	C5H7NOS	130.03	70.07	129.025	[M+H]+	3	1072-93-1	-	3.1972e+06	4.02415e+06	4.07265e+06	5.92054e+06	1.37924e+06	3.48407e+06	2.82079e+06	3.1617e+06	6.29889e+06	1.95295e+07	2.46478e+07	1.80798e+07	2.04429e+06	2.14846e+06	1.97025e+06	-	-	-
pme0230	Adenosine*	Nucleotides and derivatives	Nucleotides and derivatives	C10H13N5O4	268.1	136.06	267.097	[M+H]+	1	58-61-7	C00212	4.90207e+06	6.27604e+06	4.58943e+06	590932	619240	1.25313e+06	3.84532e+06	5.98985e+06	4.1849e+06	1.25415e+06	1.47906e+06	1.6695e+06	2.8811e+06	1.85811e+06	2.22197e+06	ko00230,ko01100,ko01232,ko02010	C00212	-
PDP066162	gamma-L-Glutamyl-L-2-aminobutyrate	Amino acids and derivatives	Amino acids and derivatives	C9H16N2O5	233.11	84.04	232.106	[M+H]+	1	-	C21015	75410.4	103761	77594	29627.9	19419	45535.4	129583	174927	129183	36896.8	21253.1	76442.4	265912	199056	162404	ko00270,ko01100	C21015	-
Hmlp000935	Vanillylamine	Alkaloids	Alkaloids	C8H11NO2	154.09	137.06	153.079	[M+H]+	3	1196-92-5	C16666	275121	300505	253136	114428	112000	143444	264364	205018	232239	222433	273140	228408	150895	134589	130441	ko01100,ko01110	C16666	-
Zbkp003088	Norcodeine*	Alkaloids	Alkaloids	C17H19NO3	286.15	107.05	285.137	[M+H]+	1	467-15-2	C16576	3.17149e+06	3.50742e+06	3.41006e+06	3.69251e+06	3.55975e+06	3.09586e+06	974788	744192	1.73747e+06	5.24941e+06	5.5286e+06	5.023e+06	3.559e+06	2.58384e+06	2.8328e+06	-	C16576	-
mws0049	(+)-Gallocatechin	Flavonoids	Flavanols	C15H14O7	307.08	139.04	306.074	[M+H]+	1	970-73-0	C12127	3.87681e+07	3.23038e+07	3.31432e+07	2.35723e+07	2.35076e+07	2.63965e+07	3.78228e+07	4.37282e+07	3.67069e+07	2.04326e+07	2.65584e+07	2.42024e+07	2.703e+07	2.39314e+07	2.57451e+07	ko00941,ko01110	C12127	MetMap140
PDP284133	(2S,3S,4S,5R,6S)-3,4,5-trihydroxy-6-[(2-oxochromen-6-yl)oxy]oxane-2-carboxylic acid	Others	Others	C15H14O9	339.08	139.04	338.064	[M+H]+	3	-	-	741648	853043	787137	746304	598704	783879	1.22938e+06	682933	902023	685494	607590	681597	821816	618022	468573	-	-	-
Halp005513	[12-Acetyloxy-6-(acetyloxymethyl)-7-benzoyloxy-2-hydroxy-2,10,10-trimethyl-5-(3-phenylprop-2-enoyloxy)-11-oxatricyclo[7.2.1.01,6]dodecan-8-yl]pyridine-3-carboxylate	Alkaloids	Alkaloids	C41H43NO12	742.29	265.11	741.279	[M+H]+	3	-	-	297073	229217	246747	181157	175310	207121	322673	108213	192256	99511.2	164167	130378	124533	113931	120053	-	-	-
Wagp006265	3,6,7,2',4'-Pentamethylquercetagetin 3'-O-Beta-D-Glucoside	Flavonoids	Flavonols	C26H30O14	567.17	405.12	566.164	[M+H]+	3	-	-	204914	370901	272743	212084	295238	240429	187503	156755	241133	517149	305790	358183	145037	195028	223003	-	CM00585	MetMap117
Lmlp001118	3'-Glucosyl-6,7-dihydroxy-N-methyl-benzyltetrahydroisoquinoline*	Alkaloids	Isoquinoline alkaloids	C23H29NO8	448.2	286.15	447.189	[M+H]+	1	-	-	1.41336e+06	1.70438e+06	1.95089e+06	3.51898e+06	3.58105e+06	2.98959e+06	747915	436207	797943	1.62147e+06	2.4626e+06	2.01564e+06	1.91005e+06	1.69347e+06	1.6248e+06	-	-	-
Waqkp01044	3-Methoxytyrosine*	Amino acids and derivatives	Amino acids and derivatives	C10H13NO4	212.09	149.06	211.084	[M+H]+	2	7636-26-2	-	934371	1.0213e+06	949011	833705	791507	821799	858573	636275	810579	1.0632e+06	1.1152e+06	951310	399744	397315	520500	-	-	-
pme3337	Succinyladenosine	Nucleotides and derivatives	Nucleotides and derivatives	C14H17N5O8	384.12	252.07	383.108	[M+H]+	1	4542-23-8	-	572005	601218	748078	1.39394e+06	575367	849834	310549	272896	431340	989808	570780	729483	526240	509612	394599	-	-	-
Ladp002110	4-hydroxy-2-oxo-1,2-dihydroquinoline-3-carboxylic acid*	Alkaloids	Quinoline alkaloids	C10H7NO4	206.04	160.04	205.037	[M+H]+	1	73776-24-6	-	3.16566e+06	2.99261e+06	3.70523e+06	6.2096e+06	7.11097e+06	5.56983e+06	1.20802e+06	865260	1.73415e+06	4.52419e+06	4.12451e+06	3.91806e+06	2.29289e+06	1.98713e+06	2.76345e+06	-	-	-
Wasyqp2134	2-(2-hydroxy-1H-indol-3-yl)-2-oxoacetic acid*	Alkaloids	Plumerane	C10H7NO4	206.04	160.04	205.037	[M+H]+	1	14370-71-9	-	3.81442e+06	3.63817e+06	4.36032e+06	6.89642e+06	7.97619e+06	6.24802e+06	1.49487e+06	1.20703e+06	2.25103e+06	5.85134e+06	5.66361e+06	5.14003e+06	2.67024e+06	2.79835e+06	3.1529e+06	-	-	-
Cmzp002057	6-O-Acetylarbutin	Others	Others	C14H18O8	315.12	255.1	314.1	[M+H]+	3	10338-88-2	-	631583	990313	871413	1.11327e+06	697488	1.02392e+06	1.49808e+06	1.56317e+06	1.48682e+06	1.31161e+06	1.65387e+06	1.41694e+06	1.15374e+06	1.3127e+06	1.41961e+06	-	-	-
pmb0774	N-Hydroxytryptamine*	Alkaloids	Plumerane	C10H12N2O	177.1	160.08	176.095	[M+H]+	2	-	C17203	2.6279e+06	3.34394e+06	3.4462e+06	5.28732e+06	4.68353e+06	4.07137e+06	415163	602614	895754	2.44322e+06	2.23676e+06	2.91396e+06	5.20983e+06	4.91399e+06	5.03975e+06	ko00380,ko01100	C17203	-
PDP230438	(3as,6r,9as,9bs)-6-hydroxy-6,9-dimethyl-3-methylidene-3ah,4h,5h,9ah,9bh-azuleno[4,5-b]furan-2-one	Terpenoids	Sesquiterpenoids	C15H18O3	247.13	187.11	246.126	[M+H]+	2	-	-	1.29998e+06	1.76074e+06	1.65019e+06	2.1295e+06	1.9037e+06	1.86781e+06	1.27263e+06	1.4599e+06	1.39593e+06	1.51461e+06	1.33273e+06	1.39817e+06	1.29617e+06	1.14939e+06	1.14584e+06	-	-	-
Hmcp002539	Isorhamnetin-3-O-rhamnoside	Flavonoids	Flavonols	C22H22O11	463.12	317.06	462.116	[M+H]+	3	-	-	4.23368e+06	3.18439e+06	3.24298e+06	1.37878e+06	1.36232e+06	2.60032e+06	7.5194e+06	3.46776e+06	4.71788e+06	1.61508e+06	1.63879e+06	1.70163e+06	2.00039e+06	2.53474e+06	2.01253e+06	-	CM00833	MetMap109
MWS1962	cis-Citral	Terpenoids	Monoterpenoids	C10H16O	153.13	83.05	152.12	[M+H]+	3	5392-40-5	C09847	208764	186546	191394	166351	203295	195546	238437	207536	220462	210365	204129	199015	166089	194268	185323	ko01110	C09847	-
pme0241	Benzoate	Phenolic acids	Phenolic acids	C7H6O2	123.04	79.05	122.037	[M+H]+	3	65-85-0	C00180	291945	299792	447820	1.05563e+06	303787	586378	213057	237161	234949	274308	118822	233236	379917	498521	233767	ko01100,ko01110	C00180	MetMap157
pme2024	Serotonin*	Alkaloids	Plumerane	C10H12N2O	177.1	160.08	176.095	[M+H]+	2	50-67-9	C00780	3.06412e+06	3.36365e+06	3.58148e+06	5.05188e+06	4.7959e+06	4.05164e+06	562628	582429	1.02492e+06	2.83446e+06	2.28844e+06	3.11567e+06	5.33256e+06	5.67947e+06	5.32689e+06	ko00380,ko01100,ko01110	C00780	-
Zmhp002640	6-Hydroxykaempferol-3-O-rutinoside-6-O-glucoside*	Flavonoids	Flavonols	C33H40O21	773.21	303.05	772.206	[M+H]+	1	-	-	178046	192810	162514	70856.1	101464	139558	353151	643178	410013	57408.7	103272	114763	252455	221086	199922	-	CM00511	MetMap113,MetMap114
Wacyp01167	(6-amino-3-oxohexan-2-yl)proline	Amino acids and derivatives	Amino acids and derivatives	C11H20N2O3	229.15	142.09	228.147	[M+H]+	1	-	-	9.03408e+07	9.27279e+07	9.10751e+07	8.92382e+07	7.83492e+07	8.07672e+07	6.86611e+07	5.82934e+07	7.98996e+07	1.45589e+08	1.38211e+08	1.24343e+08	5.41175e+07	6.39398e+07	6.64548e+07	-	-	-
MWS1840	Triethylamine	Alkaloids	Alkaloids	C6H15N	102.13	58.07	101.12	[M+H]+	3	121-44-8	C14691	223295	103967	191614	303548	542540	364890	132275	80233.1	148242	316193	364837	319499	235432	155475	228407	-	C14691	-
MW0107643	Lactacystin	Amino acids and derivatives	Amino acids and derivatives	C15H24N2O7S	377.14	107.05	376.13	[M+H]+	3	133343-34-7	-	2.52955e+06	3.19338e+06	3.4989e+06	6.04861e+06	6.02275e+06	5.36076e+06	2.6611e+06	1.01799e+06	2.56741e+06	5.47887e+06	4.39226e+06	4.6957e+06	3.73626e+06	3.90741e+06	4.03122e+06	-	-	-
PDP198534	2-(6-amino-7H-purin-7-yl)-5-(hydroxymethyl)oxolane-3,4-diol	Others	Others	C10H13N5O4	268.1	136.06	267.097	[M+H]+	2	-	-	4.95828e+06	6.23165e+06	4.60243e+06	632251	629193	1.30988e+06	4.02649e+06	5.78863e+06	4.15165e+06	1.12798e+06	1.63762e+06	1.60339e+06	2.48578e+06	1.87967e+06	2.05292e+06	-	-	-
MWSmce365	Kainic acid	Amino acids and derivatives	Amino acids and derivatives	C10H15NO4	214.11	122.1	213.1	[M+H]+	2	487-79-6	C12819	396619	608747	505170	515119	416528	542138	847397	604608	648532	338650	443072	365220	262657	267992	289556	-	C12819	-
MWSmce194	Galanthamine	Alkaloids	Alkaloids	C17H21NO3	288.15	213.09	287.152	[M+H]+	3	357-70-0	C08526	681658	576837	608661	526317	433655	525910	709604	694317	636881	376564	467025	428291	454279	406720	536238	ko00950,ko01110	C08526	-
PDP149991	(-)-4-(E)-caffeoyl-L-threonic acid	Others	Others	C13H14O8	321.06	139.04	298.069	[M+Na]+	3	-	-	3.02315e+06	3.11005e+06	2.8551e+06	2.0091e+06	2.90823e+06	2.85667e+06	4.44868e+06	4.25744e+06	4.22597e+06	3.71763e+06	2.63239e+06	3.00914e+06	2.34564e+06	3.43789e+06	3.10024e+06	-	-	-
MWSslk051	Scopine	Alkaloids	Tropan alkaloids	C8H13NO2	156.1	84.08	155.095	[M+H]+	3	498-45-3	-	239499	210986	222914	213598	175697	198412	213470	183602	194549	178604	161900	173732	187652	152092	201129	-	-	-
Zmsp001773	9-Arabinosyladenine*	Nucleotides and derivatives	Nucleotides and derivatives	C10H13N5O4	268.11	136.07	267.097	[M+H]+	1	-	-	5.40041e+06	6.7853e+06	5.00415e+06	649296	814078	1.47004e+06	4.42347e+06	6.29018e+06	4.56473e+06	1.39634e+06	1.70958e+06	1.83602e+06	2.96824e+06	2.07331e+06	2.05666e+06	-	-	-
Zmjp000966	Vidarabine	Nucleotides and derivatives	Nucleotides and derivatives	C10H13N5O4	268.11	136.06	267.097	[M+H]+	1	5536-17-4	-	6.03174e+06	6.80829e+06	5.26547e+06	647307	774812	1.422e+06	4.26575e+06	5.82097e+06	4.29106e+06	1.28185e+06	1.8985e+06	1.77687e+06	2.52364e+06	2.24857e+06	2.07503e+06	-	-	-
Lmdp004696	Kaempferol-3-O-(6''-Sinapyl)glucosyl-(1→2)-Galactoside	Flavonoids	Flavonols	C38H40O20	817.22	369.12	816.211	[M+H]+	3	-	-	332194	258416	293251	285037	494933	331165	95884.7	47317.4	182186	624528	336815	486561	510121	407480	582561	-	CM00518	MetMap113
pmp000097	Guvacoline	Alkaloids	Piperidine alkaloids	C7H11NO2	142.09	124.07	141.079	[M+H]+	3	495-19-2	C16821	325030	322910	348962	448933	398813	438733	498171	410230	432846	347428	395759	383450	430874	279569	332274	-	C16821	-
Smcp001137	naphthisoxazol A*	Alkaloids	Alkaloids	C11H9NO2	188.07	118.06	187.063	[M+H]+	1	-	-	1.09643e+06	1.18057e+06	1.12547e+06	1.07335e+06	1.20969e+06	1.14271e+06	1.1475e+06	1.31338e+06	1.15076e+06	832058	1.25122e+06	1.17065e+06	1.68669e+06	1.12427e+06	873993	-	-	-
Lmsp004670	Kaempferol-3-O-glucoside-7-O-rhamnoside*	Flavonoids	Flavonols	C27H30O15	595.17	287.06	594.159	[M+H]+	1	2392-95-2	-	1.89975e+06	1.49683e+06	1.52949e+06	854314	927679	1.406e+06	3.466e+06	5.57691e+06	3.91926e+06	1.51048e+06	1.6306e+06	1.40819e+06	758805	1.0657e+06	1.59356e+06	-	CM00487	MetMap113,MetMap114
pme3967	2-(Dimethylamino)guanosine*	Nucleotides and derivatives	Nucleotides and derivatives	C12H17N5O5	312.13	180.09	311.123	[M+H]+	1	2140-67-2	-	4.82391e+06	4.84939e+06	8.58592e+06	2.3583e+07	9.8672e+06	1.47419e+07	6.80938e+06	9.03883e+06	8.55426e+06	1.10749e+07	1.56421e+07	1.17619e+07	5.37542e+06	5.66874e+06	6.08653e+06	-	-	-
Qmjp110216	N-[7'-(4'-Methoxyphenyl)ethyl]-2-methoxybenzamide*	Alkaloids	Alkaloids	C17H19NO3	286.14	107.05	285.137	[M+H]+	1	-	-	2.67604e+06	3.54513e+06	3.22898e+06	3.70258e+06	4.22944e+06	3.39411e+06	1.1065e+06	782261	2.05203e+06	6.48264e+06	6.19667e+06	5.86746e+06	3.9787e+06	2.71396e+06	2.68706e+06	-	-	-
MWS201437	Leu-Asp	Amino acids and derivatives	Amino acids and derivatives	C10H18N2O5	247.13	86.1	246.122	[M+H]+	3	32949-40-9	-	1.23891e+06	1.40555e+06	1.19113e+06	666740	619698	771723	1.28574e+06	1.04279e+06	1.07784e+06	732134	537814	673796	829085	983680	986212	-	-	-
pme0152	5,6-Dihydrothymine	Nucleotides and derivatives	Nucleotides and derivatives	C5H8N2O2	129.07	84.04	128.059	[M+H]+	3	696-04-8	C00906	1.29409e+06	1.41824e+06	1.4332e+06	1.74133e+06	1.484e+06	1.49608e+06	1.02977e+06	761134	1.08503e+06	1.84332e+06	1.71523e+06	1.61441e+06	954967	1.10858e+06	1.1188e+06	-	C00906	-
Lhhp102923	(7'R,8'R)-7'8'-dihydro-7'-(5'-hydroxy-3'-methoxphenyl)-3-methoxy-8'-methyl-1-(E)-propenylbenzof-uran	Lignans and Coumarins	Lignans	C20H22O4	327.16	137.06	326.152	[M+H]+	2	-	-	4.00126e+06	3.96652e+06	3.6974e+06	2.55144e+06	2.17705e+06	2.40921e+06	2.58907e+06	2.33517e+06	2.36532e+06	1.97809e+06	1.63008e+06	1.85121e+06	2.03969e+06	2.5378e+06	2.18273e+06	-	-	-
pmb0484	Choline	Alkaloids	Alkaloids	C5H14NO+	104.11	60.08	104.107	[M]+	3	62-49-7	C00114	2.49634e+06	2.65008e+06	2.67374e+06	3.07587e+06	2.78644e+06	2.74247e+06	1.98775e+06	1.82841e+06	2.02476e+06	2.4915e+06	2.71946e+06	2.68118e+06	2.98395e+06	2.05676e+06	2.0636e+06	ko00260,ko00564,ko01100,ko02010	C00114	-
Lajp006279	5,3'-dihydroxy-6,7,4',5'-tetramethoxyflavone glucoside	Flavonoids	Flavones	C25H28O13	537.16	375.11	536.153	[M+H]+	3	-	-	567464	610339	572808	508432	495206	521085	598147	274780	554760	1.02794e+06	878107	842360	399698	589439	566852	-	CM01088	MetMap120
pmb0530	NAD+	Nucleotides and derivatives	Nucleotides and derivatives	C21H27N7O14P2	664.12	136.06	663.109	[M+H]+	1	53-84-9	C00003	6.79787e+06	1.15175e+07	9.48273e+06	1.0783e+07	9.18139e+06	9.14124e+06	5.77746e+06	4.23613e+06	6.76765e+06	1.38111e+07	1.35299e+07	1.25687e+07	8.16167e+06	8.90359e+06	9.30606e+06	ko00190,ko00730,ko00760,ko01100,ko01240,ko04148	C00003	-
MWStz063	2-Ethyl-2,6,6-trimethylpiperidin-4-one	Alkaloids	Piperidine alkaloids	C10H19NO	170.15	152.14	169.147	[M+H]+	3	133568-79-3	-	322209	292260	275414	148133	140089	141915	133132	180495	275586	750676	143117	391815	171490	209941	244119	-	-	-
PDP240455	N6-Succinyladenosine	Organic acids	Organic acids	C14H17N5O8	384.12	252.07	383.108	[M+H]+	2	-	-	6.25884e+07	5.45419e+07	6.85216e+07	1.08347e+08	6.82453e+07	7.66012e+07	2.98207e+07	3.16425e+07	4.51002e+07	102574345	7.36841e+07	7.72217e+07	3.35918e+07	3.70238e+07	4.57067e+07	-	-	-
WaYp005128	2-Aminotetradecane-1,5,13-triol	Lipids	Sphingolipids	C14H31NO3	262.24	200.2	261.23	[M+H]+	1	-	-	1.07667e+06	1.16787e+06	1.04803e+06	751055	808015	842518	1.09445e+06	1.24004e+06	1.11275e+06	894744	888063	887310	870934	773085	878620	-	-	-
mws0582	S-Methyl GSH	Amino acids and derivatives	Amino acids and derivatives	C11H19N3O6S	322.11	130.05	321.099	[M+H]+	2	2922-56-7	C11347	188180	196179	266769	565130	1.00401e+06	655654	139995	154449	165704	239634	241268	265516	365774	590764	322151	-	C11347	-
Rfp02680	3-O-β-D-glucosyl-esculetin*	Lignans and Coumarins	Coumarins	C15H16O9	341.09	179.03	340.079	[M+H]+	1	-	-	2.23752e+06	2.26294e+06	2.16161e+06	1.80714e+06	1.26807e+06	1.58757e+06	1.78744e+06	1.71489e+06	1.68989e+06	1.4448e+06	1.80547e+06	1.58797e+06	1.43928e+06	1.48433e+06	1.80144e+06	-	-	-
Zkep161098	2-Amino-4-methylvaleric acid	Others	Others	C6H13NO2	132.1	86.1	131.095	[M+H]+	1	-	-	2.04019e+07	2.24664e+07	2.25043e+07	2.67847e+07	7.51669e+06	1.69813e+07	1.63037e+07	1.54501e+07	1.49353e+07	1.11688e+07	1.01249e+07	1.0639e+07	1.06075e+07	1.00411e+07	1.15663e+07	-	-	-
PDP024942	1-(4-hydroxyphenyl)-3-(2,4,6-trihydroxyphenyl)propan-1-one	Flavonoids	Flavones	C15H14O5	275.09	139.04	274.084	[M+H]+	2	-	-	6.81096e+07	2.68363e+07	3.80539e+07	377554	721858	4.59563e+06	2.07793e+07	3.9585e+07	2.43822e+07	1.18231e+06	1.41421e+06	2.69851e+06	8.29949e+06	7.77105e+06	1.08693e+07	-	-	-
PDP021778	2-(3-methoxy-4-{[3,4,5-trihydroxy-6-(hydroxymethyl)oxan-2-yl]oxy}phenyl)acetonitrile	Organic acids	Organic acids	C15H19NO7	326.13	164.07	325.116	[M+H]+	3	-	-	2.89198e+06	2.34303e+06	4.37343e+06	1.13972e+07	8.71604e+06	8.45546e+06	2.05092e+06	1.7333e+06	1.9124e+06	1.99355e+06	1.595e+06	2.00856e+06	2.8657e+06	2.27367e+06	2.72855e+06	-	-	-
Zbsp003951	Orientin-2''-O-(6'''-(E)-feruloyl)-glucopyranoside	Flavonoids	Flavones	C37H38O19	787.21	177.06	786.201	[M+H]+	3	-	-	2.93615e+07	2.04421e+07	2.43259e+07	2.20226e+07	1.96651e+07	2.02162e+07	1.77055e+07	5.36234e+06	1.78157e+07	4.29431e+07	3.16285e+07	3.45504e+07	2.3609e+07	1.91173e+07	2.41165e+07	-	CM00212	MetMap105
Sazp002661	Higenamine Glucoside*	Alkaloids	Isoquinoline alkaloids	C22H27NO8	434.18	272.13	433.174	[M+H]+	1	-	-	1.21416e+07	1.03365e+07	1.29605e+07	1.98461e+07	3.8422e+07	2.55008e+07	1.09677e+07	8.36288e+06	2.5217e+07	8.74237e+07	4.22667e+07	5.47791e+07	1.45149e+07	1.3794e+07	1.67619e+07	-	-	-
Lahp001956	Pyran[3,4-b]indole-2-ketone	Alkaloids	Plumerane	C11H9O2N	188.07	118.07	187.063	[M+H]+	3	-	-	1.01117e+06	984851	965153	833718	981355	961314	1.17643e+06	1.18442e+06	1.17356e+06	1.14609e+06	986237	1.11617e+06	1.3162e+06	906285	972902	-	-	-
Sazp005645	Amphibine G	Alkaloids	Alkaloids	C32H39N5O4	558.31	187.12	557.3	[M+H]+	2	-	-	290559	210936	887257	3.43329e+06	7.8533e+06	5.83226e+06	6.58813e+06	7.22044e+06	5.66369e+06	701315	612739	791894	1.33136e+06	1.62792e+06	1.74119e+06	-	-	-
WapTKC089529	1-[4-[(2S,3R,4S,5S,6R)-3,4,5-Trihydroxy-6-[[(2S,3R,4S,5R)-3,4,5-Trihydroxyoxan-2-Yl]Oxymethyl]Oxan-2-Yl]Oxyphenyl]Ethanone	Terpenoids	Sesquiterpenoids	C19H26O11	431.15	137.06	430.147	[M+H]+	2	-	-	127033	191608	157475	150091	142199	140578	118310	84105.8	130241	246375	202215	201869	112166	83231.9	110032	-	-	-
MW0109142	Phe-Val	Amino acids and derivatives	Amino acids and derivatives	C14H20N2O3	265.16	147.04	264.147	[M+H]+	3	-	-	2.84665e+07	2.33105e+07	2.72351e+07	3.26217e+07	2.74693e+07	2.92281e+07	2.59584e+07	1.57692e+07	2.25554e+07	2.93218e+07	2.92242e+07	2.79067e+07	2.24414e+07	1.84013e+07	1.73527e+07	-	-	-
Wbmp002398	Thaliporphine-glucose	Alkaloids	Alkaloids	C26H33NO9	504.22	342.17	503.216	[M+H]+	1	-	-	5.60946e+07	6.39233e+07	6.17236e+07	6.85822e+07	6.59745e+07	5.5387e+07	7.82146e+06	1.13538e+06	2.64855e+07	1.14514e+08	6.17261e+07	7.89445e+07	4.22428e+07	3.37164e+07	5.23824e+07	-	-	-
Wcjp002598	8-Hydroxyquinoline	Alkaloids	Quinoline alkaloids	C9H7NO	146.06	91.05	145.053	[M+H]+	1	148-24-3	C19434	2.43195e+07	2.2707e+07	2.27267e+07	1.95804e+07	2.6881e+07	3.13149e+07	6.36518e+07	2.53706e+07	4.19705e+07	3.18078e+07	3.19764e+07	2.90651e+07	1.77572e+07	1.64069e+07	1.81189e+07	-	C19434	-
Wbmp002283	Α-hydroxyquinoline*	Alkaloids	Alkaloids	C9H7NO	146.06	118.06	145.053	[M+H]+	2	-	-	1.76627e+07	1.5161e+07	1.5809e+07	1.33977e+07	1.7278e+07	1.5499e+07	1.61435e+07	1.71169e+07	1.79359e+07	2.3159e+07	2.4553e+07	2.13213e+07	1.11822e+07	1.02742e+07	1.37465e+07	-	-	-
pme2244	3-(1H-Indol-3-yl)propanoate	Alkaloids	Plumerane	C11H11NO2	190.09	118.07	189.079	[M+H]+	3	830-96-6	C22236	736014	768688	719541	588305	857980	714744	681152	744120	687187	585390	1.02851e+06	718600	365204	460195	615108	-	C22236	-
MWSHY0080	Scolymoside*	Flavonoids	Flavones	C27H30O15	595.17	287.06	594.159	[M+H]+	1	25694-72-8	C12630	1.92484e+06	1.12718e+06	1.35585e+06	675188	1.00444e+06	1.44076e+06	3.84453e+06	5.89833e+06	4.21987e+06	1.61362e+06	1.91513e+06	1.6629e+06	1.25699e+06	1.06673e+06	1.33876e+06	ko00944	C12630	MetMap105
MW0157031	Ser-Tyr	Amino acids and derivatives	Amino acids and derivatives	C12H16N2O5	269.12	107.05	268.106	[M+H]+	3	21435-27-8	-	745049	881820	829132	891924	977699	818397	352742	203529	551855	1.64673e+06	1.64365e+06	1.47738e+06	806130	632735	630835	-	-	-
MWStz039	Coclaurine*	Alkaloids	Isoquinoline alkaloids	C17H19NO3	286.14	107.05	285.137	[M+H]+	1	486-39-5	C06161	2.92002e+06	3.62275e+06	3.33169e+06	3.57289e+06	3.86002e+06	3.22583e+06	1.26332e+06	882885	1.99601e+06	5.68764e+06	6.42261e+06	5.43856e+06	2.97228e+06	2.03642e+06	2.29177e+06	ko00950,ko01100,ko01110	C06161	-
WapTKC021244	P-Menth-4-Ene-1,2-diol 1-O-β-D-Glucopyranoside	Terpenoids	Monoterpenoids	C16H28O7	333.19	107.08	332.183	[M+H]+	2	827038-23-3	-	1.03723e+07	1.18329e+07	1.00107e+07	5.6431e+06	5.08213e+06	5.69699e+06	7.03447e+06	4.3097e+06	6.32269e+06	8.92509e+06	8.56532e+06	8.05163e+06	5.27735e+06	4.79694e+06	5.46268e+06	-	-	-
Wahlp03260	Berberastine 5-O-Glucoside	Alkaloids	Isoquinoline alkaloids	C26H28NO10+	514.17	352.12	514.171	[M]+	2	-	-	1.18145e+06	2.55658e+06	2.01612e+06	2.60457e+06	2.48134e+06	2.58061e+06	2.73126e+06	2.27116e+06	2.29919e+06	1.49109e+06	1.61158e+06	1.60899e+06	1.83962e+06	1.8157e+06	1.71311e+06	-	-	-
Lmmp002334	Quercetin 3-rutinoside-7-glucoside*	Flavonoids	Flavonols	C33H40O21	773.21	303.05	772.206	[M+H]+	1	30311-61-6	-	172853	209625	162646	48274.3	67741.5	98787.2	261905	410806	280609	57621.9	52822.3	89659.1	227407	233558	160762	-	CM00634	MetMap115,MetMap116
Zbqp001937	2,6-diamino-7-methyl-5-oxooctanoic acid	Amino acids and derivatives	Amino acids and derivatives	C9H18N2O3	203.14	130.05	202.132	[M+H]+	3	-	-	820082	948035	827794	602735	765482	739597	961551	683013	879447	1.1081e+06	865983	887248	488065	783098	786014	-	-	-
Wcdp001713	Daphnetin-8-Glucoside	Lignans and Coumarins	Coumarins	C15H16O9	341.08	179.04	340.079	[M+H]+	2	20853-56-9	-	2.61297e+06	2.42298e+06	2.45361e+06	2.19614e+06	1.73419e+06	2.03129e+06	2.29578e+06	2.04286e+06	2.06963e+06	1.6709e+06	1.50827e+06	1.53113e+06	1.29731e+06	1.32961e+06	1.68724e+06	-	CM01441	MetMap133
Wacyp02200	L-Glutamine tert-butyl ester	Amino acids and derivatives	Amino acids and derivatives	C9H18N2O3	203.14	84.04	202.132	[M+H]+	2	41444-88-6	-	2.56412e+06	4.54599e+06	2.97693e+06	664432	594349	1.30679e+06	4.01641e+06	2.28508e+06	2.70998e+06	946940	815305	926140	1.10621e+06	1.33738e+06	1.38412e+06	-	-	-
MWSmce040	Isovanillin	Others	Aldehyde compounds	C8H8O3	153.05	65.04	152.047	[M+H]+	3	621-59-0	-	294008	199907	246329	243817	399697	293382	179881	253894	230942	287160	248678	255228	204465	154025	285914	-	-	-
Lmdp004574	Quercetin-3-O-(2'''-O-feruloyl)sophoroside	Flavonoids	Flavonols	C37H38O20	803.2	339.11	802.196	[M+H]+	2	-	-	717733	575367	552257	175086	157305	451784	1.59414e+06	714899	1.09121e+06	837980	640419	647109	278745	540161	232001	-	CM00640	MetMap115
MWSslk165	Diosmetin-7-O-Neohesperidoside (Neodiosmin)	Flavonoids	Flavones	C28H32O15	609.18	301.08	608.174	[M+H]+	3	38665-01-9	-	6.60772e+06	6.18409e+06	5.84566e+06	3.64471e+06	3.71757e+06	3.90703e+06	4.81059e+06	2.82058e+06	4.30142e+06	6.24474e+06	3.41844e+06	5.33284e+06	7.33782e+06	6.18066e+06	7.43442e+06	-	CM00985	MetMap121
Hmcp001629	Kaempferol-3-O-(6''-Malonyl)glucoside-7-O-Glucoside	Flavonoids	Flavonols	C30H32O19	697.16	449.1	696.154	[M+H]+	3	-	-	872851	554040	620805	250241	228111	642476	2.25568e+06	3.43412e+06	2.34206e+06	330718	194053	280166	351290	601645	414015	-	CM00499	MetMap113,MetMap114
MWSslk102	6-Chloropurine	Nucleotides and derivatives	Nucleotides and derivatives	C5H3ClN4	155.01	119.04	154.005	[M+H]+	3	87-42-3	-	7.5804e+06	4.99281e+06	6.60891e+06	7.89809e+06	8.92055e+06	7.46394e+06	3.68241e+06	4.99941e+06	6.40611e+06	1.46669e+07	1.05069e+07	1.11405e+07	5.35481e+06	4.82986e+06	6.70148e+06	-	-	-
Lmjp003295	6-Methoxykaempferol-3-O-glucoside*	Flavonoids	Flavonols	C22H22O12	479.12	317.07	478.111	[M+H]+	1	63422-27-5	-	1.80877e+07	1.46373e+07	1.49745e+07	9.42223e+06	6.96932e+06	9.12436e+06	12838691	5.53759e+06	8.09513e+06	3.72311e+06	1.01238e+07	6.69157e+06	5.76402e+06	6.16321e+06	5.39244e+06	-	CM00471	MetMap113,MetMap114
MW0156894	Ser-Pro-Leu	Amino acids and derivatives	Amino acids and derivatives	C14H25N3O5	316.18	58.06	315.179	[M+H]+	3	-	-	1.69177e+06	2.17716e+06	1.76413e+06	1.08277e+06	1.45057e+06	1.06283e+06	247454	204185	811028	3.15186e+06	2.38887e+06	2.50078e+06	1.42244e+06	1.2626e+06	1.60533e+06	-	-	-
pmp000589	Quercetin-7-O-(6''-malonyl)glucoside	Flavonoids	Flavonols	C24H22O15	551.1	303.05	550.096	[M+H]+	1	98767-37-4	-	124577	104463	111364	98740.1	264685	353297	1.03963e+06	1.19833e+06	1.23988e+06	1.72348e+06	607701	1.19556e+06	1.31544e+06	808910	1.35476e+06	-	CM00583	MetMap116
pma0214	6-C-Methylquercetin-3-O-glucoside*	Flavonoids	Flavonols	C22H22O12	479.12	317.07	478.111	[M+H]+	3	-	-	1.32407e+07	1.05317e+07	1.06382e+07	5.64629e+06	5.48898e+06	6.54626e+06	1.04608e+07	4.07048e+06	6.34826e+06	2.67881e+06	5.89316e+06	4.2129e+06	3.92057e+06	4.67934e+06	3.79861e+06	-	CM00575	MetMap115
Hmgp002148	Nepetin-7-O-alloside*	Flavonoids	Flavones	C22H22O12	479.12	317.06	478.111	[M+H]+	1	-	-	2.13068e+07	15142804	1.6142e+07	7.81069e+06	5.99196e+06	7.30235e+06	8.90645e+06	7.54136e+06	7.28658e+06	3.53727e+06	7.74134e+06	5.77931e+06	6.33933e+06	7.23525e+06	5.28412e+06	-	CM00168	MetMap105
Zmxp004471	Thunberginol B	Lignans and Coumarins	Coumarins	C15H10O6	287.06	153.02	286.048	[M+H]+	3	147666-81-7	-	1.97145e+07	1.10095e+07	1.39683e+07	8.39359e+06	1.07185e+07	1.78206e+07	5.08791e+07	5.42783e+07	4.84139e+07	3.17547e+07	1.88071e+07	2.4718e+07	2.24664e+07	1.78856e+07	2.49229e+07	-	CM01299	MetMap128
Zbkp003045	Heterocodeine	Alkaloids	Alkaloids	C18H21NO3	300.16	237.09	299.152	[M+H]+	1	639-47-4	C11779	4.35233e+06	3.38012e+06	3.80926e+06	3.5814e+06	5.41938e+06	3.9412e+06	1.70444e+06	910823	4.25456e+06	1.60423e+07	11421328	1.21039e+07	5.59248e+06	5.62949e+06	6.47553e+06	-	C11779	-
MWStz254	Isofebrifugine	Alkaloids	Piperidine alkaloids	C16H19N3O3	302.15	121.07	301.143	[M+H]+	3	32434-44-9	C10698	85459.4	527654	286767	207610	225328	208587	177059	113832	277816	807299	424098	545344	263927	223172	361469	-	C10698	-
Lmjp002491	Cyanidin-3-O-(6-O-p-coumaroyl-2-O-xylosyl)glucoside	Flavonoids	Anthocyanidins	C35H35O17+	727.19	287.05	727.187	[M]+	3	-	-	140079	581375	366994	392064	451952	653625	1.58009e+06	1.43869e+06	1.34313e+06	678098	461473	667878	1.06025e+06	944173	924495	-	CM00697	MetMap118
pma0692	N1,N8-Bis(4-coumaroyl)spermidine	Alkaloids	Phenolamine	C25H31N3O4	438.24	147.04	437.231	[M+H]+	3	114916-05-1	C21169	558134	445106	469687	341955	449186	433139	583415	538027	512531	319773	259089	277389	229222	181526	355595	-	C21169	-
pmf0289	Isopentenyl adenosine	Nucleotides and derivatives	Nucleotides and derivatives	C15H21N5O4	336.17	148.06	335.159	[M+H]+	3	7724-76-7	C16427	218206	477190	309443	156425	140886	157720	193978	156904	158172	89098.1	85215.1	82070.8	61727.7	113702	60563.9	ko00908,ko01110	C16427	-
WapTKC011418	(4Z,8Z)-1,4,8,14,15-pentamethylbicyclo[9.3.1]pentadeca-4,8,11-triene	Terpenoids	Ditepenoids	C20H32	273.26	163.15	272.25	[M+H]+	2	149008-32-2	-	18379.9	11798.6	15399.5	16640.8	19238.7	17372	15100.8	20556.4	19488.2	26126.8	33692.5	26942.7	15074.7	11632.8	17173.7	-	-	-
Sadp007075	4,2',4',alpha-Tetrahydroxydihydrochalcone*	Flavonoids	Chalcones	C15H14O5	275.09	107.05	274.084	[M+H]+	1	131319-67-0	-	955925	1.18701e+06	896828	198271	284844	486575	1.46665e+06	2.13546e+06	1.62933e+06	942424	1.48366e+06	1.1341e+06	818337	919663	1.01777e+06	-	-	-
Qmqp102532	Artecalin	Terpenoids	Sesquiterpenoids	C15H20O4	265.14	187.11	264.136	[M+H]+	3	-	-	914671	590056	1.07194e+06	2.35023e+06	1.61237e+06	1.67631e+06	456347	356069	410689	428613	1.05381e+06	661591	343099	483867	333595	-	-	-
Rdp04642	1-hydroxy-7-(4-hydroxy-3-methoxyphenyl)-1-(4-hydroxyphenyl)heptane-3,5-dione	Others	Others	C20H22O6	359.15	137.06	358.142	[M+H]+	2	-	-	1.6221e+06	2.24336e+06	1.80234e+06	1.28081e+06	1.55543e+06	1.28506e+06	752850	498750	827354	1.63357e+06	1.41262e+06	1.3915e+06	865129	1.37225e+06	1.01745e+06	-	-	-
Wajp004095	Apigenin-7-O-Gentiobioside	Flavonoids	Flavones	C27H30O15	595.17	271.06	594.159	[M+H]+	1	-	-	4.10699e+07	4.57268e+07	3.83759e+07	1.82863e+07	2.14424e+07	2.24141e+07	3.26133e+07	1.88895e+07	3.56726e+07	7.53575e+07	3.38615e+07	5.10785e+07	3.69546e+07	3.92754e+07	4.30668e+07	-	CM00096	MetMap103
Lmyp004963	Apigenin-6-C-(2''-rhamnosyl)glucoside	Flavonoids	Flavones	C27H30O14	579.17	415.11	578.164	[M+H]+	3	-	-	429199	283582	318804	168458	179535	164030	124166	70382.1	97213.8	96973.7	69767	92903.7	131037	107789	117086	-	-	-
PDN000011	(-)-2-(E)-caffeoyl-L-threonic acid lactone	Others	Others	C13H12O7	303.05	229.05	280.058	[M+Na]+	3	-	-	5.51263e+06	5.69394e+06	7.22098e+06	1.36917e+07	1.39653e+07	1.54772e+07	2.20719e+07	4.04799e+07	2.58893e+07	4.34315e+06	8.33692e+06	6.17574e+06	5.51857e+06	6.73813e+06	5.0879e+06	-	-	-
Lafp004533	(6R,9R)-3-Oxo-α-ionol-β-D-malonyl-glucoside	Terpenoids	Sesquiterpenoids	C22H32O10	457.21	209.15	456.199	[M+H]+	3	-	-	234360	48288.4	131207	90738.1	69749.1	106628	212164	399056	286021	207664	368128	263538	166105	141816	104803	-	-	-
Lmjp002461	Quercetin-3-O-neohesperidoside*	Flavonoids	Flavonols	C27H30O16	611.16	303.05	610.153	[M+H]+	1	29662-79-1	-	8.30576e+06	3.8391e+06	7.17435e+06	1.15821e+07	1.3257e+07	1.39018e+07	1.98308e+07	3.08335e+07	2.15138e+07	6.24043e+06	6.32192e+06	6.34439e+06	6.59724e+06	5.32596e+06	8.89763e+06	-	CM00601	MetMap115
Zmhp003186	Isovitexin-2''-O-(6'''-feruloyl)glucoside	Flavonoids	Flavones	C37H38O18	771.21	433.11	770.206	[M+H]+	2	-	-	406694	247578	303561	209260	227359	225906	256293	76546.3	243003	549338	620564	538703	353714	260960	172204	-	CM00127	MetMap104
Wacyp04090	Phenylethyl Primeveroside	Others	Alcohol compounds	C19H28O10	434.2	163.06	416.168	[M+NH4]+	1	-	-	5.82405e+06	2.63514e+06	3.90717e+06	2.61744e+06	2.26138e+06	2.15047e+06	994715	1.55747e+06	1.20181e+06	904662	881401	837862	617184	888989	746890	-	-	-
Zmhp004122	Malvidin-3-(p-coumaroyl)-rutinoside-5-glucoside	Flavonoids	Anthocyanidins	C44H51O23+	947.28	785.24	947.282	[M]+	3	-	C16296	8.04107e+06	7.48445e+06	9.08507e+06	1.43743e+07	1.95814e+07	1.39024e+07	1.60063e+06	547405	4.01213e+06	1.57646e+07	1.65655e+07	1.47933e+07	9.30633e+06	1.03278e+07	9.58047e+06	ko00942	C16296	-
pmp000413	Genistein 8-C-glucoside	Flavonoids	Isoflavones	C21H20O10	433.11	283.06	432.106	[M+H]+	1	66026-80-0	C10420	2.25811e+06	967472	1.56396e+06	1.36865e+06	1.26004e+06	1.11314e+06	308327	61665.4	309533	807682	1.15631e+06	960204	873035	864523	557302	-	C10420	-
Lcfp079879	Pinobanksin-5-O-galactosyl-(1→4)-glucoside	Flavonoids	Flavanonols	C27H32O15	597.18	273.08	596.174	[M+H]+	2	91925-95-0	-	2.65975e+06	1.76673e+06	1.89305e+06	612284	535590	678262	1.09556e+06	266314	733084	941667	1.25838e+06	1.12406e+06	1.22022e+06	690317	513178	-	-	-
Lmlp005572	Galangin 7-glucoside	Flavonoids	Flavonols	C21H20O10	433.11	271.06	432.106	[M+H]+	2	-	-	1.83081e+07	2.20592e+07	1.73606e+07	6.06843e+06	5.92089e+06	8.84582e+06	2.02505e+07	2.04355e+07	2.01178e+07	1.92168e+07	1.70729e+07	1.60477e+07	7.65921e+06	8.54861e+06	6.21938e+06	-	CM01001	MetMap124
Lajp004824	Medicarpinglucoside	Flavonoids	Isoflavones	C22H24O9	433.15	271.1	432.142	[M+H]+	3	-	-	1.37333e+07	1.82392e+07	1.39593e+07	5.85137e+06	4.56897e+06	7.34458e+06	1.58822e+07	1.73991e+07	1.64932e+07	1.59031e+07	2.02353e+07	1.58261e+07	6.85336e+06	7.73424e+06	7.60546e+06	-	-	-
Zbzp004819	Isovitexin-7-O-(6''-sinapoyl)glucoside	Flavonoids	Flavones	C38H40O19	801.22	433.11	800.216	[M+H]+	2	-	-	257805	222599	195486	16623	94804.9	88570	219994	107374	185393	272227	135579	210465	236710	168758	250606	-	-	-
PDP237284	(2e)-3-(2,3,4-trihydroxyphenyl)-1-(2,3,6-trihydroxyphenyl)prop-2-en-1-one	Flavonoids	Flavones	C15H12O7	305.07	153.02	304.058	[M+H]+	3	-	-	1.00068e+07	6.84281e+06	6.95083e+06	1.05499e+06	1.08998e+06	4.4718e+06	1.80691e+07	2.17012e+07	1.61355e+07	1.1368e+06	1.87518e+06	2.0153e+06	4.05253e+06	4.65061e+06	3.84216e+06	-	-	-
Zbsp004455	Tricin-5,7-O-diglucoside	Flavonoids	Flavones	C29H34O17	655.18	331.08	654.18	[M+H]+	3	-	-	4.20649e+06	2.26471e+06	2.66592e+06	387204	516048	1.8382e+06	7.38451e+06	8.29242e+06	6.42216e+06	756950	384245	844494	1.94008e+06	1.54085e+06	2.19389e+06	-	-	-
PDP230931	(2e)-n-(4-{[(2s)-1,3-dihydroxy-2-methylpropylidene]amino}butyl)-3-phenylprop-2-enimidic acid	Organic acids	Organic acids	C17H24N2O3	327.16	137.06	304.179	[M+Na]+	3	-	-	9.68452e+06	1.76204e+07	1.27332e+07	9.05603e+06	8.12725e+06	8.69525e+06	9.10969e+06	6.7786e+06	6.93032e+06	2.87504e+06	4.55794e+06	3.91771e+06	4.72257e+06	6.29931e+06	3.88743e+06	-	-	-
Zbsp003941	Tricin-7-O-(2''-O-glucosyl)glucoside	Flavonoids	Flavones	C29H34O17	655.18	331.08	654.18	[M+H]+	3	-	-	6.73991e+06	1.9114e+06	3.53321e+06	363429	592988	1.10946e+06	3.63447e+06	6.22856e+06	4.04654e+06	506657	798753	621366	496011	945958	581408	-	-	-
pmb0736	Tricin-7-O-Glucoside*	Flavonoids	Flavones	C23H24O12	493.13	331.08	492.127	[M+H]+	3	32769-01-0	-	1.67203e+07	1.4096e+07	1.34537e+07	5.63577e+06	6.76224e+06	5.96502e+06	5.02909e+06	2.2945e+06	6.42959e+06	1.75008e+07	9.42625e+06	1.30851e+07	1.15716e+07	1.06314e+07	1.0599e+07	-	-	-
PDP059472	8-hydroxy-5-{[(2s,3r,4s,5r,6r)-3,4,5-trihydroxy-6-(hydroxymethyl)oxan-2-yl]oxy}chromen-2-one	Lignans and Coumarins	Coumarins	C15H16O9	341.09	139.04	340.079	[M+H]+	3	-	-	3.41043e+06	3.53445e+06	3.47745e+06	3.49748e+06	3.32004e+06	3.37338e+06	3.23186e+06	2.91902e+06	2.79329e+06	1.66471e+06	3.15403e+06	2.45536e+06	2.63934e+06	3.15501e+06	3.33728e+06	-	-	-
pmp000885	6'''-Vanilloylspinosin	Flavonoids	Flavones	C36H38O18	759.21	327.08	758.206	[M+H]+	2	-	-	309781	342409	351121	451227	441662	366723	47836	9567.2	116089	465641	424541	474251	590893	495412	410946	-	-	-
MEDP1776	L-Leucyl-L-alanine	Amino acids and derivatives	Amino acids and derivatives	C9H18N2O3	203.14	147.08	202.132	[M+H]+	3	7298-84-2	-	928945	769537	1.0239e+06	1.72251e+06	1.35729e+06	1.40213e+06	851022	244222	903766	2.32834e+06	2.00599e+06	2.01148e+06	1.38873e+06	1.35227e+06	1.54862e+06	-	-	-
Zbsp004367	Apigenin-6-C-glucoside-7-O-(6''-sinapoyl)glucoside	Flavonoids	Flavones	C38H40O19	801.23	207.07	800.216	[M+H]+	3	-	-	6.7871e+06	3.59293e+06	4.82291e+06	3.35451e+06	2.48687e+06	2.6958e+06	1.79625e+06	1.14801e+06	1.66547e+06	2.43883e+06	3.09606e+06	2.46498e+06	1.25514e+06	1.33286e+06	1.03285e+06	-	CM00133	MetMap103,MetMap104
PDP291604	Eucalmainoside C	Others	Others	C14H18O9	331.1	169.05	330.095	[M+H]+	1	-	-	1.12639e+07	1.02057e+07	9.06042e+06	2.36289e+06	1.09034e+06	3.88095e+06	1.24983e+07	1.64579e+07	1.17543e+07	859064	3.25726e+06	2.10539e+06	2.29433e+06	3.32988e+06	1.42151e+06	-	-	-
pma0724	Naringenin-6-C-Glucoside	Flavonoids	Flavanones	C21H22O10	435.13	285.08	434.121	[M+H]+	3	3682-03-9	-	3.50155e+06	5.78717e+06	4.52264e+06	4.03575e+06	3.81845e+06	3.3897e+06	1.24013e+06	4.36203e+06	3.27039e+06	5.14763e+06	2.73725e+06	3.8728e+06	3.59422e+06	4.62249e+06	4.0021e+06	-	-	-
PDP155339	Epimedoicarisoside A	Others	Others	C24H30O10	479.19	317.14	478.184	[M+H]+	2	165198-96-9	-	1.21794e+07	7.41112e+06	8.67393e+06	4.18857e+06	3.3904e+06	3.91747e+06	4.42943e+06	330697	2.97617e+06	5.36061e+06	3.21693e+06	4.25075e+06	4.09868e+06	3.53816e+06	5.4341e+06	-	-	-
pmp000607	1-desmethylaurantio-obtusin-2-O-β-D-glucoside	Quinones	Anthraquinone	C22H22O12	479.12	317.06	478.111	[M+H]+	3	-	-	1.11429e+07	7.6321e+06	8.13455e+06	3.12282e+06	3.31888e+06	3.03234e+06	2.2783e+06	1.39724e+06	2.35157e+06	4.40676e+06	2.61566e+06	3.52964e+06	3.60337e+06	3.21151e+06	4.40744e+06	-	-	-
PDP244747	pelargonidin 3-O-sophoroside	Others	Others	C27H30O15	595.17	271.06	594.159	[M+H]+	3	-	C16305	3.54265e+07	3.95802e+07	3.34033e+07	1.70032e+07	1.60574e+07	1.94989e+07	3.13733e+07	1.69481e+07	3.27993e+07	6.73536e+07	2.99187e+07	4.64264e+07	3.75872e+07	3.9417e+07	4.42855e+07	ko00942	C16305	-
Lmjp002906	Rhamnetin-3-O-Glucoside*	Flavonoids	Flavonols	C22H22O12	479.12	317.07	478.111	[M+H]+	1	27875-34-9	-	1.18629e+07	8.07389e+06	8.68373e+06	3.54516e+06	3.03283e+06	3.13553e+06	2.52168e+06	1.39658e+06	3.27868e+06	8.55687e+06	3.07522e+06	5.42526e+06	3.8621e+06	4.89152e+06	4.59916e+06	-	CM00576	MetMap117
PDP152496	Gallocatechin-(4alpha->8)-epicatechin	Flavonoids	Flavanols	C30H26O13	595.14	289.07	594.137	[M+H]+	3	79199-56-7	-	9.77027e+06	6.35622e+06	7.03172e+06	2.90563e+06	2.9722e+06	3.7816e+06	7.15233e+06	4.80225e+06	4.99651e+06	1.0734e+06	3.72784e+06	2.82421e+06	4.51855e+06	3.79909e+06	2.93271e+06	-	-	-
Lmhp003013	N-Feruloyl-Cadaverine	Alkaloids	Phenolamine	C15H22N2O3	279.17	177.05	278.163	[M+H]+	1	-	-	6.14381e+06	3.14131e+06	4.19069e+06	2.38321e+06	1.66405e+06	2.23302e+06	3.07056e+06	1.7333e+06	2.7371e+06	4.07776e+06	6.3429e+06	4.61025e+06	2.20992e+06	3.13108e+06	2.12957e+06	-	-	-
MWSslk141	Hesperidin methylchalcone	Flavonoids	Chalcones	C29H36O15	625.22	317.1	624.205	[M+H]+	3	24292-52-2	-	207515	143695	162982	112489	106787	120575	164321	176088	165763	147994	98561.9	116811	90941.6	137040	155384	-	-	-
PD0600733	Apigenin 7-[6''-(3-Hydroxy-3-methylglutaryl)glucoside]	Flavonoids	Flavones	C27H28O14	577.16	271.06	576.148	[M+H]+	2	173356-77-9	-	355160	320289	341856	358380	538946	368628	48485.3	28614.8	183464	763118	600041	612991	338640	347692	324060	-	-	-
PDP112451	8-Methoxyluteolin-8-glucoside*	Flavonoids	Flavones	C22H22O12	479.12	317.07	478.111	[M+H]+	1	-	-	1.22481e+07	7.5783e+06	8.8562e+06	4.62813e+06	4.28895e+06	4.94404e+06	6.88603e+06	4.76935e+06	6.20051e+06	7.6918e+06	4.62525e+06	6.18664e+06	6.29913e+06	4.99062e+06	7.08741e+06	-	-	-
Latp005334	4-acetyl-3,6,8-trihydroxy-2,3-dimethyl-2,4-dihydronaphthalen-1-one	Others	Chromone	C14H16O5	265.11	233.08	264.1	[M+H]+	2	-	-	9.80649e+07	7.92163e+07	7.15728e+07	3.30156e+06	1.09924e+07	6.61445e+06	4.48434e+06	2.86334e+06	3.4747e+06	2.67812e+06	4.33691e+06	5.90217e+06	1.54808e+07	1.33167e+07	1.28041e+07	-	-	-
pmp000128	Limocitrin-3-O-(3-hydroxy-3-methylglutarate)glucoside*	Flavonoids	Flavonols	C29H32O17	653.17	347.1	652.164	[M+H]+	3	-	-	38480.3	64146.8	55996.5	74728.2	75751.1	89461.9	146351	92512.2	241442	729482	1.14517e+06	788669	194047	198640	211981	-	CM01035	MetMap124
mws0620	N-Methyltryptamine	Alkaloids	Plumerane	C11H14N2	175.12	144.08	174.116	[M+H]+	2	61-49-4	C06213	247619	436409	372054	492213	326314	359861	162249	32449.8	154834	384774	620094	474288	361705	232353	321051	ko00380,ko01100	C06213	-
MW0150139	Glu-Ser-Glu	Amino acids and derivatives	Amino acids and derivatives	C13H21N3O9	364.13	319.09	363.128	[M+H]+	3	-	-	157561	207068	614751	2.3445e+06	1.96344e+06	1.75395e+06	153905	108904	333002	1.13939e+06	1.24622e+06	1.11789e+06	818222	916323	986555	-	-	-
Lmsp003511	Riboflavin	Others	Vitamin	C17H20N4O6	377.15	243.09	376.138	[M+H]+	1	83-88-5	C00255	700214	864186	711074	426568	304186	836664	2.72182e+06	4.35563e+06	3.20898e+06	1.89e+06	190302	937612	527451	453007	374494	ko00740,ko01100,ko01110,ko01240,ko02010	C00255	-
mws1014	Fraxetin	Lignans and Coumarins	Coumarins	C10H8O5	209.04	149.02	208.037	[M+H]+	3	574-84-5	C09265	2.21402e+06	2.21741e+06	1.84324e+06	353324	468111	664226	1.67826e+06	1.42899e+06	1.34651e+06	518026	943536	737749	765619	1.06621e+06	465777	ko00999,ko01110	C09265	MetMap129
MWSHY0162	Quercetin 3-O-beta-D-glucosyl-(1->2)-beta-D-glucoside	Flavonoids	Flavonols	C27H30O17	627.16	303.06	626.148	[M+H]+	3	18609-17-1	C12667	2.76693e+06	3.4732e+06	2.72936e+06	1.16655e+06	782378	1.42697e+06	3.237e+06	3.53068e+06	2.87773e+06	853327	1.40252e+06	1.09241e+06	950368	1.57339e+06	1.08545e+06	ko00944,ko01110	C12667	MetMap115
MWStz184	(S)-Reticuline	Alkaloids	Isoquinoline alkaloids	C19H23NO4	330.17	192.11	329.163	[M+H]+	2	3968-19-2	C02105	2.95315e+06	2.57353e+06	2.27791e+06	336211	146400	261360	341580	512489	749752	2.04062e+06	3.74407e+06	2.52743e+06	1.06776e+06	1.41229e+06	1.10634e+06	ko00950,ko01100,ko01110	C02105	-
Lmgp004731	Genistein-7-O-galactoside*	Flavonoids	Isoflavones	C21H20O10	433.11	271.06	432.106	[M+H]+	3	-	-	1.44872e+07	8.16929e+06	9.68577e+06	3.11586e+06	2.41667e+06	3.10372e+06	4.45352e+06	1.15031e+07	7.743e+06	6.80187e+06	9.06176e+06	7.17541e+06	4.14981e+06	2.93398e+06	3.27561e+06	-	-	-
PDP290789	4-methyl-7-{[(2S,3R,4S,5R,6R)-3,4,5-trihydroxy-6-(hydroxymethyl)oxan-2-yl]oxy}chromen-2-one	Others	Others	C16H18O8	339.11	177.05	338.1	[M+H]+	2	-	-	3.21989e+06	2.16488e+06	2.56204e+06	2.04066e+06	1.38071e+06	1.76588e+06	1.98669e+06	2.75854e+06	2.30696e+06	2.04435e+06	3.13037e+06	2.34822e+06	1.39167e+06	1.89737e+06	1.56946e+06	-	-	-
HJAP171	Frangulanine	Alkaloids	Alkaloids	C28H44N4O4	501.33	114.13	500.336	[M+H]+	1	25350-22-5	C10003	835095	861576	689742	55367.5	45602.9	179362	694867	725506	712998	724245	728134	692224	556364	493740	360325	-	C10003	-
PDP002906	Isoswertiajaponin*	Flavonoids	Flavones	C22H22O11	463.12	343.08	462.116	[M+H]+	1	6980-41-2	-	1.22611e+06	951045	1.04278e+06	859573	988334	804855	328460	467849	384659	330679	944095	588542	393161	629656	662445	-	-	-
MWStz439	Kaempferol-3-O-(6''-Rhamnosyl-2''-Glucosyl)Glucoside (Camelliaside A)	Flavonoids	Flavonols	C33H40O20	757.22	287.06	756.211	[M+H]+	3	135095-52-2	-	1.72534e+06	1.1414e+06	1.23988e+06	465939	571894	1.07653e+06	3.30699e+06	3.90256e+06	2.97989e+06	480349	1.23774e+06	833629	731970	1.33308e+06	847566	-	-	-
Cmyp003227	Tetrahydroprotopapaverine	Alkaloids	Isoquinoline alkaloids	C19H23NO4	330.17	192.1	329.163	[M+H]+	2	26193-25-9	-	2.20409e+06	3.28607e+06	2.25803e+06	309824	271633	241026	42215.1	115504	1.34873e+06	6.42822e+06	6.2486e+06	5.49671e+06	2.12993e+06	2.46116e+06	1.8649e+06	-	-	-
Zbep003979	6-Ethylmorphine	Alkaloids	Alkaloids	C19H23NO3	314.17	269.12	313.168	[M+H]+	1	-	C11780	662524	1.33857e+06	876210	378857	521066	391713	158719	161356	473642	1.72806e+06	1.09621e+06	1.28587e+06	780799	871851	611967	-	C11780	-
Wdsp003369	(1s)-7-methoxy-1-[(4-methoxyphenyl)methyl]-2-methyl-3,4-dihydro-1h-isoquinolin-6-ol	Alkaloids	Isoquinoline alkaloids	C19H23NO3	314.18	107.05	313.168	[M+H]+	2	-	-	276560	434154	313527	146206	131380	123407	61861.7	25708	133628	492998	538662	482372	348541	258666	246847	-	-	-
Lcsp003066	Leu-Glu-Ile	Amino acids and derivatives	Amino acids and derivatives	C17H31N3O6	374.23	243.13	373.221	[M+H]+	3	-	-	15245.5	362069	166171	76227.4	292733	175643	140292	200328	223244	434978	384019	393036	327186	171139	347716	-	-	-
pmb0863	LysoPC 16:2(2n isomer)*	Lipids	LPC	C24H46NO7P	492.31	184.07	491.301	[M+H]+	1	-	-	1.12799e+06	1.7812e+06	1.22636e+06	313435	718280	658708	1.23011e+06	2.05089e+06	1.35918e+06	233885	125875	222824	394602	389857	492473	-	-	-
Lmsp003161	Kaempferol-3-O-sophoroside-7-O-rhamnoside*	Flavonoids	Flavonols	C33H40O20	757.22	287.06	756.211	[M+H]+	1	-	-	796638	1.04718e+06	882752	726119	499055	1.10488e+06	3.07408e+06	3.06897e+06	2.58688e+06	648286	1.33974e+06	1.06247e+06	1.33631e+06	1.31009e+06	1.02321e+06	-	CM00505	MetMap113,MetMap114
PDP190256	2-(hydroxymethyl)-5-{[(2E)-2-methyl-4-[(9H-purin-6-yl)amino]but-2-en-1-yl]oxy}oxolane-3,4-diol	Organic acids	Organic acids	C15H21N5O5	352.16	220.12	351.154	[M+H]+	2	-	-	3.05972e+07	2.79876e+06	1.37886e+07	2.15136e+06	1.23798e+06	1.5016e+07	6.83012e+07	7.41005e+07	5.70147e+07	269840	2.0173e+06	1.98924e+06	5.37192e+06	7.87613e+06	3.53545e+06	-	-	-
Wcfp003695	Oleracone B	Others	Others	C13H18O2	207.14	95.08	206.131	[M+H]+	3	-	-	205377	182403	208159	265233	771654	435750	104977	399039	292636	455147	85057.7	267755	258365	244386	293147	-	-	-
PDP016691	5-O-Methyldihydroquercetin-7-glucoside	Flavonoids	Flavonols	C22H24O12	481.13	319.08	480.127	[M+H]+	2	-	-	4.99577e+06	6.91888e+06	5.47379e+06	3.53967e+06	3.148e+06	4.11019e+06	7.17561e+06	6.92614e+06	6.88392e+06	6.21609e+06	1.11114e+07	7.87795e+06	4.73473e+06	3.78315e+06	2.8394e+06	-	-	-
MWStz602	Quercetagetin-7-O-glucoside(Quercetagitrin)*	Flavonoids	Flavonols	C21H20O13	481.1	319.05	480.09	[M+H]+	1	548-75-4	-	5.27469e+06	5.20359e+06	4.82117e+06	3.14928e+06	3.05149e+06	3.72866e+06	6.24174e+06	7.45007e+06	6.66897e+06	5.96126e+06	1.10085e+07	7.60869e+06	4.104e+06	3.4183e+06	3.80035e+06	-	-	-
Wbmp003302	Frambinone	Others	Ketone compounds	C10H12O2	165.09	91.05	164.084	[M+H]+	2	-	-	3.10946e+06	1.59765e+06	2.08179e+06	994720	755917	1.21309e+06	2.56418e+06	1.94496e+06	2.11438e+06	1.55361e+06	1.04592e+06	1.19408e+06	771339	980989	1.30369e+06	-	-	-
Zbsp004136	Quercetin-3-O-(6''-O-arabinosyl)glucoside*	Flavonoids	Flavonols	C26H28O16	597.14	303.05	596.138	[M+H]+	1	-	-	4.44974e+06	3.06715e+06	3.55086e+06	2.7205e+06	3.4843e+06	3.33125e+06	4.24667e+06	7.36767e+06	4.84586e+06	1.00063e+06	2.17714e+06	1.73216e+06	2.30528e+06	2.04209e+06	1.81826e+06	-	CM00593	MetMap115
Cmxp003240	Demethylcorydalmine	Alkaloids	Isoquinoline alkaloids	C19H21NO4	328.16	178.09	327.147	[M+H]+	1	120566-88-3	-	433985	815552	833828	1.67007e+06	2.28437e+06	1.89315e+06	1.5569e+06	563799	1.44874e+06	3.00231e+06	3.03496e+06	2.83657e+06	2.10834e+06	2.18415e+06	2.35997e+06	-	-	-
PDP171347	8'-methylspiro[cyclohexane-1,4'-tricyclo[6.3.1.02,5]dodecan]-1'-ol	Organic acids	Organic acids	C18H30O	263.24	81.07	262.23	[M+H]+	2	-	-	1.29455e+07	9.93188e+06	1.00752e+07	4.6214e+06	8.06202e+06	6.88372e+06	9.05178e+06	7.55128e+06	7.7925e+06	5.75639e+06	7.55221e+06	6.29218e+06	4.8437e+06	4.3946e+06	5.15127e+06	-	-	-
Zjzp091638	Hydroxy Isojujubogenin-Ara-Rha-Rha	Terpenoids	Triterpene Saponin	C47H76O17	913.52	767.46	912.508	[M+H]+	3	-	-	61074.1	102263	72446.5	35557.4	22307.1	51430.7	141425	169969	152898	141702	122930	118387	62671.3	39571.3	60756.1	-	-	-
Lssp210086	Balanophonin B	Lignans and Coumarins	Lignans	C20H20O7	373.13	137.06	372.121	[M+H]+	3	92216-41-6	-	29736.9	209178	149141	267874	189566	276095	465593	426833	400670	218495	338798	252654	148684	191166	274376	-	-	-
MWSHY0192	Tectochrysin	Flavonoids	Flavones	C16H12O4	269.08	226.07	268.074	[M+H]+	2	520-28-5	C11621	399489	450116	360152	101549	102793	199501	588819	378177	598888	1.06045e+06	1.15456e+06	963070	385327	333806	341660	-	C11621	MetMap110
pmp001281	LysoPC 18:1	Lipids	LPC	C26H52NO7P	522.36	184.07	521.348	[M+H]+	1	-	-	785594	722398	701677	492399	568585	497107	363569	326127	339717	319194	249490	335364	539455	294983	347000	-	-	-
Lmhp010514	LysoPE 20:2(2n isomer)	Lipids	LPE	C25H48NO7P	506.32	365.31	505.317	[M+H]+	3	-	-	351035	245233	256607	90497.1	98681.9	131282	278051	569409	344982	29990.1	69078.2	70441.6	154072	65410.6	157150	-	-	-
pmp001284	Monopalmitin*	Lipids	Glycerol ester	C19H38O4	331.28	313.27	330.277	[M+H]+	1	542-44-9	-	62392.1	62328.6	65358.7	77352.2	93625.9	88080.1	98444.4	107891	108781	131236	182524	143308	89017.9	52295.4	72569.4	-	-	-
MW0146053	Asp-Asp-Gly	Amino acids and derivatives	Amino acids and derivatives	C10H15N3O8	306.1	139.04	305.086	[M+H]+	3	-	-	9.97375e+06	1.24048e+07	1.07496e+07	8.99097e+06	7.49603e+06	9.43032e+06	1.41776e+07	1.49249e+07	1.32937e+07	8.26368e+06	9.23754e+06	8.61863e+06	8.0907e+06	9.36223e+06	7.82481e+06	-	-	-
Lalp006362	Cochinchinenin	Phenolic acids	Phenolic acids	C31H30O7	515.21	137.06	514.199	[M+H]+	3	400603-95-4	-	97704.3	88977.4	98531.5	119294	144833	105958	1536.97	7684.85	18333.5	73223.6	131241	90779.1	44965.6	70821.6	67706.4	-	-	-
MWStz619	Pinocembrin-7-O-glucoside (Pinocembroside)*	Flavonoids	Flavanones	C21H22O9	419.13	257.09	418.126	[M+H]+	2	75829-43-5	-	132522	225055	203544	302565	171894	218708	144624	126447	166649	291105	326391	277893	154473	205254	188011	-	-	-
Lmlp004754	2-Glucosyloxy-4-hydroxybenzeneacetonitrile	Alkaloids	Alkaloids	C14H17NO7	312.11	294.21	311.101	[M+H]+	3	156368-84-2	-	198392	116925	169203	215382	1.65839e+06	788494	194924	186887	170588	89316.3	37531.4	109591	294261	210380	227894	-	-	-
PDN150389	25-anhydro-7,8-didehydrocimigenol	Others	Others	C30H44O4	469.33	423.33	468.324	[M+H]+	3	-	-	324063	63585.2	253101	490212	3.49209e+06	1.60675e+06	69114.7	83918.8	837676	3.88231e+06	89920.2	1.69488e+06	529933	412357	467147	-	-	-
MWSmce347	Anthraquinone	Quinones	Anthraquinone	C14H8O2	209.06	152.06	208.052	[M+H]+	3	84-65-1	C16207	83820.3	56652	105707	247590	80084.2	148143	85366.1	186014	133931	126896	65690.3	86167.7	45666	53757.1	95790.3	-	C16207	-
MWSprf125	EcliptaSaponin D	Terpenoids	Triterpene Saponin	C36H58O9	635.41	191.18	634.408	[M+H]+	2	206756-04-9	-	52702.1	64203.7	57512	53748.5	63676.4	53663.9	33469.7	67464.1	69227.1	144268	107448	106687	30002.9	45704.8	39236.2	-	-	-
PDP239474	Phosphatidylcholine lyso 16:1	Organic acids	Organic acids	C24H48NO7P	494.32	184.07	493.317	[M+H]+	3	-	-	6.71337e+06	6.45861e+06	5.66522e+06	1.98213e+06	1.95503e+07	9.52042e+06	4.53715e+06	7.64362e+06	5.16675e+06	1.4722e+06	1.46398e+06	1.71113e+06	2.6833e+06	2.54119e+06	3.15246e+06	-	-	-
Lcfp039656	Homophthalicacid	Phenolic acids	Phenolic acids	C9H8O4	181.05	135.04	180.042	[M+H]+	1	89-51-0	-	4.48731e+06	4.34905e+06	3.95681e+06	2.11132e+06	2.16768e+06	2.76748e+06	5.27939e+06	4.25237e+06	4.26684e+06	2.27069e+06	3.00288e+06	2.56174e+06	2.26157e+06	2.37424e+06	2.37919e+06	-	-	-
PD1006471	α-kamlolenic acid	Lipids	Free fatty acids	C18H30O3	295.23	67.05	294.219	[M+H]+	1	-	-	461539	242225	323870	211823	678505	404692	242805	317162	233297	46552.7	22869.7	81904.6	270678	276003	303066	-	-	-
Lmrj001698	L-Seryl-L-Isoleucine	Amino acids and derivatives	Amino acids and derivatives	C9H18N2O4	219.13	60.04	218.127	[M+H]+	3	91086-51-0	-	409056	435744	345065	35726.5	54150.9	119479	417639	440714	350752	37055.7	26563.1	48398.8	114757	122301	159839	-	-	-
Zasp009163	Mudanpinoic acid A	Terpenoids	Triterpene	C30H46O3	455.35	203.18	454.345	[M+H]+	1	203511-36-8	-	7.94596e+06	6.85776e+06	9.05296e+06	15657362	1.22942e+07	1.28115e+07	8.1542e+06	5.97785e+06	6.91346e+06	6.30321e+06	7.46004e+06	7.47951e+06	9.87106e+06	6.77557e+06	1.07945e+07	-	-	-
Zjmp102717	2,3-Dihydroxyolean-12-en-28-oic acid	Terpenoids	Triterpene	C30H48O4	473.36	189.16	472.355	[M+H]+	1	-	-	187012	173543	430087	1.42933e+06	1.0717e+06	1.05065e+06	251182	329913	276853	222076	53558.9	167046	283961	281928	266782	-	-	-
mws4176	L-Alanyl-L-Phenylalanine	Amino acids and derivatives	Amino acids and derivatives	C12H16N2O3	237.12	120.09	236.116	[M+H]+	3	3061-90-3	-	216990	150741	161063	69854.6	119721	147469	358194	370192	312718	106815	72406.3	91442.7	98769.8	90543	122241	-	-	-
Safp009309	N-hexanoylsphinganine	Lipids	Free fatty acids	C24H49NO3	400.38	338.34	399.371	[M+H]+	1	-	-	357223	138127	206108	39841.1	89796.7	104319	262320	368609	263441	55344	283286	202817	336825	142080	355772	-	-	-
Hmlp008487	Blumenol C	Terpenoids	Monoterpenoids	C13H22O2	211.17	81.07	210.162	[M+H]+	3	36151-02-7	-	1.22842e+06	1.3765e+06	1.30387e+06	1.30949e+06	2.06294e+06	1.57637e+06	1.13701e+06	1.64715e+06	1.41765e+06	1.51993e+06	1.22908e+06	1.39226e+06	1.46327e+06	1.45632e+06	2.65752e+06	-	-	-
PD0375503	4-[(1S,4aR,5R,8aR)-5-hydroxy-5,8a-dimethyl-2-methylidene-3,4,4a,6,7,8-hexahydro-1H-naphthalen-1-yl]-2-methylidenebutanal	Terpenoids	Sesquiterpenoids	C18H28O2	277.22	107.09	276.209	[M+H]+	2	-	-	3.21096e+06	1.29371e+06	1.86522e+06	316759	861140	1.23761e+06	3.83227e+06	6.89365e+06	4.37453e+06	420796	127097	458624	1.19733e+06	1.15637e+06	1.2669e+06	-	-	-
Qayp008161	Sileneoside H	Steroids	Steroidal saponins	C35H56O14	701.37	539.32	700.367	[M+H]+	3	-	-	365169	275992	276551	100434	262315	199821	273609	261668	235208	105488	175377	145239	164465	161074	151231	-	-	-
MWSslk071	Valpromide	Alkaloids	Alkaloids	C8H17NO	144.14	57.07	143.131	[M+H]+	3	2430-27-5	-	26279.3	44644.7	32152.6	18915.1	34932.7	28393.1	34269.8	34527.8	36379.8	44303.9	29447.4	36469.1	34843	26993.5	32946.8	-	-	-
PDN017269	1,4a,7-trimethyl-1,2,3,4,4a,4b,5,6,7,9,10,10a-dodecahydrophenanthrene-1-carboxylic acid*	Others	Others	C18H28O2	277.22	93.07	276.209	[M+H]+	2	-	-	5.80825e+06	2.27204e+06	3.34185e+06	548688	1.31866e+06	2.07436e+06	6.6371e+06	1.17572e+07	7.48959e+06	659363	211457	739531	1.95601e+06	1.99648e+06	2.13547e+06	-	-	-
MWS04412	N(6),N(6)-Dimethyl-L-lysine	Amino acids and derivatives	Amino acids and derivatives	C8H18N2O2	175.12	70.07	174.137	[M+H]+	2	2259-86-1	-	427416	526766	448611	334692	601495	476602	510637	287552	378855	297897	298733	330697	460227	304252	385074	-	-	-
pmb0296	1-Oleoyl-Sn-Glycerol	Lipids	Glycerol ester	C21H40O4	357.3	265.25	356.293	[M+H]+	3	129784-87-8	-	258010	206433	334877	745497	1.38028e+06	901173	254316	275238	297947	430626	582107	463958	294325	232304	360312	-	-	-
pmb0374	2-Aminopurine	Nucleotides and derivatives	Nucleotides and derivatives	C5H5N5	136.06	119.04	135.054	[M+H]+	1	452-06-2	-	1.3044e+07	1.77783e+07	1.26641e+07	1.67604e+06	2.16322e+06	3.6152e+06	1.03975e+07	1.57034e+07	1.12822e+07	4.20945e+06	259773	2.91835e+06	5.65331e+06	5.91804e+06	5.91532e+06	-	-	-
Waqkp07331	1-g-Linoleoyl-glycerol*	Lipids	Glycerol ester	C21H38O4	355.29	263.24	354.277	[M+H]+	1	-	-	1.64656e+06	968791	1.14464e+06	492521	969513	782340	987634	723034	796849	562911	765373	638338	535120	453512	529462	-	-	-
Wacyp06174	2,7-Dimethylocta-2,4-Dienal-8-ol 8-O-(beta-D-Xylopyranosyl)-beta-D-glucopyranoside	Terpenoids	Monoterpenoids	C21H34O11	480.25	151.11	462.21	[M+NH4]+	1	-	-	198297	127787	161612	155891	139525	126612	42229	40386.4	101321	341372	207931	250706	154922	111947	115020	-	-	-
Lmhp011549	LysoPC 20:1	Lipids	LPC	C28H56NO7P	550.39	184.07	549.379	[M+H]+	1	-	-	4.39488e+06	3.65316e+06	3.39702e+06	889002	1.11587e+06	1.06074e+06	1.29397e+06	1.08836e+06	1.18693e+06	1.16997e+06	2.1131e+06	1.62431e+06	1.55541e+06	789959	1.456e+06	-	-	-
Wbmp010456	Macrophypene B	Terpenoids	Ditepenoids	C18H28O2	277.22	93.07	276.209	[M+H]+	3	1798799-64-0	-	5.02677e+06	1.91816e+06	2.87827e+06	501475	1.19771e+06	1.74926e+06	5.3479e+06	1.06389e+07	6.50478e+06	550307	165173	623583	1.68696e+06	1.66187e+06	1.77665e+06	-	-	-
PDP152282	Comptonin	Flavonoids	Flavanones	C17H16O4	285.11	181.05	284.105	[M+H]+	2	60478-73-1	-	153133	215505	312789	826672	1.28092e+06	1.6629e+06	4.09931e+06	3.91939e+06	3.2504e+06	214611	42834.3	243017	700193	654637	676299	-	-	-
pmp000107	Monohydroxy-trimethoxyflavone*	Flavonoids	Flavones	C18H16O6	329.1	314.08	328.095	[M+H]+	3	-	-	80838.5	88734.4	81279.8	67253.2	68503.2	72624.3	91608.9	83649.5	95795.4	128460	124614	119021	88954.4	57895.7	116708	-	-	-
WapTKC053515	7,9(11)-Fernadiene-3,16,19-Triol	Terpenoids	Triterpene	C30H48O3	457.37	421.34	456.36	[M+H]+	2	237391-99-0	-	169922	182254	157497	83131.5	113713	117720	194911	104565	151004	156069	225486	182555	149666	77683.6	127953	-	-	-
mws0051	Acacetin	Flavonoids	Flavones	C16H12O5	285.08	242.05	284.068	[M+H]+	3	480-44-4	C01470	289265	278831	248844	108030	232446	321069	924396	647627	735864	535273	599614	513297	296712	223405	338580	ko00944	C01470	MetMap121
pme0124	L-Glycyl-L-proline	Amino acids and derivatives	Amino acids and derivatives	C7H12N2O3	173.09	116.07	172.085	[M+H]+	3	704-15-4	-	156668	129550	139389	124511	102862	112843	109469	96983.7	96081.7	67503.2	127695	100475	111979	77096.9	165924	-	-	-
Llhp011701	11,12-epoxy-13-hydroxy-3-Oxooleanane-28-oic acid gamma-lactone (Liquidambaric Lactone)	Terpenoids	Triterpene	C30H44O4	469.33	423.33	468.324	[M+H]+	1	185051-75-6	-	260742	49085.6	222667	493680	2.47924e+06	1.19839e+06	46129.9	88833.2	735848	3.40931e+06	73559.9	1.49055e+06	487027	470680	405125	-	-	-
PDP224371	Porilactone B	Others	Others	C30H44O3	453.34	201.16	452.329	[M+H]+	3	-	-	2.58206e+06	2.82925e+06	4.14809e+06	9.91784e+06	4.37617e+06	5.85851e+06	704552	773911	899969	1.54292e+06	798195	1.59979e+06	3.31672e+06	1.62438e+06	2.303e+06	-	-	-
Lmqp012453	3-Hydroxyurs-12-en-28-aldehyde (Ursolaldehyde)	Terpenoids	Triterpene	C30H48O2	441.37	191.18	440.365	[M+H]+	1	-	-	133124	77553.2	185703	507161	166845	283712	70547.2	83716.5	92040.6	151676	280048	269469	483899	157166	354019	-	CM03147	MetMap175
PDP011955	4-hydroxy-2-methyl-6-{[3,4,5-trihydroxy-6-(hydroxymethyl)oxan-2-yl]oxy}benzoic acid	Organic acids	Organic acids	C14H18O9	331.1	169.05	330.095	[M+H]+	3	-	-	335313	234255	264592	183823	241911	246495	381005	408868	377867	309591	312176	288526	199095	239306	372455	-	-	-
Hmcp005589	Olean-12-en-3-one (β-Amyrone)	Terpenoids	Triterpene	C30H48O	425.38	203.17	424.37	[M+H]+	2	638-97-1	-	1.47701e+06	1.76178e+06	2.94843e+06	8.26456e+06	8.74981e+06	6.92171e+06	579838	470962	762910	1.71295e+06	313883	1.12961e+06	1.59438e+06	1.36398e+06	1.5128e+06	-	-	-
Zmcp107754	alpha-Hederin	Terpenoids	Triterpene Saponin	C41H66O12	751.46	455.35	750.455	[M+H]+	2	27013-91-8	C08954	231583	223310	207063	125529	133853	111122	36846.1	133643	149769	407868	297992	301206	94308	96916.7	122229	-	C08954	-
MWSslk225	Indanone	Others	Ketone compounds	C9H8O	133.06	77.04	132.058	[M+H]+	3	83-33-0	C01504	338815	328110	345918	395740	348009	341277	218887	43777.3	199774	473544	479492	455747	372664	391483	312633	-	C01504	-
Lmhp001670	L-Valyl-L-Leucine	Amino acids and derivatives	Amino acids and derivatives	C11H22N2O3	231.17	72.08	230.163	[M+H]+	3	3989-97-7	-	797860	822808	666535	91340	83656.2	179555	547781	599794	487994	144819	135883	173733	307262	193132	207378	-	-	-
Walp012785	(Oxiran-2-yl)methyl octadeca-9,12-dienoate*	Lipids	Glycerol ester	C21H36O3	337.27	263.24	336.266	[M+H]+	1	856386-19-1	-	2.13192e+06	1.2698e+06	1.71694e+06	1.78126e+06	1.72342e+06	2.03995e+06	3.1904e+06	4.0353e+06	2.99251e+06	511172	759311	699095	954511	642680	814288	-	-	-
Lazp008807	(25S)-5β-Furost-1β,2β,3β,4β,5β,22α,26-heptaol-26-O-β-D-glucoside	Steroids	Steroidal saponins	C33H56O13	661.38	337.27	660.372	[M+H]+	3	-	-	551287	271116	360315	156771	330548	251846	284596	293870	263729	161713	211427	178697	147204	107214	136334	-	-	-
Sadp001334	2'-O-Methylcytidine	Nucleotides and derivatives	Nucleotides and derivatives	C10H15N3O5	258.11	112.05	257.101	[M+H]+	2	2140-72-9	-	235205	385925	397854	747011	822870	650837	114423	309878	356767	935230	728588	718374	264235	245756	349291	-	-	-
Sazp005807	Paliurine C	Alkaloids	Alkaloids	C37H51N5O6	662.39	148.11	661.384	[M+H]+	3	-	-	49186.9	14717.4	30495.9	24670.7	338688	157700	61784.2	161172	139461	251392	20964.8	128415	97361	88893.7	114895	-	-	-
mws0847	1-Methyladenine	Nucleotides and derivatives	Nucleotides and derivatives	C6H7N5	150.08	133.05	149.07	[M+H]+	1	5142-22-3	C02216	120420	203186	166510	185340	152996	160749	127074	272170	239183	397426	312954	314022	149347	176103	185151	-	C02216	-
Lmxp006440	2-Palmitoylglycerol*	Lipids	Glycerol ester	C19H38O4	331.28	313.27	330.277	[M+H]+	1	23470-00-0	-	69366.4	47396.3	62065.8	76803.6	95002.1	86025.2	86514.3	96938.7	97316.6	119677	146818	119120	62608.3	43575.9	85047.2	-	-	-
Lssp210188	(7'R)-7'-Hydroxylariciresinol	Others	Others	C20H24O7	377.16	163.08	376.152	[M+H]+	2	-	-	550852	621260	798474	1.64814e+06	1.54483e+06	1.3793e+06	510537	194957	509557	1.1368e+06	1.08793e+06	1.07127e+06	906871	835827	878069	-	-	-
Lmhp009464	LysoPE 17:1(2n isomer)	Lipids	LPE	C22H44NO7P	466.29	325.27	465.286	[M+H]+	3	-	-	325851	382062	308702	127684	138852	167087	302364	517752	343382	76678	118088	93865.5	79794.9	108091	139766	-	-	-
mws1731	Chalcone	Flavonoids	Chalcones	C15H12O	209.1	77.04	208.089	[M+H]+	3	94-41-7	C01484	105794	139922	260560	811367	202996	437497	158757	588405	432281	667081	231516	378681	96214.1	71598.1	104285	-	C01484	MetMap126
Lmyp011508	Quinizarin; 1,4-Dihydroxyanthraquinone	Quinones	Anthraquinone	C14H8O4	241.05	213.05	240.042	[M+H]+	3	81-64-1	-	80559.8	73239.6	99252.7	188665	218248	185835	115352	141221	104255	8130.34	74867.1	63771.5	152863	78942.3	123448	-	-	-
Zbcp002269	Petunidin-3-O-glucoside-5-O-arabinoside	Flavonoids	Anthocyanidins	C27H31O16+	611.16	317.07	611.161	[M]+	3	-	-	1.44493e+06	1.13388e+06	1.20148e+06	849768	1.09508e+06	1.08822e+06	1.55141e+06	1.33867e+06	1.26095e+06	524586	1.14273e+06	932340	1.32707e+06	1.09826e+06	1.0559e+06	-	-	-
pmb0854	LysoPC 18:3	Lipids	LPC	C26H48NO7P	518.32	184.07	517.317	[M+H]+	1	-	-	3.66971e+07	2.16416e+07	2.40928e+07	3.78674e+06	3.25069e+06	6.21028e+06	1.69765e+07	4.64251e+07	2.56767e+07	1.58005e+06	1.74181e+06	2.46724e+06	5.69247e+06	6.53663e+06	8.59832e+06	-	-	-
Wcgp010223	3-(Cyclohexen-1-yl)-2-hydroxy-4a,5-dimethyl-2,3,4,5,6,7,8,8a-octahydronaphthalen-1-one*	Others	Others	C18H28O2	277.22	93.07	276.209	[M+H]+	2	-	-	5.64707e+06	2.33931e+06	3.31637e+06	609068	1.20785e+06	1.91671e+06	5.94973e+06	1.17695e+07	7.23548e+06	738846	212951	797111	2.08196e+06	2.02945e+06	1.91447e+06	-	-	-
PD0360599	Koshikalide	Others	Others	C17H26O4	295.19	277.22	294.183	[M+H]+	2	-	-	326906	187587	230086	121444	524414	298175	199160	277850	203812	65043.7	38277.2	83148.5	209101	189235	186167	-	-	-
Lmhp009129	LysoPC 15:0(2n isomer)*	Lipids	LPC	C23H48NO7P	482.32	184.07	481.317	[M+H]+	1	-	-	3.39092e+06	3.96806e+06	2.99583e+06	261199	309211	733807	2.52822e+06	3.72516e+06	2.55853e+06	285916	233245	350170	712528	759470	826663	-	-	-
pmb0037	Hordenine	Alkaloids	Alkaloids	C10H15NO	166.12	121.06	165.115	[M+H]+	3	539-15-1	C06199	181260	225833	194491	158268	155179	155329	149748	78243.1	131620	202116	232498	197989	120718	108794	128314	ko00350,ko01100	C06199	-
Lmhp008589	LysoPE 18:3(2n isomer)	Lipids	LPE	C23H42NO7P	476.28	335.26	475.27	[M+H]+	1	-	-	2.55017e+06	1.74359e+06	1.82267e+06	525824	1.39597e+06	1.17124e+06	2.01264e+06	4.98538e+06	2.8342e+06	174974	228393	308529	735913	829229	770696	-	-	-
Sayp012405	Tomocinol A	Terpenoids	Ditepenoids	C22H36O3	349.27	179.14	348.266	[M+H]+	3	-	-	1.34381e+06	1.83914e+06	1.51939e+06	1.23104e+06	839699	926961	493316	312262	523241	1.00505e+06	1.19532e+06	1.02724e+06	735445	776762	652051	-	-	-
Zahp011321	N-Isobutyl Decanamide	Alkaloids	Alkaloids	C14H29NO	228.23	228.24	227.225	[M+H]+	3	73785-31-6	-	307028	251376	274817	257277	397152	298863	185459	331788	273510	333054	245418	278918	237644	244121	222757	-	-	-
MWS201481	Met-Met	Amino acids and derivatives	Amino acids and derivatives	C10H20N2O3S2	281.1	104.05	280.091	[M+H]+	2	7349-78-2	-	7.95748e+06	7.16503e+06	7.2652e+06	6.08098e+06	6.28092e+06	6.03315e+06	5.44194e+06	3.27817e+06	4.03824e+06	2.75098e+06	5.01642e+06	3.83112e+06	3.62077e+06	3.12011e+06	3.27042e+06	-	-	-
WapTKC182483	2-( 1,1,7,7a-tetramethyl-2-methylene-1a,2,4,5,6,7,7a,7b-octahydro-1H-cyclopropa[a]naphthalen-4-yl)ethan-1-ol*	Terpenoids	Sesquiterpenoids	C18H28O	261.22	121.1	260.214	[M+H]+	2	-	-	879339	912268	886281	848191	1.75635e+06	1.21678e+06	874805	942340	910950	920458	854263	826797	584544	467151	415082	-	-	-
Lmfp000418	Trehalosamine	Others	Saccharides	C12H23NO10	342.14	162.07	341.132	[M+H]+	3	-	-	79512.8	42027.6	70288.4	108361	56647.2	71456.7	27266.9	26878.8	33852.8	60972.4	39940.4	51249.9	54424.1	37142.2	28682.4	-	-	-
Lmxp007007	Ningposide D	Phenolic acids	Phenolic acids	C18H22O8	367.14	161.06	366.132	[M+H]+	3	861885-73-6	-	166548	92997.4	132122	141522	129895	129917	106750	38851.8	95374.5	185668	187178	181131	159961	67096.5	98912	-	CM02671	MetMap169
Lmqp001457	Methyl gallate-4-O-β-D-glucoside	Phenolic acids	Phenolic acids	C14H18O10	347.1	153.02	346.09	[M+H]+	2	-	-	596294	867817	644465	294101	2.21311e+06	1.02359e+06	103530	121906	201205	555154	172276	336411	227194	290073	396382	-	CM02436	MetMap156,MetMap157,MetMap161
Cmhp005227	1,4,8-Trihydroxynaphthalene-1-O-glucoside	Quinones	Quinones	C16H18O8	339.11	177.05	338.1	[M+H]+	3	39015-63-9	-	1.99872e+07	2.06326e+07	2.15799e+07	2.66599e+07	1.82625e+07	2.44306e+07	3.23084e+07	9.57376e+06	3.07637e+07	7.00543e+07	5.39106e+07	5.31047e+07	1.75937e+07	3.51599e+07	2.4011e+07	-	-	-
MWStz403	Isocarlinoside	Flavonoids	Flavones	C26H28O15	581.15	413.09	580.143	[M+H]+	3	83151-90-0	-	3.74547e+06	1.89446e+06	2.43746e+06	907438	1.14945e+06	1.22171e+06	1.99476e+06	1.94628e+06	1.68191e+06	527469	1.12897e+06	878460	1.07942e+06	952768	679655	-	-	-
MWSHY0159	6,2'-Dihydroxyflavone	Flavonoids	Flavones	C15H10O4	255.07	137.03	254.058	[M+H]+	3	92439-20-8	-	43868.6	26134.2	36830.4	44146.3	26235.6	34569.3	32082.7	19079	27186.5	33609.1	66675.1	50058.8	49725.5	31464.3	55185.6	-	-	-
Wasyqp2711	2-(Hydroxymethyl)Cyclohexa-2,5-Diene-1,4-Dione	Others	Others	C7H6O3	139.04	121.03	138.032	[M+H]+	2	644-17-7	-	2.81645e+06	3.30902e+06	2.8706e+06	2.10203e+06	1.66008e+06	2.13554e+06	3.15351e+06	3.36078e+06	2.96957e+06	1.81927e+06	1.89969e+06	1.86777e+06	1.90093e+06	1.80992e+06	2.02973e+06	-	-	-
Zjzp091612	3-O-rhamnosyl(1→6)glucosyl jujubogenin-20-O-rhamnoside*	Terpenoids	Triterpene Saponin	C48H78O17	927.53	781.47	926.524	[M+H]+	1	-	-	105820	126316	104889	60175.1	76498.2	61822	35763.1	451980	248061	264819	186860	195813	75705.2	92921.6	59303.4	-	-	-
WaQzp10481	(9R,13R)-10,11-dihydro-12-oxo-15-phytoenoic acid	Lipids	Free fatty acids	C18H30O3	295.23	151.11	294.219	[M+H]+	1	136845-14-2	-	2.98758e+06	1.72283e+06	2.12098e+06	1.18407e+06	2.07445e+06	1.68105e+06	1.88823e+06	2.79128e+06	2.05395e+06	910731	283727	767264	1.44741e+06	1.42465e+06	1.3636e+06	-	-	-
Hmgp003086	Tricin-7-O-rutinoside	Flavonoids	Flavones	C29H34O16	639.19	331.08	638.185	[M+H]+	3	-	-	1.05365e+06	696599	904499	1.02199e+06	655226	701391	152514	94641.5	148871	250045	261044	262294	289294	334291	394189	-	-	-
Lajp006633	5,8-dihydroxy-6,7,3',4'-tetramethoxyflavone-8-O-β-D-glucoside	Flavonoids	Flavones	C25H28O13	537.16	375.11	536.153	[M+H]+	3	-	-	735102	779839	748715	713695	631876	709222	854970	470120	772589	1.21276e+06	1.21886e+06	1.08618e+06	567675	690891	545653	-	CM01108	MetMap120
Waptp03252	Procyanidin B7	Tannins	Proanthocyanidins	C30H26O12	579.15	127.04	578.142	[M+H]+	3	-	-	1.02724e+06	554777	671893	195437	253002	310330	654770	598726	521452	100269	176459	166389	278487	337702	158643	-	-	-
Smnp001524	8-C-glucosyl-noreugenin	Others	Chromone	C16H18O9	355.1	235.06	354.095	[M+H]+	3	-	-	1.12222e+07	7.24685e+06	8.16959e+06	3.9098e+06	2.63731e+06	5.21998e+06	1.30057e+07	1.13063e+07	9.86189e+06	685452	2.85344e+06	1.9647e+06	2.74569e+06	4.72777e+06	2.5853e+06	-	-	-
MW0155793	Pro-Asn-Gln	Amino acids and derivatives	Amino acids and derivatives	C14H23N5O6	358.16	58.06	357.165	[M+H]+	3	-	-	1.25289e+07	9.49444e+06	1.00098e+07	6.0025e+06	6.89935e+06	5.4326e+06	1.35931e+06	823603	1.9008e+06	5.13819e+06	3.22986e+06	4.16948e+06	4.11129e+06	4.20577e+06	3.81481e+06	-	-	-
Rap02636	Betalamic acid	Alkaloids	Alkaloids	C9H9NO5	212.06	166.05	211.048	[M+H]+	2	18766-66-0	-	1.20401e+06	2.75202e+06	1.71324e+06	654152	981408	973267	1.59521e+06	626245	1.01018e+06	607995	726025	722129	942604	1.05806e+06	1.65934e+06	-	-	-
Lmsp002982	Quercetin-3-O-sophoroside-7-O-rhamnoside*	Flavonoids	Flavonols	C33H40O21	773.21	303.05	772.206	[M+H]+	1	-	-	149670	161256	131510	35695.2	169759	130842	243303	525481	338965	157258	61964.3	141821	270661	180457	268476	-	CM00633	MetMap115
MWSmce329	Antiarol	Others	Others	C9H12O4	185.08	125.06	184.074	[M+H]+	3	642-71-7	C10765	418647	297671	317696	155845	180411	177045	212714	207715	203599	177137	194020	195670	236038	172437	281089	-	C10765	-
WapTKC044611	1(6),7,9,11-Cadinatetraene; 4β-Form	Terpenoids	Sesquiterpenoids	C15H20	201.16	159.12	200.156	[M+H]+	2	1003047-06-0	-	1.48003e+06	1.83899e+06	2.32231e+06	4.9735e+06	4.48952e+06	3.90689e+06	608396	599652	1.09343e+06	3.05105e+06	835720	1.95215e+06	1.98723e+06	1.47445e+06	1.67488e+06	-	-	-
Waptp00696	1,5-Anhydro-D-fructose	Others	Saccharides	C6H10O5	163.06	69.03	162.053	[M+H]+	2	75414-43-6	C06485	156915	158180	152409	131858	270773	198416	186819	122958	159814	179513	167980	180028	205155	171950	121455	-	C06485	-
Lasp010273	Sophoranochromene	Flavonoids	Flavanones	C30H34O4	459.25	203.07	458.246	[M+H]+	3	-	-	109292	104575	98720	65864.4	9735.23	62329.9	160450	101507	126484	108504	122298	107288	74835	48676.2	105800	-	-	-
Zbjp002681	1,7-bis(4-hydroxy-3-methoxyphenyl)hept-1-ene-3-ol	Others	Ketone compounds	C21H26O5	359.18	137.06	358.178	[M+H]+	3	-	-	622007	645127	570981	320638	557615	369898	92985.9	42384.3	115440	306459	374137	331472	296169	237903	271692	-	-	-
Zbjp001957	Cyanidin 3,5-O-diglucoside*	Flavonoids	Anthocyanidins	C27H31O16+	611.16	287.06	611.161	[M]+	3	20905-74-2	C08639	895019	648508	710825	467073	452104	492932	626308	649869	567845	286874	632810	490544	613352	595329	532780	ko00942	C08639	MetMap118
Safp001796	4-Hydroxy-L-tryptophan	Amino acids and derivatives	Amino acids and derivatives	C11H12N2O3	221.09	158.06	220.085	[M+H]+	2	25242-90-4	C21777	3.56609e+06	3.24416e+06	2.8556e+06	657483	1.15267e+06	2.09838e+06	6.8716e+06	6.53982e+06	5.50679e+06	711104	861523	995874	1.83411e+06	2.02674e+06	2.2425e+06	ko00901	C21777	-
Laxp003634	Swertisin 8-methyl ether	Flavonoids	Flavones	C23H24O11	477.14	327.08	476.132	[M+H]+	3	-	-	506211	570873	678197	1.23682e+06	667954	767305	26985.2	134926	153649	444422	818774	587179	409504	377088	287115	-	CM01114	MetMap120
Lcfp197430	3,4-dihydroxyallylbenzene	Others	Others	C12H14O2	191.11	91.05	190.099	[M+H]+	2	-	-	362528	344955	776437	2.46722e+06	649355	1.3281e+06	407371	1.67544e+06	1.1929e+06	1.79888e+06	713272	1.06119e+06	281648	205595	189579	-	-	-
Zadp004927	12-O-methylspruceanone	Terpenoids	Ditepenoids	C20H28O2	301.22	301.22	300.209	[M+H]+	3	-	-	1.30048e+06	1.59085e+06	1.44814e+06	1.45805e+06	1.78948e+06	1.62603e+06	1.63507e+06	1.47528e+06	2.15047e+06	4.53163e+06	5.07593e+06	4.11939e+06	1.38179e+06	1.57108e+06	1.54841e+06	-	-	-
MWSHY0092	Eriodictyol-7-O-Rutinoside (Eriocitrin)*	Flavonoids	Flavanones	C27H32O15	597.18	289.07	596.174	[M+H]+	3	13463-28-0	C09732	1.24797e+06	1.65224e+06	1.35956e+06	997357	1.61084e+06	2.10718e+06	5.31948e+06	3.46689e+06	4.53214e+06	5.08795e+06	2.94266e+06	3.85771e+06	3.22733e+06	3.12264e+06	3.07077e+06	-	C09732	-
MWSHC2099	Salcolin A*	Flavonoids	Flavones	C27H26O11	527.16	331.08	526.148	[M+H]+	3	369390-51-2	-	109240	148916	130343	135406	86840.7	110906	110036	89755.4	163902	419925	500695	408023	198873	193566	194033	-	-	-
Lmhp112042	1-Linoleoylglycerol*	Lipids	Glycerol ester	C21H38O4	355.28	263.24	354.277	[M+H]+	1	2277-28-3	-	142183	122895	142794	183814	158779	207440	352014	441080	343864	133132	140455	129034	97997.9	107284	128211	-	-	-
MWS04447	Homoproline	Amino acids and derivatives	Amino acids and derivatives	C6H11NO2	130.09	70.07	129.079	[M+H]+	2	535-75-1	-	4.3014e+06	5.24028e+06	5.40272e+06	7.93025e+06	2.42859e+06	4.88876e+06	3.72611e+06	4.34743e+06	8.67119e+06	2.72089e+07	2.44292e+07	2.12051e+07	2.74936e+06	2.79007e+06	3.08293e+06	-	-	-
Smgp006397	Dihydrocorynantheine	Alkaloids	Plumerane	C22H28N2O3	369.21	144.08	368.21	[M+H]+	3	4684-43-9	C16953	38544.3	44556.3	40872.5	38161.4	46882.8	39160.7	25714.8	10476.2	28429.2	69764	68004.2	59544.7	22187	22667	41416.9	-	C16953	-
WapTKC049422	15-Hydroxy-3-Oxolanosta-7,9(11),24-Trien-26-al	Terpenoids	Triterpene	C30H44O3	453.34	417.32	452.329	[M+H]+	2	1225286-06-5	-	270185	371505	441297	923104	782073	718253	180911	183049	296447	754316	58735.7	386034	304066	248322	266463	-	-	-
MWS5164	N,N'-Dimethylarginine;SDMA*	Amino acids and derivatives	Amino acids and derivatives	C8H18N4O2	203.15	70.07	202.143	[M+H]+	3	30344-00-4	-	1.5128e+06	1.65038e+06	1.45367e+06	941963	1.63027e+06	1.873e+06	4.22054e+06	2.34189e+06	3.04639e+06	2.10709e+06	1.62575e+06	1.69749e+06	1.02179e+06	1.62603e+06	1.19492e+06	-	-	-
ML10195036	3-Dehydrosphinganine	Lipids	Sphingolipids	C18H37NO2	300.3	60.05	299.282	[M+H]+	3	16105-69-4	C02934	508650	298999	357583	172617	106009	268976	787626	809714	664868	129659	219750	229120	446782	167782	411769	ko00600,ko01100	C02934	-
pme2596	4-Pyridoxate	Others	Vitamin	C8H9NO4	184.06	148.04	183.053	[M+H]+	3	82-82-6	C00847	2.38595e+06	2.58135e+06	3.98638e+06	9.99729e+06	7.79587e+06	7.26787e+06	753012	568549	1.43866e+06	4.55017e+06	4.92635e+06	4.39546e+06	3.02426e+06	2.98202e+06	3.51648e+06	ko00750,ko01100	C00847	-
Sazp004843	Paliurine G	Alkaloids	Alkaloids	C36H49N5O6	648.37	148.11	647.368	[M+H]+	1	-	-	152970	1.29463e+06	698117	595381	1.22167e+06	1.71272e+07	8.20018e+07	7.95119e+07	7.84102e+07	6.90236e+07	7.89292e+07	6.41189e+07	2.46889e+07	2.32264e+07	2.23107e+07	-	-	-
MWSslk064	Dimethyl 4-Hydroxyisophthalate	Phenolic acids	Phenolic acids	C10H10O5	211.06	147.01	210.053	[M+H]+	3	5985-24-0	-	68362.9	61298.5	64012.5	60739.6	97352.8	69070.8	29169.1	77742.2	57739.5	74874.7	82420.1	76061.3	65717.1	84745.9	97734.8	-	-	-
Lmhp010515	LysoPC 17:0(2n isomer)*	Lipids	LPC	C25H52NO7P	510.36	184.07	509.348	[M+H]+	2	-	-	2.20828e+06	1.74534e+06	1.64471e+06	316314	268108	400200	832156	1.32937e+06	912390	238891	475816	380800	474582	391580	671200	-	-	-
WapTKC012013	Eperuol*	Terpenoids	Ditepenoids	C18H30O	263.24	81.07	262.23	[M+H]+	1	87553-46-6	-	1.23815e+07	9.72651e+06	9.8362e+06	4.96491e+06	8.08177e+06	6.99425e+06	8.87788e+06	7.64126e+06	7.73784e+06	5.65092e+06	7.51194e+06	6.23082e+06	4.8284e+06	4.12877e+06	4.93884e+06	-	-	-
WapTKC041396	11-Acetoxycyclofarnesa-4,8,10-Trien-15-al	Terpenoids	Sesquiterpenoids	C17H24O3	277.18	135.12	276.173	[M+H]+	2	109326-05-8	-	1.33948e+06	1.38704e+06	1.21491e+06	621515	1.32637e+06	1.56749e+06	3.94167e+06	4.41156e+06	3.41704e+06	378753	289587	476236	1.0445e+06	960863	1.01406e+06	-	-	-
MWS201442	Phe-Thr	Amino acids and derivatives	Amino acids and derivatives	C13H18N2O4	267.13	120.08	266.127	[M+H]+	3	51352-44-4	-	205413	123193	153693	111251	58210	119579	258974	369576	268293	84366	52193.9	77799.5	115878	84993.6	93435	-	-	-
pmb0142	Caffeic aldehyde	Others	Aldehyde compounds	C9H8O3	165.05	95.05	164.047	[M+H]+	3	141632-15-7	C10945	62419.9	118450	103235	154433	90859.2	111577	67298.3	11604.8	49033.8	87362.5	118408	93912.8	58024	72985.1	73068.1	ko00940,ko01110	C10945	MetMap166,MetMap170
pmb0489	N-Glucosyl-p-coumaroylputrescine	Alkaloids	Phenolamine	C19H28N2O7	397.2	147.04	396.19	[M+H]+	3	-	-	2.1634e+06	534494	1.17211e+06	464745	780407	1.27592e+06	3.88928e+06	7.31286e+06	4.7654e+06	1.42269e+06	82025.3	841420	1.19766e+06	1.63268e+06	1.39015e+06	-	-	-
Sazp006516	Adouetine Y'	Alkaloids	Alkaloids	C31H42N4O4	535.33	148.11	534.321	[M+H]+	1	-	-	375763	1.85058e+07	5.23931e+07	2.24202e+08	2.11494e+08	1.74297e+08	93214.9	407505	221591	106514	4.53146e+06	7.25852e+06	2.70166e+07	2.48675e+07	2.54708e+07	-	-	-
Lmfp006902	Centrolobol	Phenolic acids	Phenolic acids	C19H24O3	301.18	131.05	300.173	[M+H]+	3	30359-01-4	-	78557.7	62495.9	86036.4	148075	128122	133042	112814	89460.1	95124.2	71073.6	35601.6	67587.2	124586	67499.9	95048.7	-	-	-
Lahp004712	Rhamnosyl-Rhamnazin-3-O-β-D-glucoside	Flavonoids	Flavonols	C29H34O16	639.19	331.08	638.185	[M+H]+	3	-	-	479851	410434	399848	218671	125447	260447	614000	198813	459827	673506	511429	531163	285947	274536	326303	-	-	-
MWS201465	Glu-Phe	Amino acids and derivatives	Amino acids and derivatives	C14H18N2O5	295.13	120.08	294.122	[M+H]+	1	20556-22-3	-	445049	452874	420027	304291	143541	268029	444481	554348	447224	238462	166201	203604	208694	207907	239026	-	-	-
Lbhp011917	Esculin glucoside	Lignans and Coumarins	Coumarins	C21H26O14	503.14	179.03	502.132	[M+H]+	2	-	-	179315	144656	218471	444412	357049	343288	113520	43863.6	123265	301560	342631	283042	126826	102211	129385	-	-	-
Zbqp000676	3-(triazan-2-yl)propyl L-prolinate	Amino acids and derivatives	Amino acids and derivatives	C8H18N4O2	203.15	116.07	202.143	[M+H]+	3	-	-	281836	543630	358168	139910	173664	255904	652371	385826	498201	414609	180743	280478	211686	255683	266821	-	-	-
MWS1860	Pyrrolidin	Alkaloids	Pyrrole alkaloids	C4H9N	72.08	55.05	71.0735	[M+H]+	3	123-75-1	-	432518	534206	525202	692561	179729	382597	168403	13536.1	161169	441967	472046	456753	455736	406611	419960	-	-	-
MWSslk036	Alpinetin	Flavonoids	Flavanones	C16H14O4	271.1	167.05	270.089	[M+H]+	3	36052-37-6	-	1.29283e+06	1.5399e+06	1.6596e+06	2.63255e+06	1.49369e+06	2.11199e+06	2.30749e+06	2.67834e+06	2.02892e+06	172954	113203	299623	925800	825199	752525	-	-	-
MW0145714	Asn-Cys-Phe	Amino acids and derivatives	Amino acids and derivatives	C16H22N4O5S1	383.13	251.09	382.131	[M+H]+	3	-	-	6.84439e+06	7.76165e+06	1.46667e+07	4.41217e+07	3.02228e+07	3.07795e+07	5.20877e+06	3.34549e+06	7.34707e+06	1.96268e+07	669098	1.02793e+07	1.08047e+07	1.05669e+07	1.30524e+07	-	-	-
Lsjp211226	buddlenol A	Lignans and Coumarins	Lignans	C31H34O11	583.21	153.06	582.21	[M+H]+	3	-	-	197438	172268	181583	168503	223637	184072	136080	158118	162983	226518	273276	232588	163354	139361	123584	-	-	-
PDP171000	2-(3,4-dihydroxyphenyl)-4H-chromene-3,5,7-triol	Flavonoids	Flavones	C15H12O6	289.07	139.04	288.063	[M+H]+	3	-	-	4.85197e+07	4.44993e+07	4.24408e+07	2.61658e+07	2.94114e+07	3.20586e+07	4.91387e+07	6.45071e+07	5.0742e+07	2.64187e+07	3.15739e+07	2.87987e+07	2.80081e+07	2.66886e+07	2.97518e+07	-	-	-
MWStz495	N-Caffeoylputrescine	Alkaloids	Phenolamine	C13H18N2O3	251.14	163.05	250.132	[M+H]+	1	29554-26-5	C03002	209429	164479	191594	210156	390524	333231	464794	398416	503116	789159	354410	561278	519253	289138	247549	-	C03002	-
PDP123557	(2R,3R,4S)-2-(6-aminopurin-9-yl)-4-(hydroxymethyl)oxolan-3-ol*	Nucleotides and derivatives	Nucleotides and derivatives	C10H13N5O3	252.11	136.06	251.102	[M+H]+	2	19200-56-7	-	969128	983353	983893	1.0145e+06	1.27548e+06	985368	346866	69373.1	330365	819346	1.40021e+06	1.00152e+06	568462	719665	723770	-	-	-
Wafp002310	1-O-Caffeoyllysine	Alkaloids	Phenolamine	C15H20N2O5	309.14	163.04	308.137	[M+H]+	3	-	-	2.16413e+06	1.25326e+06	1.57019e+06	1.01618e+06	1.02109e+06	1.14937e+06	1.67231e+06	1.74093e+06	1.52253e+06	786150	1.12687e+06	917559	761757	887048	1.04411e+06	-	-	-
Wbmp001002	4-methoxybenzamide	Alkaloids	Alkaloids	C8H9NO2	152.07	107.05	151.063	[M+H]+	2	3424-93-9	-	2.68916e+06	3.25119e+06	2.57056e+06	972096	1.25914e+06	1.41972e+06	2.63614e+06	2.10501e+06	2.41701e+06	2.60273e+06	3.1158e+06	2.57766e+06	1.45122e+06	1.40978e+06	1.54369e+06	-	-	-
PDP062869	Tilarginine Acetate	Organic acids	Organic acids	C7H16N4O2.C2H4O2	189.14	70.06	188.127	[M+H]+	2	-	-	3.64688e+06	4.71634e+06	3.76863e+06	2.11674e+06	5.91285e+06	5.92269e+06	1.35543e+07	9.07582e+06	1.04615e+07	7.04738e+06	6.1832e+06	5.76812e+06	2.37943e+06	2.27556e+06	3.69294e+06	-	-	-
mws0736	N-Glycyl-L-leucine*	Amino acids and derivatives	Amino acids and derivatives	C8H16N2O3	189.12	86.1	188.116	[M+H]+	3	869-19-2	C02155	378578	420699	335219	77541.8	240019	230323	516492	823460	579361	216901	135915	168880	138765	205855	253432	-	C02155	-
PD1028481	4-(Aminobutyl)guanidine	Alkaloids	Alkaloids	C5H14N4	131.13	60.06	130.122	[M+H]+	1	-	-	3.86695e+07	3.87849e+07	3.11447e+07	814788	1.7692e+06	1.59926e+07	7.47952e+07	8.31214e+07	6.37102e+07	2.71788e+06	2.0128e+06	7.99905e+06	3.05339e+07	3.06987e+07	2.9623e+07	-	-	-
mws1478	Nicotine	Alkaloids	Pyridine alkaloids	C10H14N2	163.12	130.07	162.116	[M+H]+	1	54-11-5	C00745	5.92613e+07	4.56299e+07	4.93334e+07	3.68843e+07	2.22379e+07	2.96865e+07	3.01881e+07	2.70615e+07	2.63618e+07	1.73096e+07	2.21649e+07	2.03774e+07	2.2938e+07	2.05319e+07	2.33166e+07	ko00760,ko00960,ko01100,ko01110	C00745	-
Lmhp206353	Tricin-4'-O-glucoside*	Flavonoids	Flavones	C23H24O12	493.13	331.08	492.127	[M+H]+	3	-	-	1.70982e+07	2.48793e+07	1.87536e+07	9.81314e+06	7.63425e+06	7.62576e+06	3.23403e+06	1.99343e+06	2.83085e+06	3.69935e+06	3.04043e+06	3.86641e+06	5.8525e+06	5.29703e+06	5.1806e+06	-	-	-
Lacp001431	N-(3-hydroxy-4-methoxyphenethyl)-4-hydroxybutanamide	Alkaloids	Alkaloids	C14H21NO4	268.15	136.06	267.147	[M+H]+	2	-	-	6.09991e+06	8.78916e+06	6.10681e+06	755919	929276	1.66111e+06	4.93517e+06	7.20203e+06	5.1392e+06	1.42162e+06	2.10394e+06	2.06915e+06	3.29462e+06	2.70534e+06	2.29895e+06	-	-	-
Zbjp006152	1-(3,4-dihydroxyphenyl)-5-hydroxy-7-(4-hydroxy-3-methoxyphenyl)hept-1-en-3-one	Others	Ketone compounds	C20H22O6	359.15	163.04	358.142	[M+H]+	3	-	-	182979	190836	172805	116398	147102	128592	115958	71785.5	92141.7	85220.5	145898	128248	179003	114510	92692.8	-	-	-
PDP212633	3-({4,8-dihydroxy-2,6-dioxabicyclo[3.2.1]octan-3-yl}oxy)-2,4,5,6-tetrahydroxyhexanal	Others	Others	C12H20O10	325.11	127.04	324.106	[M+H]+	2	-	-	229179	290797	305576	487926	413171	401216	203886	153946	187336	221015	348244	269917	211066	339412	208342	-	-	-
pme1184	Deoxyguanosine	Nucleotides and derivatives	Nucleotides and derivatives	C10H13N5O4	268.1	152.06	267.097	[M+H]+	2	961-07-9	C00330	171603	246861	209800	212071	200181	196598	158485	153422	193152	341943	141037	218391	125996	169860	159093	ko00230,ko01100,ko01232,ko02010	C00330	-
Lajp005820	Gardenin A glucoside	Flavonoids	Flavones	C27H32O14	581.18	419.13	580.179	[M+H]+	3	-	-	832247	1.05028e+06	844343	456672	435746	466997	550152	388030	534108	794177	562812	619130	381674	560980	443478	-	-	-
Zmdp002216	γ-Glu-Leu	Amino acids and derivatives	Amino acids and derivatives	C11H20N2O5	261.14	86.1	260.137	[M+H]+	1	2566-39-4	-	3.23093e+06	2.86816e+06	3.08604e+06	3.23203e+06	398005	1.79106e+06	1.69521e+06	1.86848e+06	1.73149e+06	1.53005e+06	835276	1.12434e+06	891070	1.05261e+06	1.0264e+06	-	-	-
Lagp004342	Oxyayanin A glucoside*	Flavonoids	Flavones	C24H26O13	523.14	361.1	522.137	[M+H]+	2	-	-	229446	150377	185093	165819	155944	193743	325188	194614	342842	674605	685586	583592	197575	202350	173525	-	-	-
pme1210	L-Methionine	Amino acids and derivatives	Amino acids and derivatives	C5H11NO2S	150.06	61.01	149.051	[M+H]+	3	63-68-3	C00073	1.24897e+06	2.15444e+06	1.46315e+06	508945	409947	878364	2.55404e+06	1.83152e+06	2.06829e+06	1.57033e+06	1.03666e+06	1.39044e+06	1.73825e+06	1.77746e+06	1.75949e+06	ko00270,ko00470,ko00966,ko00970,ko00999,ko01100,ko01110,ko01210,ko01230,ko01240,ko04148	C00073	-
PDP153768	Oxanosine	Nucleotides and derivatives	Nucleotides and derivatives	C10H12N4O6	285.08	153.04	284.076	[M+H]+	1	80394-72-5	-	1.24194e+06	1.37251e+06	1.13782e+06	460193	531939	536519	698332	1.14733e+06	1.13863e+06	2.00184e+06	2.75228e+06	2.0362e+06	672751	546426	688716	-	-	-
MWSmce024	Scopoletin-7-O-glucoside (Scopolin)	Lignans and Coumarins	Coumarins	C16H18O9	355.1	193.05	354.095	[M+H]+	3	531-44-2	C01527	6.03697e+06	8.97194e+06	6.98338e+06	4.89909e+06	6.87934e+06	5.78498e+06	5.36806e+06	6.34924e+06	5.77347e+06	5.43276e+06	3.27651e+06	4.7966e+06	6.56443e+06	6.41173e+06	8.04536e+06	ko00999,ko01110	C01527	-
Zbqp000949	5-methyl 1-propyl L-glutamate	Amino acids and derivatives	Amino acids and derivatives	C9H17NO4	204.12	85.03	203.116	[M+H]+	3	-	-	1.07273e+06	1.36399e+06	1.18645e+06	1.05878e+06	1.30546e+06	1.16891e+06	1.11607e+06	917227	971393	790366	1.92121e+06	1.28965e+06	1.02509e+06	1.66067e+06	768461	-	-	-
PDP013427	5-oxooxolane-2-carboxamide	Others	Others	C5H7NO3	130.05	84.04	129.043	[M+H]+	3	-	-	2.69377e+06	4.0528e+06	3.19246e+06	2.46915e+06	1.68564e+06	2.13778e+06	2.37929e+06	2.37338e+06	2.27442e+06	1.86677e+06	1.5665e+06	1.69918e+06	1.62934e+06	1.5003e+06	1.44399e+06	-	-	-
PDP151801	Myricetin 7-glucoside	Others	Others	C21H20O13	481.1	287.05	480.09	[M+H]+	3	34069-06-2	-	957197	1.09702e+06	1.32027e+06	2.49293e+06	2.3342e+06	2.34948e+06	2.09316e+06	2.86951e+06	2.05978e+06	373570	517165	577603	1.10655e+06	1.24031e+06	1.83131e+06	-	-	-
Sadp001863	Verpacamide A	Alkaloids	Alkaloids	C11H19N5O2	254.16	195.11	253.154	[M+H]+	1	-	-	432332	667681	1.34879e+06	4.54393e+06	3.16847e+06	3.1153e+06	151671	65741.5	733990	3.23513e+06	2.71869e+06	3.25013e+06	4.343e+06	2.85787e+06	2.71503e+06	-	-	-
pme0122	N6-Acetyl-L-lysine	Amino acids and derivatives	Amino acids and derivatives	C8H16N2O3	189.12	126.09	188.116	[M+H]+	3	692-04-6	C02727	1.66606e+06	1.70541e+06	2.14747e+06	3.9944e+06	3.21388e+06	2.92496e+06	208243	1.04122e+06	1.18998e+06	3.45096e+06	3.70669e+06	3.1248e+06	1.30868e+06	3.35096e+06	3.93256e+06	ko00310,ko01100	C02727	-
Zbzp004873	Isovitexin-7-O-(6''-feruloyl)glucoside*	Flavonoids	Flavones	C37H38O18	771.21	433.11	770.206	[M+H]+	3	-	-	2.94232e+06	2.09492e+06	2.15257e+06	688373	412570	1.17813e+06	3.68875e+06	1.41654e+06	3.50173e+06	7.29806e+06	2.82144e+06	4.73459e+06	3.43394e+06	3.16925e+06	3.62949e+06	-	CM00125	MetMap103,MetMap104
Sadp001224	4-Amino-6-hydroxypyrazolo[3,4-d]pyrimidine*	Nucleotides and derivatives	Nucleotides and derivatives	C5H5N5O	152.06	135.03	151.049	[M+H]+	1	-	-	5.92335e+07	6.75608e+07	5.47188e+07	2.00056e+07	2.29019e+07	2.83813e+07	5.60916e+07	4.30247e+07	5.02257e+07	5.28957e+07	5.80217e+07	5.03141e+07	2.97354e+07	2.88651e+07	2.76225e+07	-	-	-
MWS201403	Lys-Ala	Amino acids and derivatives	Amino acids and derivatives	C9H19N3O3	218.15	84.08	217.143	[M+H]+	3	17043-71-9	-	159689	232018	184374	138455	151816	158180	210358	157292	177627	152833	120535	139142	148975	182809	158994	-	-	-
MWSHY0098	(-)-Epigallocatechin	Flavonoids	Flavanols	C15H14O7	307.08	139.04	306.074	[M+H]+	1	970-74-1	C12136	1.35345e+07	2.30619e+07	1.72195e+07	1.29044e+07	1.85129e+07	1.68345e+07	2.13378e+07	3.16842e+07	2.29983e+07	8.94785e+06	5.72603e+06	1.17525e+07	2.94145e+07	2.6817e+07	2.41614e+07	ko00941,ko01110	C12136	-
Rlp01892	2-methyl-3-[(3,4,5-trihydroxy-6-{[(3,4,5,6-tetrahydroxyoxan-2-yl)methoxy]methyl}oxan-2-yl)oxy]-4H-pyran-4-one	Others	Ketone compounds	C18H26O13	451.15	127.04	450.137	[M+H]+	1	-	-	1.23195e+06	1.64803e+06	1.39201e+06	1.20011e+06	934559	937506	418184	310316	599515	1.54057e+06	62063.2	758685	588148	546129	984476	-	-	-
mws1293	Theaflavin	Tannins	Proanthocyanidins	C29H24O12	565.13	139.04	564.127	[M+H]+	3	4670-05-7	-	317363	236900	337747	580209	421100	402174	8249.81	133663	256559	998968	196373	622761	723123	987465	842237	-	-	-
pmb0235	O-Feruloyl coumarin	Lignans and Coumarins	Coumarins	C19H14O5	323.09	177.05	322.084	[M+H]+	3	-	-	365451	267434	323334	350899	180146	252729	201554	207740	205932	211074	148080	189826	230819	221677	284453	-	-	-
Lmyp004795	Isovitexin-7-O-xyloside-2''-O-rhamnoside	Flavonoids	Flavones	C32H38O18	711.21	381.1	710.206	[M+H]+	3	-	-	284235	190360	320455	653088	653911	552834	150169	30033.8	174233	510761	347648	424467	405515	360886	421104	-	CM00108	MetMap104
Lmfp004055	Morin-3-O-xyloside*	Flavonoids	Flavonols	C20H18O11	435.09	303.05	434.085	[M+H]+	3	-	-	653202	387020	454504	192075	377345	281907	270693	410085	316173	219310	205606	199532	147825	170741	180342	-	CM01022	MetMap124
Zmdp005767	Formononetin 7-O-(6-O-malonyl-beta-D-glucoside)	Flavonoids	Isoflavones	C25H24O12	517.13	269.09	516.127	[M+H]+	3	-	C16222	236834	288043	217820	39347.3	7869.45	32923.7	70185.2	97178.2	151774	424145	407954	357460	123102	75586.1	143495	ko00943	C16222	-
Lcsp002261	Thr-Trp	Amino acids and derivatives	Amino acids and derivatives	C15H19N3O4	306.14	188.07	305.138	[M+H]+	3	186761-42-2	-	599536	335256	426851	264674	307088	317514	444050	396924	420292	419511	484879	414497	263703	184571	258746	-	-	-
Lmnp002845	Hispidulin-8-C-glucoside*	Flavonoids	Flavones	C22H22O11	463.13	343.09	462.116	[M+H]+	1	-	-	1.27464e+06	1.10837e+06	1.27804e+06	1.6242e+06	1.00272e+06	1.12235e+06	357888	454364	393986	345425	709091	570340	742669	567229	681238	-	CM00912	MetMap110
Lcyp000678	Prudomenin*	Flavonoids	Flavonols	C23H24O12	493.13	331.08	492.127	[M+H]+	3	-	-	1.79326e+07	2.66284e+07	2.04915e+07	1.33356e+07	1.04167e+07	1.04051e+07	4.52081e+06	2.53766e+06	3.59775e+06	3.87181e+06	4.00826e+06	4.45711e+06	6.52542e+06	5.5534e+06	4.82228e+06	-	-	-
MWS20645	Gly-Tyr	Amino acids and derivatives	Amino acids and derivatives	C11H14N2O4	239.1	136.08	238.095	[M+H]+	3	658-79-7	-	5.15981e+06	4.69188e+06	3.9753e+06	173128	176801	1.14095e+06	5.00487e+06	5.38072e+06	4.2643e+06	550301	145038	685746	2.03805e+06	2.67299e+06	2.45575e+06	-	-	-
Lamp006421	Chrysopsin feruloyl glucosyl malonyl glucoside	Flavonoids	Flavones	C41H42O22	887.22	177.06	886.216	[M+H]+	3	-	-	26469.1	46102.3	111577	412742	136595	225084	26745.6	10653.4	60560.2	228003	263056	223869	137228	122485	99246.5	-	-	-
Rlp01992	Zeanoside B	Alkaloids	Alkaloids	C16H17NO9	368.1	206.05	367.09	[M+H]+	2	113202-67-8	-	1.86379e+06	1.67944e+06	1.77e+06	1.76355e+06	1.73588e+06	1.52546e+06	628437	353656	763597	1.8538e+06	848476	1.23155e+06	753218	812616	846436	-	-	-
MEDL00575	L-Isoleucine*	Amino acids and derivatives	Amino acids and derivatives	C6H13NO2	132.1	86.09	131.095	[M+H]+	1	73-32-5	C00407	2.09567e+07	2.50182e+07	2.37531e+07	2.68156e+07	8.27706e+06	1.72801e+07	16215159	1.38443e+07	1.42817e+07	1.12894e+07	1.04124e+07	1.08356e+07	1.07748e+07	9.95149e+06	1.30641e+07	ko00280,ko00290,ko00460,ko00960,ko00966,ko00970,ko01100,ko01110,ko01210,ko01230,ko02010	C00407	-
Sadp003738	3-Hydroxytropolone	Others	Others	C7H6O3	139.04	65.04	138.032	[M+H]+	2	-	-	1.0292e+07	1.01295e+07	9.45907e+06	6.45226e+06	6.8007e+06	7.56426e+06	1.13154e+07	1.30724e+07	1.09342e+07	5.89516e+06	7.70486e+06	6.93745e+06	7.48724e+06	8.24453e+06	7.98041e+06	-	-	-
Lmhp001732	L-Prolyl-L-Phenylalanine	Amino acids and derivatives	Amino acids and derivatives	C14H18N2O3	263.14	70.06	262.132	[M+H]+	3	13589-02-1	-	244993	314463	247219	117181	86738.2	117397	179146	191148	178392	151373	147506	134451	74495.5	141539	133369	-	-	-
MEDP1667	Phe-Glu	Amino acids and derivatives	Amino acids and derivatives	C14H18N2O5	295.13	154.09	294.122	[M+H]+	3	3617-45-6	-	5.26009e+06	6.86778e+06	5.31102e+06	2.29935e+06	2.4941e+06	4.73136e+06	1.40699e+07	1.1411e+07	1.13506e+07	5.79113e+06	6.06474e+06	5.29143e+06	2.74544e+06	3.01843e+06	2.46043e+06	-	-	-
WapTKC124133	(R)-2-((1aR,1bS,5aS,6aS)-5a-hydroxy-1b-methyl-6-methylene-3-oxo-1,1a,1b,2,3,5a,6,6a-octahydrocyclopropa[a]inden-4-yl)propanoic acid	Terpenoids	Sesquiterpenoids	C15H18O4	263.13	123.08	262.12	[M+H]+	2	-	-	1.68166e+06	1.14374e+06	1.34387e+06	1.06855e+06	977222	1.04528e+06	1.13485e+06	1.18635e+06	1.20269e+06	1.37104e+06	811664	1.06477e+06	958420	924159	1.18083e+06	-	-	-
Hmtp001106	Aquilegiolide	Others	Ketone compounds	C8H8O3	153.05	77.04	152.047	[M+H]+	2	94481-79-5	-	1.57516e+06	1.32628e+06	1.30005e+06	697351	790930	836043	1.20365e+06	1.65933e+06	1.31003e+06	824182	1.20597e+06	989635	887879	939389	878645	-	-	-
Rfn01011	(2S)-2-amino-2-methylpentanoic acid	Alkaloids	Alkaloids	C6H13NO2	132.1	86.1	131.095	[M+H]+	1	-	-	18966793	1.47783e+07	1.66659e+07	1.58393e+07	9.26154e+06	1.32562e+07	1.60794e+07	1.32068e+07	1.39661e+07	1.12583e+07	9.45865e+06	1.05687e+07	1.14097e+07	1.05528e+07	1.1039e+07	-	-	-
MWStz356	Apigenin 7-(6''-malonylglucoside)	Flavonoids	Flavones	C24H22O13	519.11	271.07	518.106	[M+H]+	3	86546-87-4	C10020	633960	549645	605781	661695	769526	686838	571750	47444.4	515226	1.33774e+06	769392	935535	463406	561809	511094	-	C10020	-
Cmqp002254	Gentianal	Alkaloids	Pyridine alkaloids	C10H11NO3	194.08	146.06	193.074	[M+H]+	2	53848-05-8	-	523927	533116	494998	360902	369643	371531	396563	300303	371459	463562	303826	386055	395501	339872	555122	-	-	-
Zmqp002952	Delphinidin-3-O-rutinoside-7-O-glucoside	Flavonoids	Anthocyanidins	C33H41O21+	773.21	465.1	773.213	[M]+	3	-	-	537268	371715	411875	241409	135932	279377	642202	1.30521e+06	833575	273045	278899	319804	495131	691167	541662	-	-	-
Waptp02740	6-Methoxycoumarin*	Lignans and Coumarins	Coumarins	C10H8O3	177.05	89.04	176.047	[M+H]+	1	-	-	1.02009e+06	1.18951e+06	1.2935e+06	2.04831e+06	1.85261e+06	1.76667e+06	1.0315e+06	892242	805188	178448	2.05396e+06	1.10582e+06	1.0643e+06	1.06464e+06	1.16525e+06	-	-	-
Lasp002993	Isobavachalcone glucoside	Flavonoids	Chalcones	C26H30O9	487.19	325.14	486.189	[M+H]+	3	-	-	2.06367e+06	2.01746e+06	1.91343e+06	1.40491e+06	2.52378e+06	1.64766e+06	380905	746784	595758	723413	1.22132e+06	1.02049e+06	1.21295e+06	1.11951e+06	835923	-	-	-
PDP179757	2-(2,4-dihydroxyphenyl)-5,7-dihydroxy-6-methoxychromen-4-one	Flavonoids	Flavones	C16H12O7	317.07	285.04	316.058	[M+H]+	3	-	-	1.93008e+06	1.14787e+06	1.37126e+06	700379	709865	1.05582e+06	2.45862e+06	1.74783e+06	2.73895e+06	5.28182e+06	5.07151e+06	4.50491e+06	1.81787e+06	1.55875e+06	1.62005e+06	-	-	-
Ladp004020	tenuiflorin C glucoside	Others	Chromone	C22H22O12	479.12	317.06	478.111	[M+H]+	1	-	-	1.48862e+07	1.4645e+07	1.32241e+07	7.05823e+06	5.77579e+06	7.61614e+06	1.24126e+07	4.90135e+06	7.42539e+06	2.49895e+06	9.00716e+06	5.55331e+06	4.75432e+06	5.47237e+06	4.49245e+06	-	-	-
MW0153129	Lys-Ser-Glu	Amino acids and derivatives	Amino acids and derivatives	C14H26N4O7	363.19	147.04	362.18	[M+H]+	3	115633-61-9	-	173963	98543.1	122012	65048.7	73334.9	107564	261052	165656	186831	80737.2	192726	147960	192874	106940	113177	-	-	-
Lmnp002616	Cirsiliol-8-C-(2''-glucosyl)glucoside	Flavonoids	Flavones	C29H34O17	655.19	493.14	654.18	[M+H]+	3	-	-	1.40185e+06	1.15355e+06	1.12146e+06	496482	404252	814980	2.27343e+06	2.7263e+06	2.13213e+06	661161	483510	620121	811262	1.094e+06	814159	-	CM00963	MetMap121
Zbyp004662	6'-O-p-hydroxybenzoylarbutin	Phenolic acids	Phenolic acids	C19H20O9	393.12	121.03	392.111	[M+H]+	3	-	-	536994	764984	563264	212363	279843	234926	190219	54491.8	247665	748902	324479	468017	193325	289176	281867	-	-	-
Lcsp003135	Leu-Val-Leu	Amino acids and derivatives	Amino acids and derivatives	C17H33N3O4	344.25	185.16	343.247	[M+H]+	3	58337-01-2	-	367548	325366	322996	229152	266760	264032	328334	353422	325491	263944	321248	276916	214198	176855	218631	-	-	-
Smnp004764	7-hydroxyaloin	Quinones	Anthraquinone	C21H22O10	435.12	255.06	434.121	[M+H]+	3	82461-12-9	-	38439.8	993096	514003	506941	389244	588609	1.15068e+06	732783	801279	239480	347941	314099	395651	385872	369540	-	-	-
pma6218	O-MethylNaringenin-8-C-arabinoside	Flavonoids	Flavanones	C21H22O9	419.13	383.1	418.126	[M+H]+	3	-	-	1.75919e+06	1.22344e+06	1.42248e+06	1.14714e+06	1.253e+06	1.35117e+06	1.95556e+06	1.16073e+06	1.501e+06	1.27243e+06	946507	1.04997e+06	811993	1.13419e+06	1.02228e+06	-	-	-
PDP150791	tricetin-4'-methyl ether-3'-β-D-glucoside	Others	Others	C22H22O12	479.12	317.07	478.111	[M+H]+	2	-	-	1.2582e+07	8.29339e+06	9.14577e+06	3.97807e+06	4.02251e+06	4.37269e+06	5.86227e+06	2.33493e+06	5.18907e+06	9.55097e+06	4.5322e+06	6.4894e+06	4.28066e+06	4.29659e+06	6.78068e+06	-	-	-
Lmnp002413	Luteolin-6-C-glucoside-7-O-rhamnoside	Flavonoids	Flavones	C27H30O15	595.17	449.11	594.159	[M+H]+	3	-	-	3.30499e+06	3.11587e+06	2.96626e+06	1.98958e+06	1.49345e+06	2.49693e+06	5.51858e+06	7.15948e+06	5.40003e+06	1.64402e+06	2.33231e+06	1.86456e+06	1.37012e+06	2.3964e+06	1.4928e+06	-	CM00177	MetMap105
PDP002585	Rhamnocitrin 5-glucoside	Others	Others	C22H22O11	463.13	313.07	462.116	[M+H]+	2	93091-77-1	-	3.52633e+06	3.78786e+06	4.05062e+06	5.62474e+06	5.11671e+06	4.33665e+06	200347	1.00174e+06	962915	2.41041e+06	2.91649e+06	2.77768e+06	3.23461e+06	2.99694e+06	2.45826e+06	-	-	-
PD0514083	5-hydroxycyclohex-2-ene-1,4-dione*	Others	Others	C6H6O3	127.04	81.03	126.032	[M+H]+	1	-	-	1.99747e+06	1.58884e+06	1.54095e+06	532146	766624	1.20322e+06	3.41854e+06	4.31134e+06	3.10735e+06	76969.9	76969.9	606842	2.72633e+06	2.97468e+06	2.58786e+06	-	-	-
MWStz421	Ternatumoside II	Flavonoids	Flavonols	C27H30O15	595.17	287.06	594.159	[M+H]+	1	1473419-87-2	-	2.22837e+06	1.13625e+06	1.56024e+06	1.07193e+06	1.63831e+06	2.03159e+06	4.73745e+06	7.72959e+06	5.18639e+06	997859	2.2941e+06	1.5814e+06	1.32308e+06	1.56887e+06	865335	-	-	-
Satp005256	5,7-dihydroxy-2-(2,4-dihydroxypentyl)-chromone	Flavonoids	Other Flavonoids	C14H16O6	281.1	221.04	280.095	[M+H]+	3	-	-	857788	621808	651948	300548	321031	448059	997136	846663	781228	218541	260771	225948	171117	151501	123436	-	-	-
Lazp003122	Chrysoeriol xylosyl glucoside	Flavonoids	Flavones	C27H30O15	595.17	301.07	594.159	[M+H]+	3	-	-	1.38312e+07	9.5105e+06	1.00036e+07	3.33443e+06	6.34731e+06	6.57289e+06	1.3501e+07	1.71011e+07	1.25542e+07	1.56674e+06	3.76626e+06	3.49341e+06	6.80106e+06	7.80567e+06	7.10495e+06	-	CM00235	MetMap106
Zmlp003063	Luteolin 7-rutinoside-4'-O-Rhamnoside	Flavonoids	Flavones	C33H40O19	741.23	433.12	740.216	[M+H]+	2	-	-	828992	804340	1.02899e+06	1.87831e+06	1.62837e+06	1.50019e+06	487583	628622	708905	1.31211e+06	699951	1.0444e+06	1.19788e+06	1.10893e+06	962669	-	CM00199	MetMap105
MWSmce565	N-Nornuciferine	Alkaloids	Aporphine alkaloids	C18H19NO2	282.15	250.11	281.142	[M+H]+	1	4846-19-9	-	6.94671e+06	6.38989e+06	5.38486e+06	251123	804280	477268	275536	210790	238945	222070	196563	468438	1.50492e+06	996462	978384	-	-	-
Lmbp003668	Kaempferol-3-O-arabinoside (Juglanin)	Flavonoids	Flavonols	C20H18O10	419.1	287.05	418.09	[M+H]+	3	5041-67-8	-	166284	144356	137767	67556.4	102720	155849	438695	504957	405739	141392	181911	153033	118560	151657	113267	-	-	-
Lahp003481	Eriodictyol apiosyl glucoside	Flavonoids	Flavanones	C26H30O15	583.16	289.07	582.159	[M+H]+	3	-	-	198205	200025	187180	139441	163576	199038	389157	281097	286342	91200.5	167758	139594	180052	142563	152977	-	-	-
PDP002565	Kaempferol 3-neohesperidoside-7-glucoside	Others	Others	C33H40O20	757.21	287.05	756.211	[M+H]+	3	78527-48-7	-	92295.4	92295.4	173989	500762	504906	503912	508225	461477	491837	519783	519943	517113	506112	486564	510460	-	-	-
Lmtp004146	Santalin*	Others	Ketone compounds	C15H14O5	275.09	107.05	274.084	[M+H]+	2	7400-10-4	-	201560	516081	402296	576199	617921	505624	139883	420533	259879	178565	363445	284926	340608	280776	274077	-	-	-
MWStz566	Swertiajaponin*	Flavonoids	Flavones	C22H22O11	463.12	313.07	462.116	[M+H]+	1	6980-25-2	C10187	704550	1.14148e+06	1.22929e+06	2.4544e+06	2.41353e+06	2.13292e+06	928722	477741	961391	1.99403e+06	1.33143e+06	1.74274e+06	2.06277e+06	2.43143e+06	2.12622e+06	-	C10187	-
Lmnp002919	Cirsimaritin-8-C-[Xylosyl-(1-2)]-glucoside	Flavonoids	Flavones	C28H32O15	609.19	477.15	608.174	[M+H]+	3	-	-	634207	468348	524630	418040	431712	348084	40916.9	454887	248158	249184	487242	336674	210518	228036	220077	-	CM00903	MetMap110
MWSHY0019	Neohesperidin	Flavonoids	Flavanones	C28H34O15	611.2	303.09	610.19	[M+H]+	3	13241-33-3	C09806	655605	761330	687275	602506	595689	678315	995183	54885.5	486656	333141	274428	325392	411825	508689	409584	ko00941	C09806	-
PDP158144	alpha-D-Glucopyranose, 6-[(2E)-3-(4-hydroxy-3-methoxyphenyl)-2-propenoate]	Others	Others	C16H20O9	357.12	177.05	356.111	[M+H]+	2	201485-21-4	-	227495	227484	230037	240226	35950	169639	295841	179750	244183	269733	357741	289326	191685	223333	212853	-	-	-
Hmqp003184	Luteolin-7-O-(6''-malonyl)glucoside-5-O-arabinoside	Flavonoids	Flavones	C29H30O18	667.15	287.06	666.143	[M+H]+	3	-	-	260457	302831	546161	1.60423e+06	813308	1.03067e+06	318278	2.0192e+06	1.02937e+06	471871	774402	639553	705220	722932	608983	-	CM00194	MetMap105
MWStz487	Robinetin	Flavonoids	Flavonols	C15H10O7	303.05	137.02	302.043	[M+H]+	2	490-31-3	C10177	1.69862e+06	1.22365e+06	2.03376e+06	4.32425e+06	5.89014e+06	7.14151e+06	1.52788e+07	2.97387e+07	1.86837e+07	3.38341e+06	3.4496e+06	3.48206e+06	3.74428e+06	3.79385e+06	4.66622e+06	-	C10177	-
Hmyp002315	3,5,7,4'-Tetrahydroxy-Coumaronochromone	Others	Chromone	C15H10O7	303.04	257.04	302.043	[M+H]+	2	-	-	2.87248e+06	3.69352e+06	4.29212e+06	8.32863e+06	1.18505e+07	1.2851e+07	23896967	7.40765e+07	4.04788e+07	6.44732e+06	6.90251e+06	7.1591e+06	9.09583e+06	8.24741e+06	1.02596e+07	-	-	-
Labp003428	Limocitrin glucosyl malonyl glucoside	Flavonoids	Flavonols	C32H36O21	757.18	347.08	756.175	[M+H]+	3	-	-	124784	84989	84211.3	1511.35	1511.35	8090.6	34407.6	40870.1	49371.4	96301.4	415227	214751	50695.9	51638.5	48559.2	-	-	-
pmb0608	Chrysoeriol-7-O-(6''-malonyl)glucoside	Flavonoids	Flavones	C25H24O14	549.12	301.07	548.117	[M+H]+	3	-	-	748956	623396	574904	129816	146322	301704	956247	316401	539569	152551	239230	199810	215485	123981	179104	-	CM00232	MetMap106
Satp005088	5-hydroxy-7-(2-hydroxypropyl)-2-(3-hydroxy-2-(4-hydroxy-3,5-dimethoxybenzyl)propyl)-chromone	Flavonoids	Other Flavonoids	C24H28O8	445.18	167.07	444.178	[M+H]+	2	-	-	354383	300295	296568	173483	141007	284033	791187	905356	706990	141867	215688	185433	212055	132068	156116	-	-	-
Hmbp002333	10-Dehydrogeniposide	Terpenoids	Monoterpenoids	C17H22O10	387.13	147.04	386.121	[M+H]+	3	-	-	383556	363831	334512	177785	162452	203252	335787	195180	256284	219486	186595	195583	165753	158769	255416	-	-	-
Lhhp102919	Asimilobine	Alkaloids	Aporphine alkaloids	C17H17NO2	268.13	191.09	267.126	[M+H]+	3	6871-21-2	-	2.76821e+06	5.39063e+07	3.37971e+07	5.56363e+07	8.00083e+07	6.14984e+07	3.62028e+07	1.70923e+07	3.50147e+07	6.84834e+07	4.14496e+07	4.93934e+07	2.71009e+07	1.88e+07	3.16032e+07	-	-	-
Zblp004317	3-(2-oxopropyl)-3-hydroxyindolin-2-one	Alkaloids	Plumerane	C11H11NO3	206.08	120.09	205.074	[M+H]+	1	-	-	56896.9	284485	244669	540580	645277	2.60563e+06	1.06565e+07	1.08714e+07	1.03002e+07	8.44535e+06	1.71485e+06	6.29985e+06	1.11789e+07	1.03879e+07	1.31239e+07	-	-	-
Lmdp003509	Quercetin-3-O-xyloside (Reynoutrin)*	Flavonoids	Flavonols	C20H18O11	435.09	303.06	434.085	[M+H]+	3	549-32-6	-	903568	817253	739509	255902	197928	268736	436018	586347	438821	149377	84991.7	131015	186337	250979	236107	-	CM00561	MetMap116
Lcsp002568	Val-Ile-Val	Amino acids and derivatives	Amino acids and derivatives	C16H31N3O4	330.24	185.16	329.231	[M+H]+	3	-	-	565119	519238	520411	433341	364175	417703	493484	642614	581895	637282	754144	596746	200880	203944	218600	-	-	-
Lmmp003530	3,4-Divanillyltetrahydrofuran*	Lignans and Coumarins	Lignans	C20H24O5	345.17	137.06	344.162	[M+H]+	2	34730-78-4	-	139603	459505	307652	340043	496021	390691	281328	239034	262218	270364	352727	283675	172191	333288	266493	-	-	-
MW0145513	Arg-Thr-Cys	Amino acids and derivatives	Amino acids and derivatives	C13H26N6O5S1	379.18	216.09	378.168	[M+H]+	3	-	-	990594	1.57647e+06	1.66146e+06	3.17317e+06	2.96493e+06	2.49929e+06	220275	44055	1.0587e+06	4.76485e+06	3.001e+06	3.56719e+06	2.30428e+06	2.11332e+06	2.03587e+06	-	-	-
Qmzp101908	5'-Methoxylariciresinol	Lignans and Coumarins	Lignans	C21H26O7	391.17	149.02	390.168	[M+H]+	3	105256-12-0	-	920841	1.06913e+06	937749	708808	504184	731825	1.23314e+06	337226	770415	711341	791738	716258	575131	736363	729857	-	-	-
PDP152473	Cyanomaclurin	Others	Others	C15H12O6	289.07	139.04	288.063	[M+H]+	3	10020-68-5	-	4.85448e+07	5.43014e+07	4.71625e+07	3.012e+07	3.2033e+07	4.38267e+07	9.48278e+07	7.00824e+07	6.91908e+07	1.61335e+07	2.78668e+07	2.29878e+07	2.69386e+07	3.19725e+07	2.83597e+07	-	-	-
MWSHY0064	Isorhamnetin-3-O-neohesperidoside*	Flavonoids	Flavonols	C28H32O16	625.17	317.07	624.169	[M+H]+	1	55033-90-4	-	5.03341e+06	3.63722e+06	4.00534e+06	2.68542e+06	1.89605e+06	3.017e+06	5.92206e+06	4.31034e+06	4.75468e+06	3.30858e+06	7.27933e+06	4.46305e+06	1.13942e+06	2.23789e+06	1.73398e+06	-	CM00843	MetMap109
WaYp005219	1-O-(p-coumaroyl) 3-Hydroxy-3-methylglutaric acid	Phenolic acids	Phenolic acids	C15H16O7	309.1	147.04	308.09	[M+H]+	3	-	-	5.22072e+06	4.44242e+06	4.70052e+06	4.17632e+06	4.82949e+06	3.69011e+06	438916	438916	846876	2.47872e+06	3.08068e+06	2.66268e+06	2.19458e+06	3.40466e+06	2.57526e+06	-	CM02640	MetMap170
MW0153677	Met-Thr-His	Amino acids and derivatives	Amino acids and derivatives	C15H25N5O5S1	388.16	127.04	387.158	[M+H]+	3	-	-	2.85507e+06	1.25947e+06	1.69624e+06	252084	181163	406202	1.16451e+06	1.64321e+06	1.13286e+06	48832.1	69969.9	77136.1	148077	238231	239158	-	-	-
Xmyp004678	Kaempferol-3-O-(2''-O-xylosyl-6''-O-rhamnosyl)glucoside	Flavonoids	Flavonols	C32H38O19	727.21	287.05	726.201	[M+H]+	2	-	-	190921	406028	315115	381676	421822	589316	1.33958e+06	1.78127e+06	1.37596e+06	638071	402653	625178	1.04444e+06	770441	808597	-	CM00500	MetMap113
PDP155660	Scutellarein 6-glucoside*	Flavonoids	Flavones	C21H20O11	449.11	287.06	448.101	[M+H]+	1	-	-	877088	2.3057e+06	1.70523e+06	2.16057e+06	2.44325e+06	3.50372e+06	8.31098e+06	8.7284e+06	7.58415e+06	3.84198e+06	1.95286e+06	3.23658e+06	4.59322e+06	5.50666e+06	5.20652e+06	-	-	-
Wacyp04031	4-(2,4,6-Trihydroxybenzoyl)-3-Formyl-5-Hydroxybenzoic acid	Phenolic acids	Phenolic acids	C15H10O8	319.05	153.02	318.038	[M+H]+	1	-	-	3.47253e+06	2.48892e+06	2.57843e+06	969241	1.20639e+06	1.19328e+06	1.61512e+06	1.70124e+06	1.48907e+06	812643	1.34566e+06	1.02775e+06	822142	1.13081e+06	865410	-	-	-
MWSprf034	Gaultherin	Phenolic acids	Phenolic acids	C19H26O12	447.15	153.06	446.142	[M+H]+	3	490-67-5	-	5.17869e+06	3.20001e+06	3.37641e+06	124657	165754	541189	2.12512e+06	2.18008e+06	1.92379e+06	1.00858e+06	846978	875429	666038	963568	659836	-	-	-
PD0313021	2-[(2R)-3-(3,4-dihydroxyphenyl)-2-hydroxypropyl]benzene-1,3,5-triol	Others	Others	C15H16O6	293.1	123.04	292.095	[M+H]+	2	-	-	2.71602e+06	1.09836e+06	1.62488e+06	495649	588557	651986	1.09152e+06	1.25099e+06	994045	285195	535913	404611	380839	441269	496434	-	-	-
MW0145710	Asn-Cys-Gly	Amino acids and derivatives	Amino acids and derivatives	C9H16N4O5S1	293.09	139.04	292.084	[M+H]+	3	-	-	35574	2.75021e+06	1.41633e+06	1.51007e+06	1.83913e+06	1.86575e+06	2.63034e+06	2.94903e+06	2.65746e+06	2.12853e+06	1.15562e+06	1.77251e+06	2.29427e+06	2.38619e+06	2.82781e+06	-	-	-
Lahp003408	2-(3,4-dihydroxyphenyl)-4h-chromene-3,5,7-triol-glucoside	Flavonoids	Flavanols	C21H22O11	451.12	243.06	450.116	[M+H]+	1	-	-	45261.9	575711	306579	290949	406609	455299	881376	783021	810623	724319	335846	568904	724187	638351	685929	-	-	-
Lchp000221	(Z)-3-Ethylidene-7-hydroxy-6-methoxyphthalide	Others	Lactones	C11H10O4	207.06	91.05	206.058	[M+H]+	3	-	-	63185.8	63185.8	312854	1.31153e+06	898934	972396	441058	612035	502963	408630	402566	387664	315929	429085	325636	-	-	-
PDP289323	5,7-dihydroxy-6-{[3,4,5-trihydroxy-6-(hydroxymethyl)oxan-2-yl]oxy}-2-(3,4,5-trihydroxyphenyl)-4H-chromen-4-one*	Flavonoids	Flavones	C21H20O13	481.11	319.05	480.09	[M+H]+	1	-	-	5.2879e+06	8.2708e+06	6.27139e+06	4.23954e+06	3.58775e+06	4.52101e+06	6.95048e+06	8.34221e+06	7.27665e+06	5.79788e+06	1.05318e+07	7.41091e+06	4.39524e+06	4.847e+06	4.27814e+06	-	-	-
Hmmp002073	Apigenin-7-O-rutinoside-4'-O-Sophoroside	Flavonoids	Flavones	C39H50O24	903.25	741.2	902.269	[M+H]+	3	-	-	1.50038e+06	1.74366e+06	1.60716e+06	1.54769e+06	1.23186e+06	1.21302e+06	505983	281051	700695	1.92941e+06	1.24029e+06	1.56199e+06	1.47057e+06	1.22892e+06	937473	-	CM00140	MetMap103
MW0144461	Ala-Ala-Pro-Ala-Ala	Amino acids and derivatives	Amino acids and derivatives	C17H29N5O6	400.22	145.05	399.212	[M+H]+	3	-	-	109061	148018	114820	59940.7	205716	172129	329330	281327	402727	792321	251894	475955	291343	284088	263790	-	-	-
Smhp002581	Echinatine	Alkaloids	Pyrrole alkaloids	C15H25NO5	300.18	156.1	299.173	[M+H]+	3	480-83-1	-	671071	520812	501823	125350	200345	334912	1.02317e+06	437303	601972	88913.2	113106	103965	115787	119595	102754	-	-	-
Lmcp004347	Cyanidin-3-O-(6''-O-caffeoyl-2''-O-xylosyl)glucoside	Flavonoids	Anthocyanidins	C35H35O18+	743.18	287.06	743.182	[M]+	3	-	-	194067	134554	244864	567078	284798	377462	183556	157648	140320	19191	367487	177610	114696	154372	268256	-	CM00698	MetMap118
Wagp011647	Epoxybergamottin	Lignans and Coumarins	Coumarins	C21H22O5	355.16	203.04	354.147	[M+H]+	3	206978-14-5	C22153	174230	137788	163296	192445	304149	244674	230181	143999	188748	195379	188497	186097	162732	109923	214322	ko00999	C22153	-
MW0169536	N-[(3S)-2-oxothiolan-3-yl]butanamide	Amino acids and derivatives	Amino acids and derivatives	C8H13NO2S	188.07	170.06	187.067	[M+H]+	3	202284-85-3	-	2.47247e+07	2.89611e+07	2.40505e+07	1.28809e+07	1.41194e+07	1.46735e+07	1.9367e+07	1.16235e+07	1.39886e+07	7.96193e+06	1.07525e+07	9.73659e+06	1.12541e+07	1.43906e+07	1.25116e+07	-	-	-
Lmhp002772	p-Coumaroylcadaverine	Alkaloids	Phenolamine	C14H20N2O2	249.16	147.04	248.153	[M+H]+	1	-	-	1.58345e+06	600141	953242	399034	476796	606672	1.2817e+06	945051	1.16995e+06	1.39627e+06	1.57814e+06	1.46857e+06	1.39405e+06	850492	758246	-	-	-
HJAP011	Chrysoeriol-8-C-glucoside (Scoparin)*	Flavonoids	Flavones	C22H22O11	463.11	343.08	462.116	[M+H]+	1	301-16-6	-	1.17473e+06	1.00081e+06	1.11877e+06	1.24276e+06	860670	882134	203814	391328	372915	674292	492127	612908	731703	863210	409924	-	CM00224	MetMap106
PDP151724	Sexangularetin 3-rutinoside-7-glucoside	Others	Others	C34H42O21	787.22	479.12	786.222	[M+H]+	2	106009-65-8	-	126282	131624	111705	42713.6	99740.9	111673	273454	305819	293355	308229	123141	206553	170025	209393	264525	-	-	-
PDP059399	(2r,3r)-2-hydroxy-3-{[(2z)-3-(4-hydroxyphenyl)prop-2-enoyl]oxy}butanedioic acid	Phenolic acids	Phenolic acids	C13H12O8	319.05	273.04	296.053	[M+Na]+	3	-	-	4.97856e+06	8.52392e+06	6.29873e+06	4.48868e+06	3.80148e+06	4.9862e+06	8.35069e+06	8.57865e+06	8.18195e+06	7.05108e+06	8.18631e+06	7.02709e+06	4.66067e+06	4.74351e+06	4.42897e+06	-	-	-
mws5042	Glycyl-phenylalanine	Amino acids and derivatives	Amino acids and derivatives	C11H14N2O3	223.11	120.09	222.1	[M+H]+	3	3321-03-7	-	1.26317e+06	1.21497e+06	1.06471e+06	367261	431896	674810	1.77574e+06	1.8323e+06	1.48631e+06	215482	589109	436129	571462	532721	635842	-	-	-
Wdtp002760	γ-L-Glutamyl-L-[S-(4-hydroxyphenylbenzyl)]cysteine glycine	Amino acids and derivatives	Amino acids and derivatives	C17H23N3O7S	414.13	179.05	413.126	[M+H]+	3	-	-	108205	135414	117049	98008.1	216209	151152	127326	111116	113926	92744.7	224570	146012	95431.3	70313.2	67229	-	-	-
MWSmce448	Imidazol-1-yl-acetic acid	Alkaloids	Alkaloids	C5H6N2O2	127.05	81.04	126.043	[M+H]+	2	22884-10-2	-	1.49021e+06	1.8777e+06	1.44057e+06	467002	743417	1.08961e+06	3.02721e+06	4.72553e+06	3.19876e+06	488357	293170	793414	2.40402e+06	2.55312e+06	2.36007e+06	-	-	-
Lmjp005033	Quercetagetin-3,4'-Dimethyl Ether	Flavonoids	Flavonols	C17H14O8	347.08	314.04	346.069	[M+H]+	3	-	-	61237.7	71627.3	76719.6	117868	122345	141660	227876	239705	205676	93221.6	60672.9	76024.8	72335	52631.1	108426	-	CM00556	MetMap116,MetMap117
Sadp000724	N-Acetyl-3-Methylhistidine	Amino acids and derivatives	Amino acids and derivatives	C9H13N3O3	212.1	124.09	211.096	[M+H]+	2	-	-	1.58594e+06	1.30445e+06	1.22484e+06	343430	336885	1.26447e+06	4.96172e+06	5.04553e+06	4.14497e+06	710352	391183	748049	1.53718e+06	1.86131e+06	1.56018e+06	-	-	-
MEDTP02401	Cyclocreatine	Nucleotides and derivatives	Nucleotides and derivatives	C5H9N3O2	144.08	115.05	143.07	[M+H]+	3	-	-	6.4285e+06	6.25385e+06	5.89406e+06	4.10563e+06	4.1525e+06	4.73844e+06	7.17595e+06	4.55614e+06	5.7856e+06	5.46384e+06	4.58517e+06	4.67706e+06	3.2873e+06	3.01564e+06	2.77667e+06	-	-	-
Zbsp011292	Methyl [6]-Gingerdiol 3-acetate	Phenolic acids	Phenolic acids	C20H32O5	353.23	151.07	352.225	[M+H]+	3	-	-	261680	251795	255235	249225	217243	257816	356147	473218	370772	195127	94395.7	137306	107486	154456	156940	-	-	-
Lmhp008885	LysoPE 15:0(2n isomer)*	Lipids	LPE	C20H42NO7P	440.28	299.26	439.27	[M+H]+	1	-	-	2.56378e+06	3.18615e+06	2.31868e+06	93554.6	101860	375862	1.48848e+06	2.95693e+06	2.17447e+06	1.98152e+06	121775	937087	478842	404590	684444	-	-	-
Sasp008620	Mono(2-ethyl-5-hydroxyhexyl) phthalate	Others	Others	C16H22O5	295.15	149.02	294.147	[M+H]+	2	40321-99-1	-	154300	103375	112442	46861.3	207753	118113	81335.5	160016	101307	23830.1	16674.9	35064.4	94312.2	105107	102305	-	-	-
Lmzp006972	Dimethylmatairesinol	Lignans and Coumarins	Lignans	C22H26O6	387.18	151.08	386.173	[M+H]+	3	25488-59-9	-	168580	211063	190941	195416	203826	187763	140330	115450	123807	107473	140186	127983	144596	132142	178584	-	-	-
pme1936	Creatinine	Alkaloids	Alkaloids	C4H7N3O	114.07	86.07	113.059	[M+H]+	3	60-27-5	C00791	1.41178e+06	1.47605e+06	1.40249e+06	1.23681e+06	1.26223e+06	1.23924e+06	1.19814e+06	1.15269e+06	1.1813e+06	1.20484e+06	1.18355e+06	1.15816e+06	1.01404e+06	1.08611e+06	1.11999e+06	ko00330,ko01100	C00791	-
mws5041	L-Glycyl-L-isoleucine*	Amino acids and derivatives	Amino acids and derivatives	C8H16N2O3	189.12	86.1	188.116	[M+H]+	3	19461-38-2	-	233384	584091	340645	68273.6	105710	124617	275118	488779	327864	111523	176203	138335	116224	121245	178375	-	-	-
Zmzp006646	Capillarisin	Others	Chromone	C16H12O7	317.07	302.04	316.058	[M+H]+	3	56365-38-9	C08999	60975.3	58033.9	66459.7	94279.9	36202	60946.2	43766.9	63515.9	66584	118354	133586	185932	425777	351722	451619	-	C08999	-
WapTKC167236	4-[3-(4,8-Dimethyl-3,7-Nonadienyl)-3-Methyloxiranyl]-2-Butanone	Terpenoids	Ditepenoids	C18H30O2	279.23	81.07	278.225	[M+H]+	1	115028-53-0	-	804749	718637	691835	412405	907957	866584	1.6922e+06	2.34013e+06	1.67679e+06	319324	186187	311394	545945	430811	439828	-	-	-
pmb2406	LysoPC 17:0*	Lipids	LPC	C25H52NO7P	510.36	184.07	509.348	[M+H]+	2	50930-23-9	-	1.35733e+06	1.31268e+06	1.10589e+06	189400	229857	294821	635594	625342	540409	180174	256156	239921	326945	206808	361813	-	-	-
Lcyp000689	Cyanidin-3-O-gentiobioside*	Flavonoids	Anthocyanidins	C27H31O16+	611.16	287.06	611.161	[M]+	3	47845-44-3	-	695348	783481	703421	559446	652153	617462	664114	1.17435e+06	788052	263343	612080	503657	767436	635198	692232	-	CM00694	MetMap118
Wbkp008793	(3S,3'S)-N,N'-((1R,2R)-4-((3,4,5-trihydroxy-6-methyltetrahydro-2H-pyran-2-yl)oxy)cyclohexane-1,2-diyl)bis(2-methyl-2,3,4,9-tetrahydro-1H-pyrido[3,4-b]indole-3-carboxamide)	Alkaloids	Alkaloids	C38H48N6O7	701.37	539.32	700.358	[M+H]+	1	-	-	363872	245053	269073	127516	225275	185060	219716	251119	216293	139795	200126	164390	142109	154428	167578	-	-	-
Lmhp010757	LysoPE 20:2	Lipids	LPE	C25H48NO7P	506.32	365.31	505.317	[M+H]+	3	-	-	356417	270314	272987	111472	79182.3	127227	254824	504187	310362	33787.9	78492.7	71626.6	133572	95470.7	176003	-	-	-
Wagp011022	6'-Hydroxy-2,4,2',3',4',5'-Hexamethoxychalcone	Flavonoids	Chalcones	C21H24O8	405.15	241.07	404.147	[M+H]+	3	-	-	23540.3	37276.5	43454.1	95636.6	860026	396022	68783.4	68211.4	220105	826536	8088.61	362979	145645	157092	156090	-	CM01230	MetMap126
Sadp016944	Aristelegone A	Terpenoids	Sesquiterpenoids	C12H14O2	191.11	117.07	190.099	[M+H]+	1	-	-	82310.5	136846	95137.9	37376.8	68626.7	62571.1	100848	178791	124084	61140.7	77922.6	69865	71198.5	53271.4	57914.6	-	-	-
Zjjp092610	Dendronobilin I	Terpenoids	Sesquiterpenoids	C18H30O3	295.23	179.14	294.219	[M+H]+	1	-	-	685202	579773	553687	238484	588602	581694	1.2543e+06	1.30893e+06	1.07539e+06	250513	123661	222178	362545	444867	409009	-	-	-
PDP224190	5-(Aminomethyl)dihydrofuran-2(3H)-one	Others	Others	C5H9NO2	116.07	70.06	115.063	[M+H]+	2	-	-	2.7329e+07	2.99826e+07	2.86857e+07	2.88055e+07	3.66153e+07	3.68287e+07	5.33019e+07	4.71736e+07	4.60721e+07	2.94095e+07	2.95467e+07	2.98666e+07	3.14209e+07	3.12451e+07	2.97273e+07	-	-	-
MEDP0537	LPC(O-16:0/2:0)	Lipids	LPC	C26H54NO7P	524.36	184.07	523.364	[M+H]+	3	74389-68-7	-	9.74765e+06	8.43329e+06	8.76838e+06	7.48001e+06	1.53275e+07	9.83346e+06	3.55224e+06	4.6205e+06	3.87828e+06	3.04593e+06	4.21604e+06	3.66774e+06	3.81475e+06	3.85141e+06	5.11535e+06	-	-	-
Wbtp006564	4,8,10-trihydroxy-2-methoxy-1h,2h-furo[3,2-a]xanthen-11-one*	Flavonoids	Other Flavonoids	C16H12O7	317.07	302.04	316.058	[M+H]+	3	-	-	441029	557200	500662	506851	422960	394639	113573	107499	148082	298267	243820	287769	354670	387084	385671	-	-	-
PD0592635	Adenosine 2',3'-cyclic phosphate*	Nucleotides and derivatives	Nucleotides and derivatives	C10H12N5O6P	330.06	136.06	329.053	[M+H]+	1	634-01-5	-	572457	463353	690238	1.37957e+06	9.56059e+07	3.88127e+07	92670.5	92670.5	5.85236e+06	2.88911e+07	601112	1.3181e+07	6.92053e+06	6.30383e+06	6.43667e+06	-	-	-
Zbsp010780	Methyl [6]-Gingerdiol 5-acetate	Phenolic acids	Phenolic acids	C20H32O5	353.23	151.08	352.225	[M+H]+	3	-	-	376919	272939	283112	115841	221910	229209	470544	431693	395339	172220	123527	154594	181475	191758	180509	-	-	-
MWStz571	Nepetin (5,7,3',4'-Tetrahydroxy-6-methoxyflavone)*	Flavonoids	Flavones	C16H12O7	317.07	302.05	316.058	[M+H]+	3	520-11-6	-	471139	636444	545169	510681	471328	399679	34379.2	34379.2	73331.9	229143	171896	230453	350187	331055	370836	-	-	-
MWStz410	3,7-Dioxolanosta-8,24-dien-26-oic acid (Ganoderic Acid DM)	Terpenoids	Triterpene	C30H44O4	469.33	469.34	468.324	[M+H]+	2	173075-45-1	-	3.36365e+06	582905	1.64652e+06	339475	2.66733e+06	1.29795e+06	476136	743553	980425	2.46275e+06	174810	1.12593e+06	354522	390515	616243	-	-	-
Ladp005126	N-Caffeoyl-4-O-methyldopamine	Alkaloids	Phenolamine	C18H19NO5	330.13	163.04	329.126	[M+H]+	3	-	-	127976	135282	121213	79549.5	100830	84338.4	60932.1	54316.3	67025.5	104631	111575	104326	89217.5	103768	86698.7	-	-	-
pmp001236	Clove chromone	Others	Chromone	C11H10O4	207.07	121.03	206.058	[M+H]+	3	-	-	108456	136341	122069	120749	133542	125967	121254	80333	114101	167331	191116	169518	130695	117811	103618	-	-	-
Zmjp000182	N(omega)-Methyl-L-arginine*	Amino acids and derivatives	Amino acids and derivatives	C7H16N4O2	189.13	70.07	188.127	[M+H]+	1	17035-90-4	C03884	4.36966e+06	5.17688e+06	4.32917e+06	2.55278e+06	4.96434e+06	4.36022e+06	6.76689e+06	3.35888e+06	5.28731e+06	6.18502e+06	5426505	5.11204e+06	2.33716e+06	4.42532e+06	3.03525e+06	-	C03884	-
Wbjp005910	peganoneⅠ	Quinones	Anthraquinone	C16H12O5	285.07	285.07	284.068	[M+H]+	3	-	-	981021	773536	730033	141048	213731	324485	912867	515212	896133	1.62451e+06	1.6862e+06	1.44744e+06	615769	520342	575982	-	-	-
Lhqp101807	Osthol	Lignans and Coumarins	Coumarins	C15H16O3	245.12	189.06	244.11	[M+H]+	3	484-12-8	C09280	184601	193133	198894	239005	184713	199775	151437	88869.2	159027	314522	233003	238901	99456.9	83643.9	101839	-	C09280	-
MWSmce116	5'-Deoxyadenosine*	Nucleotides and derivatives	Nucleotides and derivatives	C10H13N5O3	252.1	136.06	251.102	[M+H]+	2	4754-39-6	C05198	840527	436828	658481	737692	489453	549859	295003	277825	519707	1.45288e+06	1.28288e+06	1.14909e+06	273927	353698	263305	-	C05198	-
Yalp000545	N-Methyl-L-proline*	Amino acids and derivatives	Amino acids and derivatives	C6H11NO2	130.09	84.08	129.079	[M+H]+	1	475-11-6	C22223	4.3229e+06	2.214e+06	3.26221e+06	3.23725e+06	2.10877e+06	3.54398e+06	7.02786e+06	8.38295e+06	8.0913e+06	9.63487e+06	1.09729e+06	5.10787e+06	4.07503e+06	6.01486e+06	4.3472e+06	-	C22223	-
Hmxp006108	3-Hydroxy-5,7,8-trimethoxyflavone*	Flavonoids	Flavonols	C18H16O6	329.1	314.07	328.095	[M+H]+	3	103393-10-8	-	79943.7	161080	104935	42628	133273	81803.9	57216.9	68203.2	76162.6	129973	101519	106514	69585.8	78138.9	61198.8	-	-	-
Lmdp006732	Scutellarein-4'-methyl ether (5,6,7-Trihydroxy-4'-methoxyflavone)	Flavonoids	Flavones	C16H12O6	301.07	258.05	300.063	[M+H]+	3	6563-66-2	-	127877	155255	126423	65852.2	66617.4	102511	247615	187061	218229	221791	175385	215035	280823	210334	144200	-	CM00892	MetMap110
Lssp210308	dihydromachaeric acid lactone	Terpenoids	Triterpene	C30H48O3	457.36	175.15	456.36	[M+H]+	2	-	-	128203	203854	186564	268706	130545	186699	134994	107403	138389	207150	235133	209974	165302	151375	120689	-	-	-
PD0095256	(2S,4R)-1,4-dimethylpyrrolidine-2-carboxylic acid*	Alkaloids	Alkaloids	C7H13NO2	144.1	98.1	143.095	[M+H]+	2	-	-	2.14186e+06	2.08913e+06	1.84477e+06	761895	679797	735393	793580	1.3002e+06	851219	68530.8	638633	433913	755235	718348	1.0808e+06	-	-	-
Lajp006112	5,8,3'-trihydroxy-6,7,4'-trimethoxyflavone-8-O-malonylglucoside*	Flavonoids	Flavones	C27H28O16	609.15	361.1	608.138	[M+H]+	2	-	-	101215	123781	106996	84989.3	15010	65683.8	128421	94808.8	404306	1.57507e+06	1.76552e+06	1.42186e+06	428102	509859	403197	-	-	-
MWS2673	5,6-DHET	Lipids	Free fatty acids	C20H34O4	339.25	121.1	338.246	[M+H]+	3	213382-49-1	C14772	445988	308786	478784	884372	2.06868e+06	1.22588e+06	223311	431018	328154	332111	388077	397750	548375	424286	712717	ko00590,ko01100	C14772	-
Sasp006465	3-methyl-2-indolic acid	Alkaloids	Alkaloids	C10H9NO2	176.07	130.07	175.063	[M+H]+	1	-	-	2.72687e+07	3.10839e+07	2.41213e+07	3.90118e+06	3.83082e+06	7.84686e+06	2.37703e+07	2.11584e+07	1.99792e+07	1.00386e+07	1.34064e+07	1.14042e+07	1.01308e+07	1.02516e+07	1.05694e+07	-	-	-
Zmsp009001	2-hydroxy-3-{[3,4,5-trihydroxy-6-({[3,4,5-trihydroxy-6-(hydroxymethyl)oxan-2-yl]oxy}methyl)oxan-2-yl]oxy}propyl octadeca-9,12-dienoate	Others	Others	C33H58O14	679.39	263.24	678.383	[M+H]+	3	-	-	139402	90996.4	105294	65672.8	104361	84419	82027.5	126774	95515.5	59974.7	98551.7	73947	52682.2	42437.8	70039.5	-	-	-
Safp003571	5-Formylbenzofuran	Others	Others	C9H6O2	147.04	91.05	146.037	[M+H]+	2	10035-16-2	-	1.89117e+07	1.32717e+07	1.47294e+07	9.28032e+06	8.6925e+06	1.16213e+07	2.2161e+07	1.97e+07	1.70921e+07	1.7385e+06	1.81186e+07	1.05634e+07	1.31026e+07	1.26562e+07	1.16876e+07	-	-	-
Hmpp002596	5'-Hydroxyhexahydrocurcumin	Phenolic acids	Phenolic acids	C21H26O7	391.17	137.05	390.168	[M+H]+	3	-	-	599126	635995	623731	648413	402166	518971	493697	230937	363082	366140	636572	490805	448600	404080	522556	-	-	-
MWS1909	2-Pentadecanone	Others	Ketone compounds	C15H30O	227.24	55.05	226.23	[M+H]+	3	2345-28-0	-	137329	64247	92187.2	57784.6	776327	391350	288526	128818	197481	152718	140418	175470	291079	160027	301321	-	-	-
Lcsp001929	Ala-Glu-Leu	Amino acids and derivatives	Amino acids and derivatives	C14H25N3O6	332.18	173.09	331.174	[M+H]+	3	-	-	257241	99949.1	155665	63947.9	114248	99691.8	142067	161086	140668	97032.4	133856	119458	135513	61816.4	74784.8	-	-	-
PDP061125	SCHEMBL115205	Organic acids	Organic acids	C10H9NO3	192.07	146.06	191.058	[M+H]+	3	-	-	7.23288e+06	6.86014e+06	6.14068e+06	2.51738e+06	2.42398e+06	2.74627e+06	3.84863e+06	1.83975e+06	2.49736e+06	1.11002e+06	2.15393e+06	1.87617e+06	2.85297e+06	2.18141e+06	1.81224e+06	-	-	-
Lalp013087	Bis(2-ethyl-hexyl)-phthalate	Phenolic acids	Phenolic acids	C24H38O4	391.28	149.02	390.277	[M+H]+	1	-	-	70783.4	56525.9	99686.3	243813	168702	191162	130780	103896	108951	75401.6	124237	95541.3	78428.8	47697.3	81678.7	-	-	-
PDP054504	4-{[(2s,3r,4s,5s,6r)-3,4,5-trihydroxy-6-(hydroxymethyl)oxan-2-yl]oxy}pyridine-3-carboxylic acid	Alkaloids	Alkaloids	C12H15NO8	302.09	140.03	301.08	[M+H]+	3	-	-	1.00173e+07	8.95353e+06	9.20041e+06	8.06049e+06	7.58102e+06	7.00767e+06	3.7553e+06	3.65955e+06	4.72583e+06	8.79941e+06	9.94084e+06	8.40634e+06	4.55118e+06	4.65817e+06	5.94469e+06	-	-	-
Zbzp002036	Cyanidin-3-O-sambubioside-5-O-glucoside*	Flavonoids	Anthocyanidins	C32H39O20+	743.2	287.05	743.203	[M]+	3	-	-	984500	642658	834790	919633	1.16249e+06	1.02646e+06	968051	676323	690798	165240	490132	355004	464278	427255	598770	-	-	-
pma0948	Phenylethanolamine	Alkaloids	Alkaloids	C8H11NO	138.09	120.08	137.084	[M+H]+	3	7568-93-6	C02735	329762	420900	358966	293504	223954	240971	169936	91105.6	233354	644687	643030	555314	201133	239451	242857	-	C02735	-
Lajp002779	Gallocatechin-(4α→8)-catechin-(4α→8)-catechin	Flavonoids	Flavanols	C45H38O19	883.21	595.14	882.201	[M+H]+	1	79127-37-0	-	4.9046e+07	4.95887e+07	4.62591e+07	3.40261e+07	2.78965e+07	3.54186e+07	5.3248e+07	7.3374e+07	5.25751e+07	9.63166e+06	2.66653e+07	2.18907e+07	3.68594e+07	3.7253e+07	3.40006e+07	-	CM01816	MetMap140
Wcfp008029	Sphinganine	Lipids	Sphingolipids	C18H39NO2	302.3	60.04	301.298	[M+H]+	2	764-22-7	C00836	84648.1	82713.1	72248.4	26519.3	34356.7	58202.6	169261	161848	147379	74679	64957.6	78280.2	112128	62423	140629	ko00600,ko01100	C00836	-
MW0149645	Gln-Asp-Gln	Amino acids and derivatives	Amino acids and derivatives	C14H23N5O8	390.15	153.05	389.155	[M+H]+	3	-	-	104148	125164	141135	247051	177276	173060	16644.6	16644.6	54249.4	204669	191717	175199	83223.1	93194.5	102478	-	-	-
Lajp005530	Gardenin C malonyl glucoside*	Flavonoids	Flavones	C29H32O17	653.17	347.08	652.164	[M+H]+	3	-	-	76477.2	102205	92545.1	105361	76361.9	80018.8	36649.2	106948	156571	495658	200135	309833	157579	166045	143571	-	-	-
mws1436	1,18-Octadecanediol	Lipids	Free fatty acids	C18H38O2	287.29	97.1	286.287	[M+H]+	3	3155-43-9	-	30757.3	37464.8	31357.8	20344.8	21063.7	21679.9	25582.3	20298.5	23110.2	23789.5	35683.9	27008.9	16097.4	11145.8	26973.1	-	-	-
Lmsp009300	5,6-Dihydroxy-7,4'-dimethoxyflavone (Ladanein)	Flavonoids	Flavones	C17H14O6	315.09	272.07	314.079	[M+H]+	3	10176-71-3	-	83927.5	103082	94764.2	99801.8	75902.7	84395.7	70569.5	61065.9	66627	69864.1	98394.6	76565.6	46310.6	78598.2	85209.7	-	CM00941	MetMap121
PDP064902	Xylarinorditerpene R	Terpenoids	Ditepenoids	C18H28O2	277.22	93.07	276.209	[M+H]+	1	-	-	1.03377e+06	435971	652709	324067	871062	554197	380728	519631	372757	63065.4	63065.4	126234	378906	473180	315327	-	-	-
Wagp003404	N-Feruloyl-1,6-Hexanediamine	Alkaloids	Phenolamine	C16H24N2O3	293.19	177.05	292.179	[M+H]+	3	-	-	290780	362528	350108	443926	505880	396475	82764.9	16015.8	55528.1	80078.9	186247	127997	107332	238300	296080	-	-	-
Zbsp005349	Tricin-7-O-(6''-O-acetyl)glucoside	Flavonoids	Flavones	C25H26O13	535.14	331.08	534.137	[M+H]+	3	-	-	51110.5	90730	78222.4	107431	183754	117600	5627.77	5627.77	10130	28138.8	57860.3	48364.5	69824	71944.7	49806.6	-	-	-
Zmsp000237	1,4-Dideoxy-1,4-imino-(2-O-β-D-glucosyl)-D-arabinitol	Alkaloids	Pyrrole alkaloids	C11H21NO8	296.13	134.08	295.127	[M+H]+	3	-	-	82904.6	78147	77780.9	66801.4	42147.1	53981	52008.1	40827.3	48164.2	55150.1	47210.5	51658.5	53571.2	39351.9	33458.5	-	-	-
Hmsp006418	Methyl-[4]-Shogaol	Phenolic acids	Phenolic acids	C16H22O3	263.16	137.06	262.157	[M+H]+	3	-	-	795903	650549	659598	405089	801940	584077	506326	667313	536751	336476	430018	369422	314120	275679	356348	-	-	-
MWS201471	Lys-Tyr	Amino acids and derivatives	Amino acids and derivatives	C15H23N3O4	310.18	84.08	309.169	[M+H]+	3	35978-98-4	-	156738	106092	132552	137099	686393	350460	105316	130221	117292	115387	133962	133215	167377	158899	148005	-	-	-
PDP228689	n-(1-aminobutyl)guanidine	Alkaloids	Alkaloids	C5H14N4	131.13	72.08	130.122	[M+H]+	2	-	-	6.2785e+06	6.19299e+06	5.01282e+06	121142	278329	2.37956e+06	1.10989e+07	1.28336e+07	9.65619e+06	415967	297331	1.61409e+06	6.64385e+06	5.11761e+06	4.60529e+06	-	-	-
WapTKC054268	Transsylvanoside K	Terpenoids	Triterpene Saponin	C41H66O12	751.46	437.34	750.455	[M+H]+	2	959962-84-6	-	469668	499623	442284	272839	304431	245837	74648	218198	309558	962096	755373	745831	294219	262220	240237	-	-	-
Lmhp012042	2-Linoleoylglycerol*	Lipids	Glycerol ester	C21H38O4	355.28	263.24	354.277	[M+H]+	1	3443-82-1	-	169785	133470	165713	222054	145448	242772	478854	383037	369680	124618	99068.2	117059	137925	100425	145232	-	-	-
Lmjp001323	Cyanidin 5-O-beta-D-glucoside 3-O-beta-D-sambubioside*	Flavonoids	Anthocyanidins	C32H39O20+	743.2	287.06	743.203	[M]+	3	73036-94-9	C20493	1.06819e+06	634496	883123	1.01025e+06	1.19017e+06	998302	590668	331903	400914	159426	379920	275319	297903	343521	344021	ko00942	C20493	MetMap118
Zbkp004763	Plantaginin	Flavonoids	Other Flavonoids	C21H20O11	449.11	153.02	448.101	[M+H]+	2	-	C17056	86437.5	48277.3	60710.7	34123.8	65981.1	60147	100525	243306	150205	63361.7	86146.2	72856	65264.3	43294	73948.2	-	C17056	-
MWSprf138	Indole-3-acetate	Alkaloids	Plumerane	C10H9NO2	176.07	103.07	175.063	[M+H]+	2	87-51-4	C00954	2.13334e+06	1.86529e+06	1.64589e+06	232200	238315	489954	1.50874e+06	1.46772e+06	1.333e+06	712084	898071	781208	685728	712883	775854	ko00380,ko01100,ko04075	C00954	-
Zmmp001958	2-Butenyl-4-Methyl-L-Threonine	Amino acids and derivatives	Amino acids and derivatives	C9H17NO3	188.13	124.11	187.121	[M+H]+	2	81135-57-1	-	698487	829709	821221	1.04971e+06	1.00887e+06	858592	175790	35158.1	242889	792550	685853	681026	448323	618192	516032	-	-	-
HJAP172	Scutianine C	Amino acids and derivatives	Amino acids and derivatives	C31H42N4O4	535.32	148.11	534.321	[M+H]+	1	53766-26-0	-	370896	1.69285e+07	4.71337e+07	2.0107e+08	203600619	1.61882e+08	69767.1	340276	188622	123021	4.20373e+06	6.94598e+06	2.60764e+07	2.28051e+07	2.35833e+07	-	-	-
Zbzp007301	2-Methoxy-6-undecyl-1,4-benzoquinone	Quinones	Quinones	C18H28O3	293.21	55.05	292.204	[M+H]+	3	-	-	111660	79501.2	85105.1	43203.1	99266.7	86336.8	146745	265999	166826	8640.61	8640.61	25128.2	91078.5	54671.2	47754.6	-	-	-
Lmhp006750	5-Hydroxy-3,7,3',4'-tetramethoxyflavone (Retusin)	Flavonoids	Flavones	C19H18O7	359.11	167.03	358.105	[M+H]+	3	1245-15-4	-	168602	151880	138561	51842.4	146089	93670.6	72490.3	68673.2	73122.8	83286.9	75556.9	82340.7	94016.1	74548.6	67941	-	-	-
Rfn09804	4-Isopropylcinnamic acid	Phenolic acids	Phenolic acids	C12H14O2	191.11	91.05	190.099	[M+H]+	1	3368-21-6	-	188692	230900	187539	98508.9	150087	145979	232703	163821	186772	140813	170883	157766	165435	116742	148390	-	-	-
Lcsp002236	Pro-Glu-Ile	Amino acids and derivatives	Amino acids and derivatives	C16H27N3O6	358.2	70.07	357.19	[M+H]+	3	-	-	216779	353180	244539	82777.1	246227	171327	198627	114141	127910	14015.8	70078.9	59986	131741	117988	131090	-	-	-
pmd0132	LysoPC 16:0(2n isomer)	Lipids	LPC	C24H50NO7P	496.34	184.07	495.332	[M+H]+	1	-	-	527745	620550	467980	43309.2	41470.7	85378.2	257331	389490	267784	45276.5	78813.2	82264.6	163144	96371.5	164385	-	-	-
pmb0468	N-Formylmethionine	Amino acids and derivatives	Amino acids and derivatives	C6H11NO3S	178.05	161.03	177.046	[M+H]+	3	4289-98-9	C03145	69615.5	129550	117963	191483	161832	143794	12340.1	12340.1	32697.1	114125	61700.7	100764	152169	164948	156935	ko00270	C03145	-
Sagp007572	2-acetylphyscion	Quinones	Anthraquinone	C18H14O6	327.09	284.05	326.079	[M+H]+	3	-	-	874397	1.04387e+06	951497	920957	1.02801e+06	1.11794e+06	1.69177e+06	323746	1.29018e+06	2.41987e+06	1.6188e+06	1.76758e+06	760560	720010	1.04492e+06	-	-	-
MW0156848	Ser-Lys-Ser	Amino acids and derivatives	Amino acids and derivatives	C12H24N4O6	343.16	133.06	320.17	[M+Na]+	3	-	-	85561.5	4116.23	72912.6	185207	130361	130344	20581.1	88944	75598.1	158940	234505	184152	133868	135348	112475	-	-	-
PD0596599	1,7-dihydroxyisoquinoline-5-carboxylic acid	Alkaloids	Alkaloids	C10H7NO4	206.05	132.04	205.037	[M+H]+	1	-	-	262431	321498	319030	427292	585543	425843	103543	101895	174163	459939	334060	357326	198633	250117	193975	-	-	-
PD0310392	O-beta-D-Gentiobiosyl-D-(-)-mandelamide	Alkaloids	Alkaloids	C20H29NO12	476.18	152.07	475.169	[M+H]+	1	-	-	49424	23516.8	140868	558458	514528	429965	3853.1	19265.5	251680	1.21216e+06	1.01945e+06	994914	511346	335637	412638	-	-	-
PDP054681	Isoscutellarein-5-O-glucoside	Flavonoids	Flavones	C21H20O11	449.11	287.06	448.101	[M+H]+	2	-	-	141180	275248	268669	510488	456492	407593	104007	101043	121450	197152	331503	296205	423713	226408	215778	-	-	-
Cmsp002257	Peonidin-3-O-sambubioside	Flavonoids	Anthocyanidins	C27H31O15+	595.16	301.07	595.166	[M]+	3	-	-	3.81367e+06	2.44529e+06	2.75123e+06	1.23826e+06	1.10025e+06	1.38959e+06	2.27092e+06	3.07266e+06	2.32091e+06	917407	1.51509e+06	1.34563e+06	1.86317e+06	1.69055e+06	1.72238e+06	-	CM00709	MetMap118
Zmcp102802	Saikogenin Q	Terpenoids	Triterpene	C30H48O5	489.36	471.35	488.35	[M+H]+	3	-	-	1.01989e+06	946422	943039	782574	655895	847589	1.361e+06	2.16456e+06	1.66777e+06	1.28771e+06	942998	1.04485e+06	762818	693879	732346	-	-	-
Zbcp002823	Cyanidin 3-O-rutinoside	Flavonoids	Anthocyanidins	C27H31O15+	595.16	287.06	595.166	[M]+	3	28338-59-2	C08620	1.2703e+06	730647	900931	502760	433323	503034	643003	890028	675725	312565	654784	513219	631394	668007	627445	ko00942	C08620	MetMap118
Rfn01259	(2R,4R)-4-methylpyrrolidine-2-carboxylic acid	Alkaloids	Alkaloids	C6H11NO2	130.09	84.09	129.079	[M+H]+	1	31137-95-8	-	9.80498e+06	1.21808e+07	1.03878e+07	7.96755e+06	5.2955e+06	7.00285e+06	8.48817e+06	7.32088e+06	8.0026e+06	8.39491e+06	1.10147e+07	9.38706e+06	8.11611e+06	6.50286e+06	6.40355e+06	-	-	-
NK10253223	3-Methoxyanthranilate	Phenolic acids	Phenolic acids	C8H9NO3	168.06	94.06	167.058	[M+H]+	3	3177-80-8	C05831	232460	387864	281030	164501	111678	197691	436099	595287	458292	228685	152455	258201	528724	591686	587699	ko00380	C05831	MetMap157
Zbqp003191	5-(carbamoyloxy)-2-oxopentyl L-leucinate	Amino acids and derivatives	Amino acids and derivatives	C12H22N2O5	275.16	86.1	274.153	[M+H]+	3	-	-	102979	47055.9	69523.9	47549.5	64932.1	53452.9	42301.5	44645.9	43387.8	43044.6	65363.2	50669.8	36533.4	44479.9	49419	-	-	-
MEDL00355	Glu-Tyr	Amino acids and derivatives	Amino acids and derivatives	C14H18N2O6	311.12	118.06	310.116	[M+H]+	3	3422-39-7	-	4.47254e+06	4.83427e+06	3.87444e+06	758599	712843	648190	298063	253397	236218	78169.1	35324.5	155641	551216	528057	696720	-	-	-
Zahp006076	2-Hydroxy-2,3-dihydronaphthalene-1,4-dione	Quinones	Quinones	C10H8O3	177.05	131.05	176.047	[M+H]+	2	63534-43-0	-	3.25068e+06	3.15678e+06	2.63928e+06	381468	409946	766176	2.24805e+06	2.61205e+06	2.17858e+06	1.17268e+06	1.25296e+06	1.16641e+06	980771	1.18519e+06	1.31128e+06	-	-	-
MWStz389	Cyclo(Ser-Pro)	Amino acids and derivatives	Amino acids and derivatives	C8H12N2O3	185.09	70.07	184.085	[M+H]+	3	1355217-25-2	-	77359.6	131307	132324	244288	154138	162465	15471.9	15471.9	66571.3	270969	175526	201454	114279	121243	122788	-	-	-
Lmlp006175	Phlorizin chalcone	Flavonoids	Chalcones	C21H22O10	435.13	273.09	434.121	[M+H]+	3	4547-85-7	C16406	1.84877e+06	1.4212e+06	1.37382e+06	329168	391175	564664	1.38264e+06	2.9298e+06	1.93814e+06	1.06581e+06	1.31602e+06	1.09865e+06	729587	774049	838577	ko00941	C16406	MetMap126
Lmmp001673	2-Ethyl-3-methylmaleimide-N-glucoside	Alkaloids	Alkaloids	C13H19NO7	302.12	140.07	301.116	[M+H]+	2	-	-	1.04687e+07	1.20598e+07	1.0925e+07	9.56804e+06	9.26463e+06	8.23235e+06	3.49638e+06	3.93597e+06	5.30774e+06	1.1674e+07	1.18244e+07	1.03398e+07	4.70212e+06	5.51777e+06	5.58098e+06	-	-	-
Yalp002838	4-methoxy-5-hydroxymethylcoumarin	Lignans and Coumarins	Coumarins	C11H10O4	207.07	91.05	206.058	[M+H]+	3	-	-	251349	99505.9	217453	385552	553221	464557	445236	517313	470817	428984	344915	356538	234894	244702	312686	-	CM01426	MetMap133
mws1050	O-Acetyl-L-serine	Amino acids and derivatives	Amino acids and derivatives	C5H9NO4	148.06	88.04	147.053	[M+H]+	3	5147-00-2	C00979	4.96882e+06	4.22521e+06	4.38436e+06	3.53372e+06	4.11334e+06	4.1962e+06	5.68687e+06	5.21451e+06	5.15377e+06	3.9661e+06	3.27115e+06	3.50821e+06	3.06654e+06	4.42305e+06	3.08116e+06	ko00270,ko00908,ko00920,ko01100,ko01110,ko01200,ko01230,ko04122	C00979	-
Zbqp004433	N-(nonanoyl)nornicotine	Alkaloids	Pyridine alkaloids	C18H26N2O3	319.2	149.11	318.194	[M+H]+	3	-	-	213114	140641	163629	110633	248916	221367	387739	430365	349208	109831	154811	142431	182871	299774	132893	-	-	-
Lmgp004474	Genistein 7-O-rutinoside*	Flavonoids	Isoflavones	C27H30O14	579.17	271.06	578.164	[M+H]+	3	-	-	10183095	8.26719e+06	8.71491e+06	6.67399e+06	5.72643e+06	5.12795e+06	838890	838890	1.72603e+06	5.2746e+06	1.0492e+07	7.34519e+06	5.19274e+06	5.52422e+06	4.19445e+06	-	-	-
mws5037	L-Alanyl-L-leucine	Amino acids and derivatives	Amino acids and derivatives	C9H18N2O3	203.14	86.1	202.132	[M+H]+	3	3303-34-2	-	229225	237002	297035	552721	968517	614561	30327.7	30327.7	158809	672737	773864	631291	263251	312232	299381	-	-	-
MWS1113	Isobutyryl carnitine	Alkaloids	Alkaloids	C11H21NO4	232.15	57.03	231.147	[M+H]+	3	25518-49-4	-	131431	75466.4	84266.7	7539.04	100717	74237.1	154673	141951	133768	75592.3	90966.8	86402.7	98895.2	68647.8	97359.9	-	-	-
MWS201478	Phe-Ser	Amino acids and derivatives	Amino acids and derivatives	C12H16N2O4	253.12	120.09	252.111	[M+H]+	3	16053-39-7	-	182830	179776	158665	68112.6	87438.4	123735	307573	411695	303558	79253.8	84166.7	84173.1	94024.3	111398	80571.7	-	-	-
Lmbp002309	Sinapaldehyde-4-O-Glucoside	Others	Aldehyde compounds	C17H22O9	371.1	209.05	370.126	[M+H]+	3	154461-65-1	-	956737	555485	674300	347058	744946	569332	662651	1.00044e+06	743661	392134	532514	477781	539606	420839	350999	-	CM02731	MetMap153
Safp009165	Homobutein 4-glucoside	Flavonoids	Chalcones	C22H24O10	449.14	287.06	448.137	[M+H]+	1	-	-	7.82152e+06	3.41147e+06	5.12738e+06	3.17089e+06	3.17184e+06	4.24862e+06	8.55765e+06	1.65406e+07	1.09039e+07	4.32324e+06	4.59907e+06	4.0908e+06	2.60939e+06	3.08715e+06	3.63101e+06	-	-	-
Rfn0653	6-amino-2-(trimethylazaniumyl)hexanoate	Alkaloids	Alkaloids	C9H20N2O2	189.16	84.08	188.153	[M+H]+	2	-	-	4.73121e+06	4.23563e+06	3.98052e+06	1.96893e+06	2.95806e+06	4.07431e+06	1.05176e+07	9.18665e+06	8.51989e+06	3.191e+06	2.81791e+06	2.79237e+06	1.94402e+06	2.3395e+06	2.41275e+06	-	-	-
Lajp002668	Catechin-(4α→8)-gallocatechin-(4α→8)-gallocatechin	Flavonoids	Flavanols	C45H38O20	899.2	611.14	898.196	[M+H]+	1	-	-	24822183	2.49137e+07	2.19011e+07	1.0034e+07	1.87059e+07	1.79499e+07	32269637	5.15823e+07	3.41902e+07	3.24719e+06	1.32196e+07	1.02579e+07	1.8356e+07	2.73621e+07	2.36701e+07	-	CM01817	MetMap140
pmb0626	Apigenin-6-C-glucoside-7-O-Sophoroside	Flavonoids	Flavones	C33H40O20	757.22	433.4	756.211	[M+H]+	3	-	-	850166	889903	773080	385263	417885	408751	437457	99858.7	403564	943186	422966	659797	566680	552178	663505	-	CM00122	MetMap104
MW0149642	Gln-Asp-Asn	Amino acids and derivatives	Amino acids and derivatives	C13H21N5O8	376.14	208.1	375.139	[M+H]+	3	-	-	2.06865e+08	1.46158e+08	1.47177e+08	2.98385e+07	4.01127e+07	3.35458e+07	2.78265e+07	3.03264e+07	2.53452e+07	1.04203e+07	4.67692e+07	3.00249e+07	3.57454e+07	4.53306e+07	3.60461e+07	-	-	-
MWSmce471	Fagomine	Alkaloids	Piperidine alkaloids	C6H13NO3	148.1	86.06	147.089	[M+H]+	3	53185-12-9	C10144	78051	118038	89801.5	56829.4	94949.8	67278.9	32836.3	26551.8	41567.2	89059.6	62202	72591.2	60432.6	80005	79147.8	-	C10144	-
PDP158143	(-)-Epicatechin-(4beta-8)-(+)-gallocatechin	Flavonoids	Flavones	C30H26O13	595.14	247.06	594.137	[M+H]+	2	201357-24-6	-	5.13378e+06	3.31919e+06	3.80436e+06	2.11585e+06	1.88439e+06	2.30622e+06	3.53062e+06	4.26441e+06	3.56486e+06	2.23427e+06	3.05849e+06	3.49941e+06	6.91151e+06	2.45055e+06	4.60041e+06	-	-	-
Smnp003415	7-O-Methylaloesin	Flavonoids	Other Flavonoids	C20H24O9	409.15	247.09	408.142	[M+H]+	2	-	-	1.85118e+07	1.44859e+07	1.44773e+07	6.39082e+06	8.16607e+06	9.13749e+06	1.65737e+07	3.24875e+07	2.02581e+07	3.16827e+06	5.36115e+06	4.76551e+06	6.76873e+06	8.03451e+06	6.67385e+06	-	-	-
MWS2027	Barbiturate	Nucleotides and derivatives	Nucleotides and derivatives	C4H4N2O3	129.03	69	128.022	[M+H]+	3	67-52-7	C00813	675693	548944	843100	1.76622e+06	2.34076e+06	1.66475e+06	109789	109789	599345	2.55757e+06	1.37909e+06	2.01586e+06	2.20598e+06	2.14073e+06	2.43656e+06	ko00240,ko01100	C00813	-
mws1715	Cordycepin*	Nucleotides and derivatives	Nucleotides and derivatives	C10H13N5O3	252.11	136.06	251.102	[M+H]+	2	73-03-0	C08431	49969.5	49969.5	216124	880743	434993	576264	249848	298980	432141	1.06305e+06	755650	788987	307538	310890	452202	-	C08431	-
MWS201434	Ile-His	Amino acids and derivatives	Amino acids and derivatives	C12H20N4O3	269.16	156.08	268.154	[M+H]+	3	97284-12-3	-	113152	142700	114350	60042.6	77773.8	76521.7	106976	122987	113419	107167	34131.2	72326	79033.6	64952.8	69090	-	-	-
Wagp002074	3-(1-hydroxyethyl)-4-methylpentane-1,4-diol O-Glucoside	Others	Alcohol compounds	C14H28O8	325.19	163.13	324.178	[M+H]+	3	-	-	283304	255632	256334	203797	234836	219342	219445	285457	228663	133514	210506	177458	199252	219290	300276	-	-	-
Zmcp002924	Cyanidin 3-O-sophoroside	Flavonoids	Anthocyanidins	C27H31O16+	611.16	287.05	611.161	[M]+	3	38820-68-7	C16306	885409	633218	675675	341119	386758	446787	778181	1.08327e+06	772258	138399	410785	333689	570079	509764	514210	ko00942	C16306	MetMap118
MWS201455	Asp-Lys	Amino acids and derivatives	Amino acids and derivatives	C10H19N3O5	262.14	84.08	261.132	[M+H]+	3	5891-51-0	-	3.18959e+06	3.06179e+06	2.96166e+06	2.30556e+06	2.96024e+06	2.41744e+06	1.55559e+06	3.15335e+06	2.3715e+06	2.43962e+06	3.55674e+06	2.78756e+06	1.94509e+06	1.39738e+06	1.4684e+06	-	-	-
pme3011	4-Aminobutanoate	Organic acids	Organic acids	C4H9NO2	104.07	69.03	103.063	[M+H]+	2	56-12-2	C00334	3.4619e+06	2.87304e+06	2.93809e+06	2.02057e+06	1.25823e+06	2.02385e+06	3.56165e+06	4.62038e+06	4.58504e+06	6.56114e+06	1.57169e+06	3.76005e+06	2.53459e+06	2.40555e+06	3.11916e+06	ko00250,ko00330,ko00410,ko00650,ko00760,ko01100	C00334	-
pmp000882	6'''-p-Hydroxybenzoylspinosin	Flavonoids	Flavones	C35H36O17	729.2	327.09	728.195	[M+H]+	2	-	-	134833	79132.8	106395	104045	144458	102567	15826.6	15826.6	35470.6	114047	108983	117668	142279	83699.6	146995	-	-	-
pme2867	3-Methylcrotonylglycine	Amino acids and derivatives	Amino acids and derivatives	C7H11NO3	158.08	83.05	157.074	[M+H]+	3	33008-07-0	C20828	163572	329921	218610	106064	154917	135078	153424	161775	204268	390939	103319	258228	302627	308073	353410	-	C20828	-
Lmbp002776	Amuronine	Alkaloids	Quinorisidine alkaloids	C19H23NO3	314.18	283.13	313.168	[M+H]+	2	10214-56-9	-	572639	916659	685313	447969	630468	452532	105786	21157.2	377733	1.63478e+06	1.75796e+06	1.49601e+06	694579	660318	748626	-	-	-
Zmhp005139	Tamarixetin-3-O-(6''-malonyl)glucoside*	Flavonoids	Flavonols	C25H24O15	565.12	317.07	564.111	[M+H]+	3	-	-	305164	313396	259630	61032.7	61032.7	281923	1.16549e+06	1.69717e+06	2.02327e+06	4.39104e+06	5.21166e+06	4.09763e+06	1.28274e+06	1.2335e+06	1.24467e+06	-	-	-
Rlp00446	6-Amino-1-naphthoic acid	Alkaloids	Alkaloids	C11H9NO2	188.07	118.06	187.063	[M+H]+	2	-	-	3.08866e+06	1.31865e+06	1.98344e+06	1.1026e+06	4.51963e+06	2.33535e+06	432285	1.35223e+06	931934	1.09064e+06	1.04801e+06	1.11709e+06	1.30814e+06	1.20573e+06	1.4033e+06	-	-	-
PDP030595	7-hydroxy-3-{[3,4,5-trihydroxy-6-(hydroxymethyl)oxan-2-yl]oxy}-2-(3,4,5-trihydroxyphenyl)-4H-chromen-4-one	Flavonoids	Flavones	C21H20O12	465.1	271.06	464.096	[M+H]+	3	-	-	753366	37031.9	479071	814558	1.39676e+06	1.27271e+06	1.94094e+06	2.59519e+06	1.91607e+06	508093	185159	563143	1.42921e+06	982359	1.41546e+06	-	-	-
Zacp004312	Acacetin-7-O-[2''-O-rhamnosyl-6''-O-glucosyl]-glucoside	Flavonoids	Flavones	C34H42O19	755.24	285.08	754.232	[M+H]+	3	1218774-64-1	-	2.09568e+07	1.68011e+07	1.68088e+07	8.52822e+06	1.0063e+07	8.37794e+06	4.70718e+06	3.96527e+06	9.19392e+06	2.86247e+07	1.47871e+07	2.14723e+07	2.05377e+07	1.63213e+07	2.18389e+07	-	CM00977	MetMap121
Wdtp002885	methyl-4,5-diacetyloxy-3-hydroxy-6-[4-(hydroxymethyl)phenoxy]oxane-2-carboxylate	Phenolic acids	Phenolic acids	C18H22O10	399.13	279.09	398.121	[M+H]+	3	-	-	883478	1.05322e+06	965893	956059	1.32252e+06	1.05803e+06	732984	680131	754566	946601	526234	773375	921206	960544	847732	-	-	-
Lmfp002421	Quercetin-3-O-[rhamnosyl(1→2)glucosyl]-5-O-glucoside*	Flavonoids	Flavonols	C33H40O21	773.21	303.05	772.206	[M+H]+	1	-	-	196543	115020	131237	33057.2	51623.8	90096.7	281122	665974	406686	139237	83859.8	155249	330052	168873	210579	-	CM00636	MetMap115,MetMap116
Lcfp004082	N-p-Coumaroyloctopamineglucoside	Alkaloids	Phenolamine	C23H27NO9	462.18	147.04	461.168	[M+H]+	2	-	-	246641	351760	272054	163467	169570	135863	13241.2	287130	133390	66206.1	140167	111735	145927	158389	159972	-	-	-
pma0680	N1-Caffeoyl-N10-Feruloylspermidine	Alkaloids	Phenolamine	C26H33N3O6	484.24	220.1	483.237	[M+H]+	3	-	-	235936	305369	236549	100134	109558	133876	249994	397629	266112	35314.6	79278.2	65250.2	97065.3	97890.1	120528	-	-	-
HJAP166	Stepharine	Alkaloids	Isoquinoline alkaloids	C18H19NO3	298.14	192.1	297.137	[M+H]+	1	2810-21-1	-	5.09422e+07	3.97351e+07	3.93986e+07	1.56386e+07	2.9166e+07	4.52e+07	1.36391e+08	8.44108e+07	9.18273e+07	1.75335e+07	1.10454e+07	1.6218e+07	2.39321e+07	2.27896e+07	3.00488e+07	-	-	-
WaYp004929	3-O-(p-coumaroyl) 3-Hydroxy-3-methylglutaric acid	Phenolic acids	Phenolic acids	C15H16O7	309.1	147.04	308.09	[M+H]+	3	-	-	2.71241e+06	3.76498e+06	3.06185e+06	2.35448e+06	1.70784e+06	1.9871e+06	1.81087e+06	489073	1.42987e+06	2.54947e+06	3.60428e+06	2.89624e+06	2.17368e+06	2.16623e+06	3.44967e+06	-	CM02641	MetMap170
Lsjp211201	3S-3-hydroxy-β-damascon	Terpenoids	Monoterpenoids	C13H20O2	209.15	137.1	208.146	[M+H]+	3	-	-	299450	249071	273495	270434	230312	287069	433852	670016	463917	111847	39382	94291.2	168997	102317	206913	-	-	-
pmp000530	Phellodendroside	Flavonoids	Flavanonols	C26H30O11	519.19	357.13	518.179	[M+H]+	3	40451-69-2	-	580979	363628	496959	595581	392813	516699	606706	922823	675873	320308	482736	426870	528264	233753	259745	-	-	-
Zbkp003172	Brassicanal A	Alkaloids	Alkaloids	C10H9NOS	192.06	146.06	191.041	[M+H]+	2	-	C11048	6.02705e+06	6.37077e+06	5.47906e+06	2.59965e+06	2.11216e+06	2.49331e+06	3.04293e+06	2.05625e+06	2.27388e+06	1.17106e+06	1.938e+06	1.74717e+06	2.51772e+06	2.31743e+06	2.18366e+06	-	C11048	-
Zbzp004703	Isovitexin-4'-O-(6''-feruloyl)glucoside*	Flavonoids	Flavones	C37H38O18	771.21	433.11	770.206	[M+H]+	3	-	-	3.855e+06	3.73756e+06	3.11676e+06	398697	398697	1.2794e+06	4.80222e+06	2.32202e+06	3.95451e+06	5.52405e+06	4.37039e+06	4.35647e+06	1.99348e+06	2.92046e+06	2.39481e+06	-	CM00126	MetMap103,MetMap104
Lmpp003930	Apigenin-7-O-(6''-p-Coumaryl)glucoside	Flavonoids	Flavones	C30H26O12	579.15	271.06	578.142	[M+H]+	3	-	-	2.30937e+06	6.49692e+06	4.8465e+06	6.61991e+06	3.58739e+06	4.1753e+06	461873	461873	2.48571e+06	1.05811e+07	7.72629e+06	9.34405e+06	1.01055e+07	8.11772e+06	9.87132e+06	-	CM00669	MetMap103
MW0146213	Asp-Met-Val	Amino acids and derivatives	Amino acids and derivatives	C14H25N3O6S1	364.15	319.09	363.146	[M+H]+	3	-	-	165296	10085.4	758278	3.44062e+06	2.37743e+06	2.34381e+06	82924.5	50427.2	491953	2.19306e+06	1.75315e+06	1.70317e+06	623437	697796	1.00793e+06	-	-	-
Hmmp002322	Chrysoeriol-5,7-di-O-rutinoside	Flavonoids	Flavones	C40H52O24	917.29	755.21	916.285	[M+H]+	2	-	-	4.62369e+06	4.84992e+06	5.41345e+06	8.12004e+06	8.15548e+06	6.77582e+06	1.32809e+06	105080	2.02198e+06	7.24358e+06	2.87329e+06	5.40757e+06	6.8041e+06	5.77565e+06	9.38394e+06	-	CM00269	MetMap106
Layp004192	3,4,5-Trimethoxyphenol-1-O-β-D-malonylglucoside	Phenolic acids	Phenolic acids	C18H24O12	433.13	185.08	432.127	[M+H]+	3	-	-	117353	158100	131694	107564	158825	144615	190297	10066.7	115550	177024	261253	197687	111884	122421	187499	-	-	-
MWSHY0111	Calycosin-7-O-glucoside	Flavonoids	Isoflavones	C22H22O10	447.13	285.08	446.121	[M+H]+	3	20633-67-4	-	1.32341e+07	1.22183e+07	1.23735e+07	1.09628e+07	1.28289e+07	1.09979e+07	7.406e+06	4.66205e+06	7.24664e+06	1.20971e+07	7.90464e+06	9.8015e+06	9.00398e+06	1.04705e+07	1.02654e+07	-	-	-
MWS4354	N6-methyladenosine	Nucleotides and derivatives	Nucleotides and derivatives	C11H15N5O4	282.12	150.08	281.112	[M+H]+	3	1867-73-8	-	283649	329566	343643	491785	148308	296323	201431	277749	251749	300386	180385	243661	256761	166143	211180	-	-	-
Lskp211217	Osmanthuside B6	Phenolic acids	Phenolic acids	C29H36O13	593.22	147.04	592.216	[M+H]+	3	-	-	684413	381419	485893	297804	284715	235764	13781.4	68907	79341.1	231329	216562	222474	216590	219684	196367	-	-	-
pme1439	4-Coumarate	Phenolic acids	Phenolic acids	C9H8O3	165.05	119.05	164.047	[M+H]+	1	501-98-4	C00811	4.85008e+06	3.58839e+06	3.45448e+06	395442	374480	798843	2.45437e+06	4.28783e+06	2.74569e+06	244034	546446	477615	807117	986210	885104	ko00130,ko00350,ko00940,ko00950,ko01100,ko01110	C00811	MetMap166,MetMap169,MetMap170
pmp000191	6''-O-Acetylgenistin	Flavonoids	Isoflavones	C23H22O11	475.12	271.06	474.116	[M+H]+	3	73566-30-0	-	106176	99032	117368	176423	72660.9	110380	53732.7	59244.4	72018.6	134139	117998	131188	151668	89639.7	85526.6	-	-	-
PDP152931	Cytisoside 3''-O-beta-D-rhamnopyranoside	Others	Others	C28H32O14	593.19	327.09	592.179	[M+H]+	3	360562-72-7	-	4.34816e+06	2.53289e+06	3.49236e+06	3.69972e+06	1.61851e+06	2.23728e+06	549956	1.31159e+06	1.2427e+06	2.4904e+06	2.02499e+06	2.12557e+06	1.59708e+06	1.01274e+06	1.38585e+06	-	-	-
Lcsp003090	Ser-Leu-Leu	Amino acids and derivatives	Amino acids and derivatives	C15H29N3O5	332.22	173.13	331.211	[M+H]+	3	10329-74-5	-	683194	606249	568250	262363	198395	301837	587671	813515	640201	398631	341362	367914	359585	265914	420128	-	-	-
Wbtp004753	1,2,3,7,8-pentahydroxy-6-methylanthracene-9,10-dione	Flavonoids	Other Flavonoids	C15H10O7	303.05	229.05	302.043	[M+H]+	2	-	-	3.09142e+06	3.687e+06	4.22019e+06	7.5441e+06	1.23168e+07	1.31608e+07	2.60819e+07	7.04393e+07	4.01818e+07	7.86645e+06	7.44765e+06	7.75767e+06	8.16015e+06	9.47825e+06	1.0357e+07	-	-	-
MWSHY0016	Isoorientin	Flavonoids	Flavones	C21H20O11	449.11	299.06	448.101	[M+H]+	1	4261-42-1	C01821	415934	8.14036e+06	5.01099e+06	7.94235e+06	7.66544e+06	6.32631e+06	415934	2.07967e+06	2.86264e+06	9.32198e+06	6.80217e+06	7.60586e+06	5.78098e+06	5.31328e+06	1.11316e+07	-	C01821	-
Lhfp110342	Fukinolic acid	Tannins	Tannin	C20H18O11	435.09	163.04	434.085	[M+H]+	3	50982-40-6	-	6.28337e+06	4.35025e+06	4.50456e+06	1.25558e+06	1.74511e+06	2.10765e+06	4.53686e+06	1.18211e+07	6.76188e+06	1.09342e+06	870608	1.18284e+06	1.98616e+06	2.07536e+06	2.09973e+06	-	-	-
Zbnp004170	Eriodictyol-3'-O-glucoside*	Flavonoids	Flavanones	C21H22O11	451.12	289.07	450.116	[M+H]+	3	-	-	6.4879e+06	5.14189e+06	5.25153e+06	2.99808e+06	3.14636e+06	3.54584e+06	5.44033e+06	4.62595e+06	5.3577e+06	6.65596e+06	4.97901e+06	5.49378e+06	4.19895e+06	4.27571e+06	4.96025e+06	-	-	-
Walp004995	2-Aminododecane-1,3,4-triol	Lipids	Sphingolipids	C12H27NO3	234.21	88.08	233.199	[M+H]+	1	-	-	3356	23831.4	15581.2	23531.3	29360.2	32217.1	55302.4	3356	32720.9	46287.9	16780	34480.8	46268.1	59763.3	41187.3	-	-	-
Lmsp004301	3',5,5',7-Tetrahydroxyflavanone-7-O-glucoside*	Flavonoids	Flavanones	C21H22O11	451.12	289.07	450.116	[M+H]+	3	-	-	6.7461e+06	5.7751e+06	5.75456e+06	3.73038e+06	3.98786e+06	4.83364e+06	8.7317e+06	9.79974e+06	8.19916e+06	3.9329e+06	6.21014e+06	4.76119e+06	3.5199e+06	4.13439e+06	3.72453e+06	-	-	-
Hmcp002187	Limocitrin-3-O-galactoside*	Flavonoids	Flavonols	C23H24O13	509.13	347.07	508.122	[M+H]+	3	-	-	772379	673553	592382	70047.8	70047.8	344839	1.44401e+06	1.00572e+06	1.87312e+06	4.46617e+06	4.80558e+06	3.88788e+06	895932	1.23935e+06	1.02239e+06	-	CM01005	MetMap124
Zbsp004862	Syringetin-3-O-glucoside*	Flavonoids	Flavonols	C23H24O13	509.13	347.08	508.122	[M+H]+	3	40039-49-4	-	1.007e+06	641805	666579	35285.8	35285.8	517257	2.44514e+06	1.35342e+06	2.35325e+06	4.16915e+06	6.09427e+06	4.36492e+06	1.29773e+06	1.27243e+06	1.02733e+06	-	CM00826	MetMap109
Zmmp003747	Glu-Val-Leu	Amino acids and derivatives	Amino acids and derivatives	C16H29N3O6	360.21	231.17	359.206	[M+H]+	3	-	-	1.23342e+06	468869	834861	769724	401713	517417	244212	270395	225075	96161.6	544351	274414	91041.9	87611.6	35501.3	-	-	-
Lacp003267	(S)-Tembetarine	Alkaloids	Isoquinoline alkaloids	C20H26NO4+	344.19	175.08	344.186	[M]+	1	18446-73-6	C21491	9.23011e+06	1.36584e+07	1.14196e+07	1.13208e+07	1.4768e+07	1.19538e+07	7.59129e+06	5.67798e+06	1.26316e+07	3.66196e+07	3.34232e+07	3.13953e+07	1.6891e+07	1.49883e+07	1.68013e+07	-	C21491	-
Hmcp001579	Limocitrin-3-O-sophoroside	Flavonoids	Flavonols	C29H34O18	671.18	347.07	670.174	[M+H]+	3	-	-	4.44491e+06	1.1646e+06	2.32674e+06	414695	253293	934666	3.33735e+06	6.69297e+06	4.01547e+06	16685.5	226735	195932	492819	607062	323647	-	CM01038	MetMap124
PDP150149	Anticancer Stilbenoid PMV70P691-146	Others	Others	C20H22O8	391.14	229.09	390.132	[M+H]+	3	-	-	268481	262512	260199	239008	14653.9	146522	225286	279516	204851	14653.9	102561	72581.6	128478	137159	145516	-	-	-
pme1398	Delphinidin 3-O-glucoside	Flavonoids	Anthocyanidins	C21H21O12+	465.1	303.05	465.103	[M]+	3	50986-17-9	C12138	3.20813e+07	1.91653e+07	2.10514e+07	2.76385e+06	5.16906e+06	4.89413e+06	8.60485e+06	1.92258e+07	1.15264e+07	1.97087e+06	2.26773e+06	2.78549e+06	5.45022e+06	7.3799e+06	5.98597e+06	ko00942,ko01110	C12138	-
MWSslk203	Vaccarin	Flavonoids	Flavones	C32H38O19	727.21	433.11	726.201	[M+H]+	2	53452-16-7	-	1.98852e+06	833821	1.22274e+06	469042	1.2044e+06	869053	998383	697455	686010	38373.1	491121	269251	287268	227541	191866	-	-	-
PDP150756	2-hydroxy-5-cyclohexen-1,4-dione*	Others	Others	C6H6O3	127.04	81.03	126.032	[M+H]+	1	-	-	1.59748e+06	1.66963e+06	1.41524e+06	541991	902969	1.25546e+06	3.38736e+06	3.79882e+06	2.93109e+06	283076	387040	835566	2.8376e+06	2.73446e+06	2.35612e+06	-	-	-
pmp000120	Diosmetin-6-C-glucoside	Flavonoids	Flavones	C22H22O11	463.12	427.1	462.116	[M+H]+	2	15822-82-9	-	730819	929263	795940	659537	340704	500851	503772	472550	511918	606946	183054	399536	417680	411694	657631	-	CM00978	MetMap121
WapTKC061253	11-Oxopfaffic Acid	Terpenoids	Triterpene	C29H42O4	455.31	201.16	454.308	[M+H]+	2	121324-61-6	-	71254	97526.4	94024.5	132562	1.35379e+06	605705	55820.1	47052	64572.3	117118	118445	123187	144809	129182	185615	-	-	-
mws0677	N-Acetylserotonin	Alkaloids	Plumerane	C12H14N2O2	219.11	160.08	218.106	[M+H]+	3	1210-83-9	C00978	531675	296791	367121	178676	205985	230266	382010	551286	380199	34405.3	261129	169590	256879	205412	172026	ko00380,ko01100,ko01110	C00978	-
MWSmce288	Sesamoside	Terpenoids	Monoterpenoids	C17H24O12	421.12	163.04	420.127	[M+H]+	2	117479-87-5	-	32098.8	883107	471137	525270	1.59046e+06	958654	561811	375048	428996	271264	498178	375269	337459	420186	400455	-	-	-
pme2954	Quercetin	Flavonoids	Flavonols	C15H10O7	303.05	137.02	302.043	[M+H]+	3	117-39-5	C00389	409696	486825	365813	36025.1	425330	191747	36025.1	36025.1	174207	726935	501016	540244	245320	217670	180126	ko00941,ko00944,ko01100,ko01110	C00389	-
pme2693	N-Acetylputrescine	Alkaloids	Alkaloids	C6H14N2O	131.12	114.09	130.111	[M+H]+	3	18233-70-0	C02714	1.07728e+07	9.60436e+06	8.19212e+06	206201	371682	4.23759e+06	2.00322e+07	2.09758e+07	1.65272e+07	620159	637555	2.3005e+06	8.98707e+06	7.58024e+06	7.55706e+06	ko00330,ko01100	C02714	-
Lhwp110301	19-Hydroxy-2-(hydroxymethyl)-A(1)-norursa-2,12-dien-28-oic acid (Coleonolic acid)	Terpenoids	Triterpene	C30H46O4	471.35	205.16	470.34	[M+H]+	3	-	-	36993.2	48272	77559.1	217265	332826	229502	47330.4	228464	155209	224457	44877.2	124959	86126.2	101110	107079	-	-	-
Rfn02496	2-HYDROXY-6-METHYLBENZOIC ACID	Phenolic acids	Phenolic acids	C8H8O3	153.05	107.05	152.047	[M+H]+	2	567-61-3	-	264073	320272	273747	200045	246800	249333	352975	316513	333170	326874	306054	303304	250662	217228	223814	-	-	-
Rfn07346	3-Methyleneindolenine	Alkaloids	Plumerane	C9H7N	130.06	130.07	129.058	[M+H]+	2	40642-83-9	-	575814	438410	595679	949946	285206	695224	1.00582e+06	1.10225e+06	959441	581075	849199	655237	415637	463386	422573	-	-	-
Lmhp009190	2-Linoleoylglycerol-1,3-di-O-glucoside*	Lipids	Glycerol ester	C33H58O14	679.39	263.24	678.383	[M+H]+	1	-	-	78214.2	51497.3	66579.1	73472.6	39787.6	55005.2	48505.5	52235	57198.6	84511.7	77215.5	71366.1	33376	29473.2	54865.3	-	-	-
PDP150486	2-monooctadecenoylglycerol	Others	Others	C21H40O4	357.3	269	356.293	[M+H]+	2	-	-	1.64866e+06	1.66244e+06	1.68853e+06	1.82045e+06	701149	1.40444e+06	1.979e+06	1.32434e+06	1.88249e+06	2.80576e+06	1.76588e+06	2.29429e+06	2.32817e+06	1.31219e+06	2.46793e+06	-	-	-
mws1313	Sinensetin*	Flavonoids	Flavones	C20H20O7	373.13	312.1	372.121	[M+H]+	3	2306-27-6	C10186	179683	273386	190449	46105.4	102721	75644.2	80567.4	119825	89518.3	46807.5	4298.58	36264.8	79111.7	88792.7	57347.6	-	C10186	MetMap120,MetMap121
ZbWp001588	3-(((S)-1-carboxy-2-phenylethyl)amino)-2,5-dihydroxycyclopentane-1-carboxylic acid	Others	Others	C15H19NO6	310.13	120.08	309.121	[M+H]+	3	-	-	408693	237430	290354	159526	151472	149688	126442	186930	150954	128026	149962	128632	87186.5	86598.1	126000	-	-	-
MWS201451	Val-His	Amino acids and derivatives	Amino acids and derivatives	C11H18N4O3	255.15	156.08	254.138	[M+H]+	3	13589-07-6	-	41853.7	58331.3	45391.4	26587.1	50144	37370.9	33392.5	25857.7	30475.2	33875.9	32082	35303.4	44600.9	22014	37314.7	-	-	-
Lhdp102521	3,9-Dihydroxyurs-12-ene-28-oic acid-28-glucosyl ester	Terpenoids	Triterpene Saponin	C36H58O9	635.41	437.34	634.408	[M+H]+	2	-	-	200458	277527	236616	227109	243746	211052	113549	291989	262752	502685	547097	454044	170654	226959	130882	-	-	-
Qmdp112410	Vitetrifolin H	Terpenoids	Ditepenoids	C21H36O3	337.27	263.24	336.266	[M+H]+	3	-	-	788053	787560	864952	1.17353e+06	517204	1.09821e+06	2.10959e+06	2.41686e+06	1.96761e+06	785146	775061	803800	898583	729370	772440	-	-	-
pmb0746	Tricin-4'-O-(guaiacylglycerol)ether*	Flavonoids	Flavones	C27H26O11	527.15	331.08	526.148	[M+H]+	3	-	-	138199	165007	131240	49787.9	54852.4	56815.9	74798.9	80478.4	158205	480470	458489	413025	187206	155061	189989	-	-	-
NK10264105	epsilon-Caprolactam	Alkaloids	Alkaloids	C6H11NO	114.09	81.06	113.084	[M+H]+	1	105-60-2	C06593	1.45723e+08	1.47861e+08	1.32114e+08	7.34015e+07	6.41471e+07	8.05368e+07	1.27587e+08	1.32965e+08	1.14868e+08	5.32367e+07	5.73292e+07	6.12995e+07	8.53657e+07	7.7981e+07	80335110	ko01100	C06593	-
Rlp02772	4-oxo-8-{[(2S,3R,4S,5S,6R)-3,4,5-trihydroxy-6-(hydroxymethyl)oxan-2-yl]oxy}-3H-quinoline-2-carboxylic acid	Alkaloids	Alkaloids	C16H17NO9	368.1	206.05	367.09	[M+H]+	2	-	-	1.58208e+06	2.11727e+06	1.88208e+06	2.0117e+06	2.20204e+06	1.78415e+06	493252	438278	663444	1.45416e+06	1.23806e+06	1.2173e+06	702057	617708	942435	-	-	-
WaJp002432	3-Demethoxyl-2-Demethyldemecolcine Glucoside	Alkaloids	Alkaloids	C25H31NO9	490.21	328.15	489.2	[M+H]+	1	-	-	1.47776e+06	975612	1.31352e+06	1.66087e+06	1.8025e+06	1.51468e+06	646675	453045	986327	2.73219e+06	2.84527e+06	2.42511e+06	970605	926561	1.14909e+06	-	-	-
PDP152802	8-Hydroxyapigenin 8-(6''-E-p-coumaroylglucoside)	Flavonoids	Flavones	C30H26O13	595.14	147.04	594.137	[M+H]+	2	-	-	94826.5	97670.7	84842.7	39218.9	32363.3	90385.4	308763	280110	255490	99705.2	167314	128753	109726	104843	120730	-	-	-
MWS20633g	Phosphotyrosine	Amino acids and derivatives	Amino acids and derivatives	C9H12NO6P	262.05	216.04	261.04	[M+H]+	3	21820-51-9	C06501	62166.9	112147	103374	168244	183096	142277	8704.03	8704.03	40402.1	167194	114758	121485	43520.2	89962.1	66153.9	-	C06501	-
Qmfp122218	2,3-Dihydroxyurs-12,18-dien-28-oic acid (Goreishic Acid I)	Terpenoids	Triterpene	C30H46O4	471.35	201.16	470.34	[M+H]+	3	129058-59-9	-	32355.6	49366.4	85719	265151	414644	273212	6471.11	232390	135158	198065	34753	111942	94074.7	92364.6	120269	-	-	-
PDP151563	Scutellarein 5-glucuronide	Others	Others	C21H18O12	463.09	287.05	462.08	[M+H]+	3	22740-02-9	-	797456	604528	786462	1.12834e+06	746852	958962	1.04443e+06	1.81376e+06	1.18186e+06	192941	218665	308305	718314	775155	1.03809e+06	-	-	-
pmp000114	5,6,7,8,3',4'-Hexamethoxyflavanone	Flavonoids	Flavanones	C21H24O8	405.15	241.07	404.147	[M+H]+	3	-	-	29481.7	22207.4	41750.5	105375	868685	405345	78606.3	90708.3	217915	750945	14692.4	336404	150747	130057	130652	-	-	-
Wacyp06135	3,7-Dimethyl-2,6-Octadienyl 6-O-(beta-D-Xylopyranosyl)-beta-D-glucopyranoside	Terpenoids	Monoterpenoids	C21H36O10	466.26	81.07	448.231	[M+NH4]+	1	-	-	104096	100519	103705	109293	107980	92886.1	29884	68418.6	59863.3	102712	81218.1	84505.1	54665.9	41775.6	37643.8	-	-	-
pmp001247	Feruloylcholine glucoside	Alkaloids	Phenolamine	C21H32NO9+	442.21	221.08	442.207	[M]+	3	-	-	159739	163948	160924	157247	156388	160846	176957	158619	152572	91706.5	151236	116358	95904	103620	97881.6	-	-	-
Lmhp009384	1-Linoleoylglycerol-2,3-di-O-glucoside*	Lipids	Glycerol ester	C33H58O14	679.39	263.24	678.383	[M+H]+	1	-	-	71838.5	92816.8	86793.2	104655	43758.1	70368.8	55017.2	45226.8	59815	98587	93146.2	83714.3	35105	45007.9	35669.5	-	-	-
Zkep02152	Cyclic AMP*	Nucleotides and derivatives	Nucleotides and derivatives	C10H12N5O6P	330.06	136.06	329.053	[M+H]+	1	-	-	533706	535973	750538	1.61333e+06	8.97668e+07	3.65831e+07	155285	128570	5.23139e+06	2.55892e+07	706634	1.16436e+07	5.62637e+06	5.9891e+06	7.39066e+06	-	-	-
Lhnp080305	Scoulerine(stepholidine)	Alkaloids	Aporphine alkaloids	C19H21NO4	328.15	178.09	327.147	[M+H]+	1	-	-	462623	975855	894192	1.594e+06	826939	1.22707e+06	1.29345e+06	412258	1.0777e+06	1.9771e+06	3.35813e+06	2.46695e+06	1.66428e+06	1.85804e+06	1.59179e+06	-	-	-
Walp013004	Glycidyl Linoleate*	Lipids	Glycerol ester	C21H36O3	337.27	263.24	336.266	[M+H]+	1	24305-63-3	-	1.47411e+06	1.18441e+06	1.30995e+06	1.23271e+06	1.85769e+06	1.81294e+06	2.8839e+06	3.7575e+06	2.71717e+06	303058	608187	530557	830294	640682	583503	-	-	-
WapTKC156021	14a-hydroxy-2,2,6a,6b,9,9,12a-heptamethyl-10-oxo-1,3,4,5,6,6a,7,8,8a,11,12,14b-dodecahydropicene-4a-carboxylic acid	Terpenoids	Triterpene	C30H46O4	471.35	201.16	470.34	[M+H]+	2	-	-	131859	249064	363007	1.05319e+06	821775	767201	86075.3	70752.1	118064	276667	38522.7	176472	251982	159481	87154.3	-	-	-
Lmhp007840	LysoPC 19:2	Lipids	LPC	C27H52NO7P	534.36	184.07	533.348	[M+H]+	3	-	-	1.61348e+06	2.35975e+06	1.71281e+06	617596	1.50365e+06	1.06242e+06	1.06959e+06	1.97462e+06	1.30563e+06	439713	430143	437231	446440	570976	647566	-	-	-
MEDP1165	PC(O-16:0/O-2:0)	Lipids	LPC	C26H56NO6P	532.38	473.26	509.385	[M+Na]+	3	-	-	532129	317043	352218	62747	64231.9	79743.2	144758	321988	195030	41655.4	87779.4	64308.1	62671.2	47909.6	117963	-	-	-
Zmgp004436	Okanin-4'-(6''-O-acetyl)glucoside*	Flavonoids	Chalcones	C23H24O13	509.13	347.08	508.122	[M+H]+	3	-	-	69251.7	69251.7	126297	354480	69251.7	307408	689574	2.08998e+06	2.76974e+06	8.2896e+06	7.58319e+06	6.85058e+06	2.50731e+06	2.68008e+06	1.96738e+06	-	-	-
Zbsp004858	Tricin-5-O-(6'-O-malonyl)glucoside	Flavonoids	Flavones	C26H26O15	579.13	331.08	578.127	[M+H]+	3	-	-	197527	315746	243313	190021	197258	224661	348747	327622	287089	82705.5	167794	127175	134875	171652	130758	-	-	-
PD0916372	N5-((R)-1-Carboxy-3-(methylthio)propyl)-L-glutamine	Amino acids and derivatives	Amino acids and derivatives	C10H18N2O5S	279.1	104.05	278.094	[M+H]+	2	-	-	474161	461074	378020	19630	32922.2	62350.6	206649	261159	202830	78535.2	45069.1	76277.7	134180	188836	177372	-	-	-
mws1076	Scoparone	Lignans and Coumarins	Coumarins	C11H10O4	207.07	151.08	206.058	[M+H]+	3	120-08-1	C09311	131037	148279	138663	134687	249457	181239	137909	106019	125921	141750	73821.4	117737	157545	183857	115663	ko00999	C09311	MetMap129
mws0124	N-(3-Indolylacetyl)-L-alanine	Amino acids and derivatives	Amino acids and derivatives	C13H14N2O3	247.11	130.06	246.1	[M+H]+	3	57105-39-2	-	651482	964186	663377	85551.4	148457	339909	1.23153e+06	897647	885587	169587	118311	193902	393714	371013	368972	-	-	-
Zbsp004714	Apigenin-7-O-(2''-glucosyl)arabinoside*	Flavonoids	Flavones	C26H28O14	565.16	271.06	564.148	[M+H]+	3	-	-	670395	544021	525950	200916	127984	187473	279564	590182	397741	249214	265722	230893	124590	167351	170812	-	CM00672	MetMap104
MWS2069	2-Methoxy-4-methylphenol	Others	Others	C8H10O2	139.08	77.04	138.068	[M+H]+	3	93-51-6	-	37124.6	79653.9	58479.1	58838.6	37441.8	47098.8	42933.2	7424.92	35248.6	75526.7	43133.6	62702.9	76193.8	39545.8	61173.1	-	CM02789	MetMap163
Lhhp111206	Abiesatrine H	Terpenoids	Triterpene	C30H46O4	471.35	161.13	470.34	[M+H]+	3	-	-	100187	66433.8	167702	505267	431221	375283	3438.78	27005	27178.9	75006.8	29205.6	62620.4	104677	63041.4	89669.2	-	-	-
Lmhp010908	LysoPC 19:1	Lipids	LPC	C27H54NO7P	536.37	184.07	535.364	[M+H]+	3	-	-	240334	206754	210888	160266	386833	255049	181050	162521	154281	84262.8	92456.9	101973	156427	118690	164595	-	-	-
mws4532g	L-Ornithine	Amino acids and derivatives	Amino acids and derivatives	C5H12N2O2	133.1	70.07	132.09	[M+H]+	2	348-66-3	C00077	1.53454e+06	1.88434e+06	1.67292e+06	1.52684e+06	2.81845e+06	2.4833e+06	3.72591e+06	3.12773e+06	3.43633e+06	3.47435e+06	3.51494e+06	3.11787e+06	1.61078e+06	1.94936e+06	2.19992e+06	ko00220,ko00330,ko00470,ko00480,ko01100,ko01110,ko01210,ko01230,ko02010,ko04148	C00077	-
Zmhp002814	5,7,8-Tetrahydroxy-6-methoxyflavone	Flavonoids	Flavones	C16H12O6	301.07	286.05	300.063	[M+H]+	3	-	-	258924	291798	279770	297404	295671	285605	241875	114206	211830	346987	260438	318717	378735	330017	238136	-	CM00889	MetMap110
Wahlp01700	5-Methoxytryptophol	Alkaloids	Plumerane	C11H13NO2	192.1	177.08	191.095	[M+H]+	1	712-09-4	-	36908.8	77732.8	53853.7	39985.4	131678	72957	21458.7	24672.2	54457.3	180025	62192	104282	36977.2	54247.2	48436.8	-	-	-
Zblp002068	Cyanidin 3-O-glucoside	Flavonoids	Anthocyanidins	C21H21O11+	449.11	287.06	449.108	[M]+	3	47705-70-4	C08604	158206	292623	289476	545723	425520	419135	153187	111274	146989	206022	367954	309796	401030	287356	255797	ko00942,ko01110	C08604	MetMap118
Lhnp110101	3,20-Dihydroxyurs-21-en-28-oic acid (Oleanderic acid)	Terpenoids	Triterpene	C30H48O4	473.36	427.36	472.355	[M+H]+	2	-	-	99860.7	104856	146716	324149	240985	241319	76329.5	74566.5	104827	222342	58092.6	135961	118935	98605.2	110691	-	-	-
Lamp000484	4-Methylazetidine-2-Carboxylic acid	Alkaloids	Alkaloids	C5H9NO2	116.07	70.06	115.063	[M+H]+	1	1779725-63-1	-	6.5756e+06	1.07675e+07	1.05706e+07	1.81669e+07	4.21127e+07	3.50053e+07	5.44672e+07	4.72771e+07	4.68011e+07	3.05171e+07	3.50465e+07	3.20329e+07	2.90374e+07	3.14049e+07	3.39205e+07	-	-	-
pma0101	Caffeoylagmatine	Alkaloids	Phenolamine	C14H20N4O3	293.16	163.04	292.154	[M+H]+	1	-	-	1.3455e+07	1.52116e+07	1.14701e+07	17171	17171	1.14207e+07	5.70346e+07	6.80743e+07	5.01827e+07	696040	1.27914e+06	3.02002e+06	1.11497e+07	1.09329e+07	1.24517e+07	-	-	-
Wagp001741	N-(gamma-L-glutamyl)tyramine O-glucoside	Amino acids and derivatives	Amino acids and derivatives	C19H28N2O9	429.19	267.14	428.18	[M+H]+	3	-	-	177747	198659	182387	159124	179920	164422	144024	75235.9	129546	209208	443004	296320	177173	124853	270128	-	-	-
PDP008012	Opuntioside I:(-)-Opuntioside I	Others	Others	C13H18O9	319.1	151.04	318.095	[M+H]+	3	497179-09-6	-	9.84585e+07	7.46005e+07	7.21982e+07	1.48729e+07	3.18109e+07	3.19862e+07	6.65634e+07	3.3223e+07	4.03821e+07	2.33786e+06	1.11054e+07	1.02508e+07	2.43674e+07	2.03723e+07	2.77364e+07	-	-	-
pmb0738	Tricin-7-O-(2''-Sinapoyl)glucoside	Flavonoids	Flavones	C34H34O16	699.19	331.08	698.185	[M+H]+	3	-	-	25566.1	42395.1	38409.7	56126.2	24509.7	34608.6	11771.3	2354.26	23496.3	89230.3	75964.2	70154.4	20383.3	33013.4	28641	-	-	-
MWS201464	Lys-Phe	Amino acids and derivatives	Amino acids and derivatives	C15H23N3O3	294.18	84.08	293.174	[M+H]+	3	6235-35-4	-	197083	280488	192652	8117.26	8117.26	32607.6	130569	264679	211975	269382	76272.4	174534	181361	132228	178822	-	-	-
PDP154806	Daechucyclopeptide I	Others	Others	C30H38N4O5	535.29	148.11	534.284	[M+H]+	3	115610-63-4	-	164841	111237	767910	3.28739e+06	5.6363e+07	2.38786e+07	92389.1	178803	141365	164442	234245	1.0346e+06	4.37565e+06	3.91145e+06	3.98805e+06	-	-	-
Lcsp002417	Ser-Val-Leu	Amino acids and derivatives	Amino acids and derivatives	C14H27N3O5	318.2	159.11	317.195	[M+H]+	3	-	-	342439	394312	299553	24258.8	220719	175887	389481	424571	354758	145688	138672	172573	294145	256125	247592	-	-	-
Hmgp002033	Isocrenatoside	Phenolic acids	Phenolic acids	C29H34O15	623.2	163.03	622.19	[M+H]+	3	221895-09-6	-	93685.2	72996	78838.8	60831.8	83386.8	76590.1	94513.1	119431	87996.3	12093.3	12093.3	25151.9	77386.2	101731	60466.4	-	-	-
Rdp02707	Capreoside	Flavonoids	Flavones	C27H30O15	595.17	301.07	594.159	[M+H]+	2	7077-96-5	-	3.36522e+06	3.05105e+06	2.77811e+06	1.05802e+06	761694	1.24943e+06	2.6077e+06	1.69819e+06	1.8852e+06	814225	853284	870147	1.01572e+06	903696	1.05332e+06	-	-	-
Zbqp002511	N-Methylisoleucine	Amino acids and derivatives	Amino acids and derivatives	C7H15NO2	146.12	55.05	145.11	[M+H]+	3	39554-61-5	-	255675	261822	229409	112053	195749	249829	633538	566209	522070	210856	341458	252115	155945	175097	234538	-	-	-
Wbsp004755	Methyl Hydroxycinnamate	Phenolic acids	Phenolic acids	C10H10O3	179.07	119.05	178.063	[M+H]+	2	80540-55-2	-	1.1061e+06	1.07697e+06	1.03471e+06	807412	1.02727e+06	812855	394915	58255	375456	970939	956737	885705	573176	707841	540864	-	CM02610	MetMap166
Wbmp002986	n-methylcoclaurine-glucose*	Alkaloids	Alkaloids	C24H31NO8	462.21	300.16	461.205	[M+H]+	1	-	-	924000	1.00557e+06	2.74857e+06	9.88369e+06	8.04344e+06	7.28767e+06	584114	207974	2.84345e+06	1.26331e+07	1.98737e+07	1.47783e+07	8.87766e+06	9.60689e+06	9.04704e+06	-	-	-
Zbqp001884	Gly-Ala-Phe	Amino acids and derivatives	Amino acids and derivatives	C14H19N3O4	294.14	166.09	293.138	[M+H]+	3	17922-87-1	-	89968.2	53606	60122.4	13463.3	54401.9	33153.5	30036.8	103035	67506.8	71391	17959.6	41130.8	26952.5	45752.5	38126.9	-	-	-
Lmmp002080	N-(4-Aminobutyl)benzamide	Alkaloids	Alkaloids	C11H16N2O	193.13	105.03	192.126	[M+H]+	3	5692-23-9	-	223639	158702	176795	119293	50864.4	99261.5	155993	131703	161411	231661	162041	187151	148349	104476	121085	-	-	-
PDP002405	Luteolin 5-glucuronide	Flavonoids	Flavones	C21H18O12	463.08	301.07	462.08	[M+H]+	2	-	-	161438	161438	310626	907379	1.9033e+06	1.28571e+06	807192	1.6522e+06	1.54783e+06	2.82038e+06	5.01238e+06	3.53765e+06	2.0227e+06	2.19369e+06	2.31476e+06	-	-	-
Zbsp010221	Marsformosanone	Terpenoids	Triterpene	C30H46O	423.36	423.36	422.355	[M+H]+	2	72093-24-4	-	1.65145e+07	1.85739e+07	1.48328e+07	3.98715e+06	3.53414e+06	5.71448e+06	1.35298e+07	1.5751e+07	1.22522e+07	2.69931e+06	3.41578e+06	3.04413e+06	2.99045e+06	2.01547e+06	2.88277e+06	-	CM03146	MetMap175
Zbkp000480	N2-Acetyl-L-lysine	Amino acids and derivatives	Amino acids and derivatives	C8H16N2O3	189.12	84.08	188.116	[M+H]+	2	1946-82-3	C12989	2.5863e+06	2.62576e+06	3.66442e+06	7.89796e+06	4.18265e+06	5.09829e+06	1.33024e+06	8.63691e+06	4.8579e+06	4.35522e+06	5.96084e+06	5.15015e+06	5.11865e+06	5.50444e+06	5.8785e+06	-	C12989	-
Zmmp003140	Val-Glu-Leu	Amino acids and derivatives	Amino acids and derivatives	C16H29N3O6	360.21	261.14	359.206	[M+H]+	3	-	-	273255	221546	225531	138055	130732	174508	334964	253197	275001	198681	93743.9	129488	62588.9	111173	151347	-	-	-
Lahp004376	Armatamide	Alkaloids	Phenolamine	C19H19NO4	326.14	176.07	325.131	[M+H]+	3	-	-	233592	131211	180600	173394	140695	143926	91455.1	53496.4	81832.5	119260	131912	117920	87259.2	55605.4	35081	-	-	-
Lmsp102504	Chrysophanol-8-O-β-D-galactoside	Quinones	Anthraquinone	C21H20O9	417.12	255.06	416.111	[M+H]+	3	-	-	17061.9	17061.9	70126.2	282383	368215	364414	520872	594590	563337	585763	505079	484155	239090	269195	259575	-	-	-
MW0155957	Pro-Phe-Glu	Amino acids and derivatives	Amino acids and derivatives	C19H25N3O6	392.19	58.06	391.174	[M+H]+	3	-	-	604062	592277	577577	495208	1.54219e+06	834768	99041.7	99041.7	444565	1.82666e+06	99041.7	983213	1.06467e+06	1.08942e+06	1.313e+06	-	-	-
Zbqp003125	Ile-Phe	Amino acids and derivatives	Amino acids and derivatives	C15H22N2O3	279.17	86.1	278.163	[M+H]+	3	-	-	213579	188260	178095	86796.8	70464.1	101877	194865	319975	207440	7520.53	37602.7	36428.6	91896.4	50277	39837.9	-	-	-
pmb1178	O-Feruloyl 7-hydroxycoumarin	Lignans and Coumarins	Coumarins	C19H14O6	339.09	177.05	338.079	[M+H]+	2	-	-	1.33235e+06	1.28509e+06	1.17449e+06	637559	488384	600717	751698	976316	823684	662389	1.51294e+06	983391	566299	631788	519289	-	-	-
MWSHY0199	Quercetin-3-O-(6''-O-galloyl)galactoside	Flavonoids	Flavonols	C28H24O16	617.11	303.05	616.106	[M+H]+	3	53171-28-1	-	291936	329872	277419	143480	144291	149680	172856	96945.9	120976	65277.1	56480.5	63923.1	76100.5	67216.5	83915.5	-	CM00605	MetMap115
Lacp005171	3-(3'-Hydroxybutyl)-2,4,4-trimethylcyclohexa-2,5-dienone glucoside	Terpenoids	Sesquiterpenoids	C19H30O7	371.21	133.1	370.199	[M+H]+	3	-	-	338413	335911	310146	202083	187914	215996	299987	346836	310302	257862	218689	221182	152809	149732	161486	-	-	-
Lahp004500	Quercetin-sinapyl-glucoside	Flavonoids	Flavonols	C32H30O16	671.16	207.06	670.153	[M+H]+	3	-	-	75676.4	29405.2	55492.2	67297.9	94440.4	80715.8	80102.3	75336.2	80537.8	91811.8	57923	65876.5	29913.2	33054	36548.7	-	CM00618	MetMap117
Walp006175	2-Aminotetradecane-1,5,11-triol	Lipids	Sphingolipids	C14H31NO3	262.24	88.08	261.23	[M+H]+	2	-	-	25774.6	26919.1	25440.1	21813.2	22704.1	21213.9	17035	2031.74	15404.9	38891.1	37053.9	33034	13280.1	18216.3	26940.7	-	-	-
pme0368	Apigenin-7-O-rutinoside (Isorhoifolin)*	Flavonoids	Flavones	C27H30O14	579.17	271.06	578.164	[M+H]+	3	552-57-8	-	587728	4.65369e+06	2.68429e+06	2.93864e+06	5.51475e+06	3.4989e+06	587728	587728	2.753e+06	1.14141e+07	7.11579e+06	9.74278e+06	1.16542e+07	9.37311e+06	1.01688e+07	-	CM00679	MetMap103
Zbjp003073	Kaempferol-3-O-(6''-Acetyl)glucosyl-(1→3)-Galactoside	Flavonoids	Flavonols	C29H32O17	653.17	287.06	652.164	[M+H]+	3	-	-	792797	881928	692061	110853	130889	254584	789434	539405	660480	644722	275313	428925	304557	427359	381173	-	-	-
Zbrp003982	Sulfurein; Sulfuretin-6-O-glucoside*	Flavonoids	Aurones	C21H20O10	433.11	271.06	432.106	[M+H]+	1	531-63-5	-	356913	1.58332e+07	9.01793e+06	1.27095e+07	1.03657e+07	1.00919e+07	4.30926e+06	1.78456e+06	5.81395e+06	1.68821e+07	7.59146e+06	1.16253e+07	9.17957e+06	1.13637e+07	1.36474e+07	-	CM01865	MetMap144
mws0047	Apigenin 7-O-neohesperidoside	Flavonoids	Flavones	C27H30O14	579.17	271.06	578.164	[M+H]+	3	17306-46-6	C12627	8.0857e+06	1.00157e+07	8.47944e+06	6.1943e+06	7.04455e+06	6.45699e+06	5.80727e+06	4.54395e+06	7.35834e+06	1.60893e+07	1.08173e+07	1.35873e+07	1.41233e+07	1.40675e+07	1.18456e+07	ko00944	C12627	MetMap103
MWSHY0180	Glycitin*	Flavonoids	Isoflavones	C22H22O10	447.13	285.08	446.121	[M+H]+	1	40246-10-4	C16195	7.57492e+06	1.22897e+07	9.70566e+06	8.79907e+06	8.05712e+06	7.48089e+06	3.69207e+06	738413	4.06317e+06	1.14549e+07	7.88589e+06	9.32467e+06	7.94176e+06	7.77171e+06	1.01494e+07	ko00943	C16195	-
Zbsp003708	Isoscoparine*	Flavonoids	Flavones	C22H22O11	463.12	313.07	462.116	[M+H]+	1	20013-23-4	C05990	2.68984e+06	3.88072e+06	3.80632e+06	5.89049e+06	4.54566e+06	4.25872e+06	421286	421286	758314	2.10643e+06	2.52625e+06	2.49625e+06	3.21589e+06	3.52399e+06	2.63188e+06	-	C05990	MetMap106
PD0485458	6-Hydroxyluteolin 6-glucoside	Flavonoids	Flavones	C21H20O12	465.1	85.03	464.096	[M+H]+	1	-	-	218597	200351	232705	325627	517614	479610	711570	1.10609e+06	758454	156941	195721	192307	256210	262439	133930	-	-	-
Lmdp003286	Quercetin-3-O-alloside; Isohyperoside*	Flavonoids	Flavonols	C21H20O12	465.1	303.06	464.096	[M+H]+	1	35589-21-0	-	684048	684048	3.89576e+06	1.67426e+07	1.87207e+07	2.56986e+07	5.75661e+07	9.83307e+07	6.56796e+07	1.66042e+07	1.29861e+07	1.67634e+07	2.46365e+07	1.76131e+07	1.93899e+07	-	CM00680	MetMap116
Hmcp001658	Isorhamnetin-3-O-(6''-malonyl)glucoside-7-O-glucoside	Flavonoids	Flavonols	C31H34O20	727.17	479.11	726.164	[M+H]+	3	-	-	133577	231335	178902	164689	12470.3	106649	178929	186055	224346	391765	540003	387948	76203.4	119255	62351.5	-	CM00851	MetMap109
MW0155862	Pro-Glu-Val	Amino acids and derivatives	Amino acids and derivatives	C15H25N3O6	344.19	58.06	343.174	[M+H]+	3	-	-	4.14149e+06	6.56732e+06	5.31103e+06	5.13757e+06	7.08832e+06	5.57654e+06	3.43092e+06	2.62991e+06	5.96943e+06	1.77255e+07	1.33897e+07	1.39041e+07	7.29035e+06	5.96514e+06	7.38683e+06	-	-	-
Lmnp002741	Genkwanin-6-C-(2''-O-apiosyl)glucoside	Flavonoids	Flavones	C27H30O14	579.17	447.13	578.164	[M+H]+	3	-	-	264279	331616	282583	221124	343051	273695	240127	162256	167443	32451.1	319598	183310	212450	192265	236682	-	CM00906	MetMap110,MetMap120
pma1839	N-Sinapoylcadaverine	Alkaloids	Phenolamine	C16H24N2O4	309.18	207.07	308.174	[M+H]+	3	-	-	145490	256943	197176	181012	169888	218755	391974	387122	332917	106391	112088	135622	241152	227793	199211	-	-	-
Lmtp004044	Quercetin-3-O-apiosyl(1→2)galactoside*	Flavonoids	Flavonols	C26H28O16	597.14	303.04	596.138	[M+H]+	1	-	-	2.60273e+06	1.72911e+06	2.0312e+06	1.49232e+06	1.76175e+06	2.10468e+06	4.01526e+06	5.35137e+06	3.92907e+06	912063	1.29189e+06	1.08609e+06	1.02253e+06	1.19768e+06	991657	-	CM00592	MetMap115
Zbqp003387	N-(Octadenyl)nornicotine	Alkaloids	Pyridine alkaloids	C17H24N2O	273.19	149.11	272.189	[M+H]+	3	-	-	1.58513e+06	1.74636e+06	1.47102e+06	692129	840705	1.06856e+06	2.27716e+06	2.40911e+06	1.9983e+06	618956	1.41957e+06	1.00573e+06	951618	827713	1.04683e+06	-	-	-
pme0253	N-Acetyl-L-leucine	Amino acids and derivatives	Amino acids and derivatives	C8H15NO3	174.11	86.1	173.105	[M+H]+	3	1188-21-2	C02710	11269.6	101031	60988.1	80338.2	95230.4	72481.4	11269.6	56348	90683.1	318180	80797.5	183515	119618	82395.1	154353	-	C02710	-
Wcfp003475	6,7-dimethyl-4-(2,3,4,5-tetrahydroxypentyl)-1H-quinoxaline-2,3-dione	Others	Others	C15H20N2O6	325.14	191.08	324.132	[M+H]+	3	-	-	110428	2.34501e+06	1.21526e+06	1.16541e+06	1.22193e+06	1.37072e+06	2.07891e+06	2.32291e+06	1.95554e+06	974068	552142	1.05792e+06	2.23718e+06	2.55542e+06	3.02439e+06	-	-	-
pma0110	4-O-Sinapoylquinic acid	Phenolic acids	Phenolic acids	C18H22O10	399.13	207.07	398.121	[M+H]+	3	-	-	2.16898e+06	3.13961e+06	2.16116e+06	188608	326751	716385	2.55121e+06	2.05517e+06	1.99679e+06	771201	346715	608575	807040	716561	693432	-	CM02732	MetMap153
PDP002362	7,3',4'-Trihydroxyflavone 7-glucoside*	Flavonoids	Flavones	C21H20O10	433.11	271.06	432.106	[M+H]+	1	-	-	1.09433e+07	1.41973e+07	1.0832e+07	3.87873e+06	4.14382e+06	3.58145e+06	1.86215e+06	7.69217e+06	6.22052e+06	1.19939e+07	1.72429e+07	1.30633e+07	6.84278e+06	6.31995e+06	5.07925e+06	-	-	-
MW0146370	Asp-Trp	Amino acids and derivatives	Amino acids and derivatives	C15H17N3O5	320.13	146.06	319.117	[M+H]+	3	71835-79-5	-	2.58618e+07	2.70038e+07	2.12634e+07	585784	477659	5.41753e+06	2.49607e+07	1.79314e+07	1.81521e+07	4.97616e+06	7.79209e+06	6.47416e+06	6.83428e+06	6.72996e+06	5.90392e+06	-	-	-
Sazp005363	Sativnine G	Alkaloids	Alkaloids	C28H42N4O5	515.32	114.13	514.316	[M+H]+	3	-	-	228149	13408.2	110960	71683.9	872159	390945	67040.9	553514	412970	823743	13408.2	412240	386895	365430	329901	-	-	-
pme2773	L-Cystathionine	Amino acids and derivatives	Amino acids and derivatives	C7H14N2O4S	223.07	134.03	222.067	[M+H]+	3	56-88-2	C02291	389533	441122	427820	477792	782906	581836	387785	270079	353565	452097	312470	360751	274619	358267	298625	ko00260,ko00270,ko01100,ko01110,ko01230,ko01240	C02291	-
Lmhp008273	LysoPE 15:1(2n isomer)*	Lipids	LPE	C20H40NO7P	438.26	297.24	437.254	[M+H]+	3	-	-	155500	222792	152770	7267.73	10055.2	51052	220614	400620	249881	6938.7	16566.1	20389.3	54937.1	58498.5	90121.2	-	-	-
PDP143007	2-(methylamino)-2-(1-methylpyrazol-4-yl)acetic acid	Alkaloids	Alkaloids	C7H11N3O2	170.09	124.09	169.085	[M+H]+	2	1218519-32-4	-	101577	164923	287173	902864	722394	654166	20315.3	20315.3	101871	428092	387113	360066	169920	224525	325318	-	-	-
pmf0085	Cycloartenol	Terpenoids	Triterpene	C30H50O	427.39	345.32	426.386	[M+H]+	3	469-38-5	C01902	109237	113553	111361	111228	108936	110248	110913	107744	111211	118740	127881	121637	114940	112479	118640	ko00100,ko01100,ko01110	C01902	-
Lmhp007489	Asperic acid	Organic acids	Organic acids	C16H28O4	285.21	149.13	284.199	[M+H]+	3	-	-	41639.7	28201.7	33541.8	28026.1	24117.8	25258.7	22005.5	27677.6	26867.8	34972.9	4401.1	21642.3	29463.3	25154.4	24368.9	-	-	-
pmp000268	2-Hydroxymethyl-A(1)-nor-19,24-dihydroxyurs-2,12-dien-28-oic acid (Rosamultic acid)*	Terpenoids	Triterpene	C30H46O5	487.34	405.31	486.334	[M+H]+	1	214285-76-4	-	56066	26752.2	45796.5	63346	244639	124528	6671	259969	257507	754254	13237.1	331156	120797	131141	92416.4	-	-	-
PDP001264	apigenin 8-C-(-2''-O-feruloyl-)glucoside	Others	Others	C31H28O13	609.16	361.09	608.153	[M+H]+	3	-	-	10873.7	10873.7	20073.2	56871.2	79748.4	65521.5	54368.4	55745.5	405750	1.80852e+06	1.86148e+06	1.56059e+06	462918	497271	531054	-	-	-
Sadp001047	4-Methylene-L-glutamate	Amino acids and derivatives	Amino acids and derivatives	C6H9NO4	160.06	96.04	159.053	[M+H]+	2	-	C00651	2.08124e+06	1.6744e+06	1.67653e+06	871336	596925	611182	119385	119385	227957	662246	719220	797034	1.22224e+06	1.17652e+06	1.16965e+06	ko00660	C00651	-
MW0108879	N-omega-Hydroxy-L-arginine	Amino acids and derivatives	Amino acids and derivatives	C6H14N4O3	213.09	142.05	190.107	[M+Na]+	3	53054-07-2	C05933	85169.1	59898.1	62479.3	22262.2	24861.4	40734.7	109426	75381.3	82830.5	44537.4	25589.6	43006.6	74778.8	83979.7	105470	ko00330,ko01100,ko01110	C05933	-
Hmqp001042	Butyl beta-D-glucoside	Others	Saccharides	C10H20O6	237.13	98.97	236.126	[M+H]+	3	5391-18-4	-	219479	252546	234235	227123	173030	204631	222850	165772	230482	375167	416138	384106	337920	264140	467295	-	-	-
PD0880653	nepedinol*	Terpenoids	Triterpene	C30H50O4	475.38	439.36	474.371	[M+H]+	1	104139-53-9	-	53586.7	54946.3	76712.8	166498	171632	155741	102444	117540	88716.9	3617.19	3617.19	26610.7	118585	84030.5	106124	-	-	-
mws0230	L-Threonine	Amino acids and derivatives	Amino acids and derivatives	C4H9NO3	120.066	74.0601	119.058	[M+H]+	3	72-19-5	C00188	3.24727e+06	3.27616e+06	3.27025e+06	3.30438e+06	2.95757e+06	3.04782e+06	2.71522e+06	2.1478e+06	2.84402e+06	4.49405e+06	6.53599e+06	4.85549e+06	2.21738e+06	2.28433e+06	2.19891e+06	ko00260,ko00261,ko00290,ko00470,ko00860,ko00970,ko01100,ko01110,ko01230,ko02010	C00188	-
MWSmce598	Maltopentaose	Others	Saccharides	C30H52O26	829.28	325.11	828.275	[M+H]+	3	34620-76-3	-	1070.2	1070.2	16384.7	77642.8	75362.7	66538.5	26681.6	5351	18485.6	28362.8	31238.3	43438.1	97988.4	116119	61223.3	-	-	-
Zbqp005508	N-(11-alkanoyl)nornicotine	Alkaloids	Pyridine alkaloids	C20H30N2O3	347.23	149.11	346.226	[M+H]+	3	-	-	6913.36	51786.7	34447.4	54837	38082.3	46133.5	44828.6	28202.9	44474.5	76309.5	37549.8	52306.9	33815.9	44419.8	48516.2	-	-	-
mws1033	Homoeriodictyol	Flavonoids	Flavanones	C16H14O6	303.09	153.02	302.079	[M+H]+	3	446-71-9	C09756	704005	696122	583594	117714	111113	95217.8	18435.1	18435.1	56726.5	209892	340653	263790	217861	185350	226127	ko00941	C09756	-
Lagp004919	2'-O-Methylisoliquiritigenin	Flavonoids	Chalcones	C16H14O4	271.1	151.04	270.089	[M+H]+	3	112408-67-0	C15531	497959	720469	502785	77069.6	79332.2	250886	941624	520234	605329	102929	91736.1	118968	205512	198431	172135	-	C15531	-
Lmgp006006	3,5,8,3',4'-Pentahydroxy-7-methoxyflavone; Ranupetin	Flavonoids	Flavonols	C16H12O8	333.06	137.02	332.053	[M+H]+	3	-	-	78248.4	127464	109726	137204	111856	100950	6631.67	6631.67	47756.8	212257	217949	217269	225930	213323	228693	-	-	-
pmp000263	3-Hydroxyurs-12,19-dien-28-oic acid (Sanguisorbigenin)	Terpenoids	Triterpene	C30H46O3	455.35	409.35	454.345	[M+H]+	2	-	-	501140	475644	526791	680387	3.84931e+07	1.57941e+07	623373	349580	554464	826413	602576	1.17425e+06	3.01325e+06	2.93422e+06	3.02688e+06	-	CM03156	MetMap175
PD0363640	26,27-Dinorcholest-5-en-23-yn-3beta-ol	Others	Others	C25H38O	355.3	81.07	354.292	[M+H]+	2	63015-89-4	-	187992	138539	160333	148604	182190	264122	659022	827242	606150	58219.6	151056	117439	168641	147701	233933	-	-	-
Lajp009638	7-Methoxy-8-(3-methylbuta-1,3-dien-1-yl)-2H-chromen-2-one	Lignans and Coumarins	Coumarins	C15H14O3	243.1	131.05	242.094	[M+H]+	3	112667-50-2	-	190961	113199	138665	85004.5	190059	143540	167571	165977	155434	110074	60138.7	93246.6	125808	100497	97820.1	-	-	-
HJAP056	Dihydroxy-dimethoxyflavone-7-O-glucoside*	Flavonoids	Flavonols	C23H24O11	477.14	315.1	476.132	[M+H]+	3	-	-	149469	254540	180044	92203	106389	117680	191214	78583.6	141472	167764	214209	166332	67711.5	95315.9	175646	-	-	-
Zmmp000635	2-amino-4-methyl-4-pentenoic acid*	Amino acids and derivatives	Amino acids and derivatives	C6H11NO2	130.09	84.08	129.079	[M+H]+	1	-	-	4.23623e+06	3.18598e+06	3.76973e+06	4.00421e+06	2.15603e+06	4.16488e+06	8.50393e+06	2.03909e+06	6.08506e+06	9.33927e+06	6.8293e+06	7.9732e+06	7.52887e+06	5.37048e+06	8.06549e+06	-	-	-
Sadp020815	Farnesyl acetone	Terpenoids	Ditepenoids	C18H30O	263.24	81.07	262.23	[M+H]+	2	1117-52-8	-	1.75401e+06	1.57355e+06	1.46922e+06	690958	938590	880430	1.14305e+06	889911	941909	643620	922117	1.0212e+06	1.97452e+06	1.96159e+06	1.96851e+06	-	-	-
Sazp006075	daechuine S9	Alkaloids	Alkaloids	C37H51N5O6	662.39	289.19	661.384	[M+H]+	3	38496-00-3	-	45881.3	13510.6	27748.3	19957.7	234989	110139	40800.4	139774	112831	203008	17908.1	102700	71667.4	87438.8	88396.4	-	-	-
Hmcp006520	1,3-Dihydroxypropan-2-yl 12-methyl-6-(6-methylheptyl)tridec-12-enoate	Others	Others	C25H48O4	413.36	395.35	412.355	[M+H]+	2	-	-	82227.1	78602.2	78998.3	73332.8	105047	92795.7	107219	78229.4	93206.5	95135.3	89962.5	94928	104444	47025.1	123823	-	-	-
Lssp210306	3-Hydroxy-18-oxoursan-28,13-olide	Terpenoids	Triterpene	C30H46O4	471.34	207.17	470.34	[M+H]+	2	-	-	140851	298486	329175	767199	570060	558095	115958	136703	201244	500900	41415.8	272723	278981	142488	156652	-	-	-
WapTKC063670	23,24,25-Trihydroxycycloartan-3-one*	Terpenoids	Triterpene	C30H50O4	475.38	439.35	474.371	[M+H]+	1	1004781-89-8	-	38790.2	58668.1	64143.4	125801	163652	134617	94179.9	73819.3	73843	33217	30359.1	52503.4	135365	56796.4	88037.1	-	-	-
Sagp002728	Maesopsin 4-O-Glucoside(Hovetrichoside C)	Flavonoids	Aurones	C21H22O11	451.12	289.07	450.116	[M+H]+	2	-	-	207968	207968	589787	2.11706e+06	2.41716e+06	1.85528e+06	207968	207968	506184	1.69905e+06	1.44641e+06	1.58677e+06	1.64292e+06	1.26377e+06	1.27565e+06	-	CM01867	MetMap144
WapTKC122423	(3R,4aR,6aR,6bS,8aR,9R,11S,12R,12aS,14aR,14bR)-4,4,6a,6b,8a,11,12,14b-octamethyl-1,2,3,4,4a,5,6,6a,6b,7,8,8a,9,10,11,12,12a,14,14a,14b-icosahydropicene-3,9-diol	Terpenoids	Triterpene	C30H50O2	443.38	407.36	442.381	[M+H]+	2	-	-	103515	113124	87942.9	6435.45	6435.45	24339.7	95956.8	95295.1	91319	74091.3	65023.7	62081.5	32177.3	39794.1	42942.5	-	-	-
HX1191	3,4-Secodammara-4(28),20,24-trien-3,26-dioic acid	Terpenoids	Triterpene	C30H46O4	471.35	407.33	470.34	[M+H]+	1	-	-	91211.2	1414.57	81556.6	222531	207649	172355	1414.57	173020	100377	153017	59369.3	101562	83035.5	68950.4	80419.2	-	-	-
MWS1852	p-Anisaldehyde	Others	Aldehyde compounds	C8H8O2	137.06	94.04	136.052	[M+H]+	3	123-11-5	C10761	2.56696e+06	2.26416e+06	2.23383e+06	1.50688e+06	1.65382e+06	1.31884e+06	272802	272802	888318	3.35038e+06	4.1164e+06	3.35062e+06	1.81955e+06	1.52683e+06	1.36401e+06	-	C10761	-
[truncated: 1,697 more rows]

## Sheet: Sheet2
Index	Compounds	物质	Class I	物质一级分类	Class II	物质二级分类	Formula	Q1 (Da)	Q3 (Da)	Molecular weight (Da)	Ionization model	Level	CAS	cpd_ID	No.1_45th_DAF_1	No.1_45th_DAF_2	No.1_45th_DAF_3	No.1_65th_DAF_1	No.1_65th_DAF_2	No.1_65th_DAF_3	No.3_45th_DAF_1	No.3_45th_DAF_2	No.3_45th_DAF_3	No.3_65th_DAF_1	No.3_65th_DAF_2	No.3_65th_DAF_3	QC01	QC02	QC03	kegg_map	mw_cpd_ID	mw_map
[truncated: 1,592 more rows]

[truncated: 1 more sheets: Sheet3]
