# Supplementary material for: Integrated transcriptome and metabolome analyses reveal key genes regulating jujuboside biosynthesis in Ziziphus jujuba var. spinosa
Source: Front Plant Sci. 2026 Jan 8;16:1708851. doi: 10.3389/fpls.2025.1708851 (PMC12823797; doi:10.3389/fpls.2025.1708851)
Supplement: Supplementary Table 3 — Data sets of Different expression genes in No. 1–45 DAF vs No. 1–65 DAF group. [file Table3.xlsx]

## Sheet: No.1_45th_DAF vs No.1_65th_DAF
Supplemental Table 3. Data sets of Different expression genes in No. 1 45 DAF vs No. 1 65 DAF group
Index	No.1_45th_DAF_1_FPKM	No.1_45th_DAF_2_FPKM	No.1_45th_DAF_3_FPKM	No.1_65th_DAF_1_FPKM	No.1_65th_DAF_2_FPKM	No.1_65th_DAF_3_FPKM	baseMean	No.1_45th_DAF	No.1_65th_DAF	No.1_45th_DAF vs No.1_65th_DAF log2FoldChange	No.1_45th_DAF vs No.1_65th_DAFpvalue	No.1_45th_DAF vs No.1_65th_DAFpadj	No.1_45th_DAF vs No.1_65th_DAF regulated
LOC107416647	530	659	598	10737	6523	8425	4915.75	550.318	9281.19	4.07583	6.64358e-125	5.89219e-121	up
LOC107413871	164	155	140	2504	1703	1917	1177.03	141.622	2212.43	3.96575	2.36187e-118	1.04737e-114	up
LOC107423167	18	17	20	942	691	851	457.196	16.9739	897.418	5.72529	6.90025e-113	1.53466e-109	up
LOC107424572	1655	1795	1732	13655	10574	9917	6965.03	1597.43	12332.6	2.94863	6.92144e-113	1.53466e-109	up
LOC107433241	15	8	13	1109	802	991	529.801	11.1536	1048.45	6.56013	4.75694e-111	8.43786e-108	up
LOC107430878	1133	1344	1026	5540	4888	5315	3382.48	1078.86	5686.11	2.39779	4.37897e-94	6.47285e-91	up
LOC107420074	1942	2009	1934	6428	5987	7053	4423.27	1814.73	7031.81	1.95414	2.50877e-92	3.17861e-89	up
LOC125419106	107	118	111	1784	1099	1257	799.686	103.562	1495.81	3.85217	5.56087e-85	6.16492e-82	up
LOC107411958	1050	1040	903	4269	3804	4752	2777.97	923.128	4632.81	2.32731	1.93863e-82	1.91041e-79	up
LOC107431050	547	718	670	11	21	17	306.696	595.711	17.6811	-5.07368	3.59475e-81	3.18818e-78	down
LOC125421190	7	6	7	712	540	599	337.411	6.17632	668.645	6.76025	5.46659e-77	4.40756e-74	up
LOC107434664	132	142	112	1322	899	1119	662.863	118.97	1206.76	3.34225	2.93683e-76	2.17056e-73	up
LOC107431610	44	49	51	630	465	617	331.469	44.3866	618.551	3.80038	2.41456e-74	1.64729e-71	up
LOC107424480	247	273	226	1600	1188	1406	872.515	229.894	1515.14	2.72019	2.67748e-73	1.69619e-70	up
LOC112491403	70	57	72	1444	786	934	602.402	61.4786	1143.33	4.21782	3.08143e-68	1.82194e-65	up
LOC107431015	1320	1915	1517	6418	7099	6212	4292.19	1461.58	7122.81	2.28474	1.23349e-67	6.83737e-65	up
LOC107406767	1101	1257	1270	6067	4301	5092	3351.7	1118.07	5585.33	2.32058	3.73752e-63	1.94989e-60	up
LOC107433369	141	148	170	2200	1217	1389	939.075	141.554	1736.6	3.61686	3.68583e-62	1.81609e-59	up
LOC107433699	21	34	24	456	319	435	230.74	24.2751	437.205	4.16785	1.49699e-57	6.98777e-55	up
LOC107417776	1105	1434	1439	85	151	141	680.491	1224.91	136.07	-3.17014	1.71079e-56	7.5865e-54	down
LOC107420772	1978	2073	2079	622	662	647	1293.73	1890.19	697.26	-1.43874	4.32737e-54	1.82759e-51	down
LOC107431284	12	11	10	356	255	293	168.383	10.1843	326.582	5.00392	1.60894e-53	6.48623e-51	up
LOC107417637	374	424	475	6	5	5	199.081	392.383	5.77873	-6.08564	2.32801e-51	8.97699e-49	down
LOC107417610	29	33	34	350	292	282	181.649	29.5865	333.711	3.49513	3.64367e-51	1.34649e-48	up
LOC125421820	1	2	1	2937	1969	2904	1411.74	1.22647	2822.25	11.1602	4.57732e-51	1.62385e-48	up
LOC107432247	364	513	504	4	6	4	215.029	425.007	5.05153	-6.39381	2.96717e-49	1.01215e-46	down
LOC125421650	65	74	65	1114	538	749	465.326	62.8579	867.794	3.78687	3.82665e-49	1.25698e-46	up
LOC107424670	29	37	31	771	336	628	328.561	29.8629	627.259	4.39174	1.85174e-46	5.86537e-44	up
LOC107433125	1075	1023	1040	283	293	303	642.844	968.264	317.423	-1.6089	5.6524e-43	1.72866e-40	down
LOC107413362	517	531	593	1920	1452	1876	1201.09	506.134	1896.04	1.90541	3.37816e-41	9.98696e-39	up
LOC107427215	768	999	1020	3148	3014	2482	1989.59	858.19	3120.99	1.86249	9.96847e-41	2.85195e-38	up
LOC107434450	151	163	172	761	545	650	428.246	149.838	706.655	2.2375	4.197e-39	1.16323e-36	up
LOC107414981	375	280	302	28	25	22	161.449	295.815	27.0829	-3.44888	5.96332e-39	1.60269e-36	down
LOC107409492	117	102	102	569	408	562	327.593	99.1085	556.077	2.4887	1.2466e-37	3.25179e-35	up
LOC107422547	381	380	311	42	48	49	190.396	330.601	50.1908	-2.71952	1.92352e-37	4.87419e-35	down
LOC107434304	2609	1526	2064	0	2	1	960.296	1919.51	1.08041	-10.7911	2.96669e-36	7.30877e-34	down
novel.80	138	129	129	624	431	553	351.595	122.204	580.986	2.24946	8.84431e-34	2.12e-31	up
LOC107412000	1361	1383	1459	4217	3178	3277	2575.6	1296.34	3854.86	1.57224	1.31287e-33	3.06416e-31	up
LOC107404927	48	56	58	425	261	340	210.33	49.9195	370.741	2.8923	5.32481e-33	1.21092e-30	up
LOC125424054	2	2	2	407	272	280	174.145	1.8507	346.439	7.54879	9.09182e-33	2.01588e-30	up
LOC107419769	63	74	82	534	317	397	259.222	67.4874	450.957	2.73997	5.17529e-31	1.1195e-28	up
LOC107423234	4	4	4	171	168	141	88.5041	3.7014	173.307	5.54957	5.84109e-31	1.23344e-28	up
LOC107404242	361	412	388	1198	887	1101	754.399	357.762	1151.04	1.68567	6.20647e-31	1.28012e-28	up
LOC107418542	220	208	196	16	20	21	106.56	192.539	20.5811	-3.22552	3.1418e-30	6.33286e-28	down
LOC107425879	82	104	85	306	303	341	213.269	83.4315	343.106	2.03907	6.41153e-29	1.26364e-26	up
LOC107429605	21	26	21	173	152	162	98.4156	20.938	175.893	3.06925	9.81609e-29	1.89258e-26	up
LOC107409403	368	486	477	1802	1256	1257	984.242	409.783	1558.7	1.92718	4.18074e-28	7.88914e-26	up
LOC107414994	703	741	812	205	246	208	466.79	695.685	237.895	-1.54797	5.35729e-28	9.78574e-26	down
novel.412	1	1	1	725	428	654	326.993	0.92535	653.06	9.46341	5.40649e-28	9.78574e-26	up
LOC107435434	352	411	426	1149	869	1034	734.473	366.383	1102.56	1.58925	2.30929e-27	4.09622e-25	up
LOC107419806	350	364	410	69	79	87	215.756	346.65	84.8623	-2.03026	2.84799e-27	4.95272e-25	down
LOC107424313	1	2	2	162	515	392	193.556	1.53585	385.575	7.9671	4.95688e-27	8.45434e-25	up
LOC107421990	17	17	15	161	124	150	86.1301	15.1122	157.148	3.37844	7.06603e-27	1.16248e-24	up
LOC107416736	697	660	681	218	193	220	428.397	628.877	227.917	-1.46425	7.07788e-27	1.16248e-24	down
LOC107433142	282	476	318	1398	1079	1178	825.389	330.504	1320.27	1.9975	4.02431e-26	6.48938e-24	up
LOC107403594	98	115	88	371	304	328	227.498	92.7097	362.286	1.96573	4.42279e-26	6.99985e-24	up
LOC107411073	171	161	183	1093	537	849	527.498	158.936	896.06	2.49527	4.49872e-26	6.99985e-24	up
LOC107411596	14	15	17	146	117	154	82.4188	14.1841	150.653	3.40879	8.33257e-26	1.27416e-23	up
LOC107407995	25	29	28	201	141	202	110.918	25.2664	196.57	2.95912	1.23375e-25	1.85459e-23	up
novel.86	1	1	1	946	256	630	331.767	0.92535	662.609	9.48434	2.30491e-25	3.40704e-23	up
LOC107419762	529	569	593	1331	1083	1139	902.341	521.355	1283.33	1.2995	2.60518e-25	3.78776e-23	up
LOC107413529	285	279	244	39	52	49	149.887	249.234	50.541	-2.3017	4.59919e-25	6.57906e-23	down
LOC125422841	1	1	1	486	302	452	224.522	0.92535	448.119	8.92006	5.55929e-25	7.82624e-23	up
LOC107426633	825	909	708	2416	1724	1979	1481.54	752.512	2210.57	1.55455	1.32294e-24	1.83331e-22	up
LOC107421234	23	25	25	223	133	182	108.46	22.504	194.417	3.11061	1.92846e-24	2.63131e-22	up
LOC107428481	154	165	176	18	13	18	85.1636	152.622	17.7049	-3.10831	5.46239e-24	7.34029e-22	down
LOC107409254	7	4	6	154	90	134	70.937	5.2647	136.609	4.70201	5.8335e-24	7.72198e-22	up
novel.626	1355	1642	1684	3123	3422	2764	2401.33	1442.05	3360.6	1.22053	7.55868e-24	9.85852e-22	up
LOC107403456	891	1162	843	2688	2203	2079	1704.25	891.242	2517.26	1.49779	8.57902e-24	1.10272e-21	up
LOC107410563	53	68	49	292	203	265	163.461	52.3229	274.598	2.39074	1.14638e-23	1.45247e-21	up
LOC107428305	96	99	91	368	263	324	216.609	88.1901	345.029	1.96796	5.81136e-23	7.25929e-21	up
LOC107413804	264	349	271	1312	757	977	686.379	272.054	1100.71	2.01613	7.79982e-23	9.60786e-21	up
LOC112490449	273	269	244	862	595	680	507.242	242.444	772.039	1.67106	9.22077e-23	1.12026e-20	up
LOC107424458	127	142	117	420	323	372	260.864	118.943	402.786	1.7594	1.16695e-22	1.3986e-20	up
LOC107424211	66	50	58	215	206	239	146.081	53.7801	238.382	2.14951	1.42002e-22	1.67922e-20	up
LOC107412007	153	185	189	514	402	471	331.699	162.352	501.046	1.62542	3.09945e-22	3.61698e-20	up
LOC107421937	225	241	261	489	537	521	391.371	224.159	558.584	1.31725	4.97369e-22	5.72879e-20	up
LOC107423112	238	320	231	50	44	46	146.662	242.76	50.5638	-2.26384	5.19623e-22	5.90838e-20	down
LOC107404093	102	166	148	6	6	5	67.0133	127.889	6.13781	-4.38132	7.23042e-22	8.11729e-20	down
LOC107432493	12	16	12	136	101	111	69.0098	12.3087	125.711	3.35047	1.18326e-21	1.31179e-19	up
LOC107420908	347	356	347	823	770	641	565.218	323.806	806.63	1.31683	1.79216e-21	1.96231e-19	up
LOC107418208	12	13	12	105	98	120	64.0385	11.4053	116.672	3.35432	1.83545e-21	1.9852e-19	up
LOC125419914	210	242	190	37	28	39	117.674	197.772	37.5766	-2.39652	2.77127e-21	2.96125e-19	down
LOC125423428	611	841	702	1362	1388	1466	1092.66	662.8	1522.53	1.19947	4.17092e-21	4.40379e-19	up
LOC107411647	220	270	226	44	53	40	134.97	220.489	49.4498	-2.15664	4.85685e-21	5.06769e-19	down
LOC107432048	500	493	514	1348	936	1249	870.723	464.898	1276.55	1.45729	5.90051e-21	6.08508e-19	up
LOC107406889	76	56	64	289	236	210	163.014	60.5916	265.437	2.13245	2.5756e-20	2.62563e-18	up
LOC107420697	11	11	12	145	94	96	65.7548	10.4882	121.021	3.52871	5.22075e-20	5.20257e-18	up
LOC107417028	11	21	13	103	127	112	68.6358	13.8088	123.463	3.15645	6.78511e-20	6.68635e-18	up
LOC107423498	86	73	77	400	227	327	208.827	72.8811	344.773	2.24251	1.11682e-19	1.08847e-17	up
LOC107431041	137	130	142	1	3	2	64.1878	126.212	2.16375	-5.86425	1.24434e-19	1.19957e-17	down
LOC107420159	875	1088	943	222	349	258	597.002	894.858	299.146	-1.58074	1.67039e-19	1.59297e-17	down
LOC107435591	553	434	492	135	157	130	304.676	457.013	152.34	-1.5845	3.09698e-19	2.92204e-17	down
LOC107412816	188	223	246	552	449	533	378.294	202.449	554.139	1.45242	4.44566e-19	4.15038e-17	up
LOC107413540	114	130	108	2	10	5	57.2888	108.452	6.12606	-4.14387	5.65759e-19	5.22679e-17	down
LOC107417440	24	34	26	159	135	122	88.0344	25.8384	150.23	2.53787	5.85883e-19	5.3569e-17	up
LOC107411115	2	1	2	240	71	175	88.661	1.54957	175.772	6.83164	6.66696e-19	6.0336e-17	up
LOC107407566	345	378	290	743	654	670	529.345	312.167	746.523	1.25768	7.96747e-19	7.13772e-17	up
LOC107433250	217	242	225	522	430	486	365.117	210.804	519.43	1.30078	9.32765e-19	8.27269e-17	up
LOC107410991	12	14	12	118	86	97	60.2217	11.7064	108.737	3.21457	9.93371e-19	8.72297e-17	up
LOC107405380	67	83	82	235	207	234	157.813	71.457	244.17	1.77205	1.15233e-18	1.00196e-16	up
LOC107411640	9	13	11	114	84	91	57.2742	10.1514	104.397	3.36012	1.39685e-18	1.20278e-16	up
LOC107415492	25	34	26	141	117	149	86.5926	26.1532	147.032	2.48946	1.78133e-18	1.5191e-16	up
LOC107419106	251	287	253	74	62	65	158.16	243.722	72.5983	-1.74753	2.4142e-18	2.03919e-16	down
LOC107433800	129	143	112	12	16	14	66.7438	118.327	15.161	-2.96415	2.90364e-18	2.42947e-16	down
LOC107435462	1	1	1	179	150	152	87.325	0.92535	173.725	7.55301	3.22665e-18	2.6745e-16	up
LOC107403577	259	254	220	61	53	61	144.653	226.094	63.2115	-1.83876	5.86117e-18	4.81321e-16	down
LOC107412151	4	3	4	98	62	94	47.5962	3.40027	91.7922	4.7573	6.29056e-18	5.11844e-16	up
LOC107418978	41	49	54	195	151	178	116.832	44.3702	189.295	2.09245	8.289e-18	6.62299e-16	up
LOC107425959	366	408	352	1382	755	1077	754.274	346.994	1161.55	1.74296	1.01474e-17	8.03547e-16	up
LOC107432484	510	573	515	1130	1017	867	790.388	492.446	1088.33	1.14396	1.07134e-17	8.4086e-16	up
LOC107417839	206	274	231	718	511	535	428.026	218.833	637.22	1.54148	1.95494e-17	1.52091e-15	up
LOC107417040	8	9	8	65	102	100	52.0431	7.70392	96.3824	3.64461	2.05101e-17	1.58177e-15	up
LOC107424074	8	8	7	131	65	89	55.0489	7.09343	103.004	3.86013	5.54122e-17	4.23665e-15	up
novel.401	25	32	23	154	108	128	82.7609	24.6229	140.899	2.51526	5.89868e-17	4.4714e-15	up
LOC107405312	308	362	357	1051	643	883	623.831	316.428	931.234	1.55709	6.73838e-17	5.06464e-15	up
LOC107422548	153	194	181	1	1	1	81.8352	162.587	1.08335	-7.22983	8.80013e-17	6.55869e-15	down
LOC107433474	291	370	363	97	102	107	212.921	315.34	110.502	-1.51311	1.23044e-16	9.05021e-15	down
LOC107430207	25	23	24	131	98	120	74.153	22.2221	126.084	2.5049	1.23472e-16	9.05021e-15	up
LOC107414521	257	240	288	62	74	70	158.33	242.286	74.3744	-1.70352	1.49109e-16	1.08212e-14	down
LOC107404689	157	191	161	1	1	1	78.9195	156.756	1.08335	-7.17712	1.50074e-16	1.08212e-14	down
LOC125420827	83	106	90	3	7	5	45.6532	85.8955	5.41085	-3.98781	2.71372e-16	1.94097e-14	down
LOC107431109	73	84	78	206	193	231	149.984	72.4098	227.558	1.65152	3.33159e-16	2.36383e-14	up
LOC107419239	2	4	4	80	57	81	40.9215	3.07169	78.7712	4.67607	3.67178e-16	2.58453e-14	up
LOC107426263	172	213	174	34	45	37	106.998	172.125	41.8703	-2.03947	3.73888e-16	2.61103e-14	down
LOC107407392	178	197	187	43	47	38	109.713	173.218	46.2088	-1.90626	3.92513e-16	2.71969e-14	down
LOC107413527	143	119	142	21	22	19	73.5867	124.789	22.3848	-2.47836	5.25011e-16	3.60956e-14	down
LOC107432342	578	510	640	1436	994	1385	956.027	533.557	1378.5	1.36951	6.71784e-16	4.58312e-14	up
LOC107409182	64	68	59	241	161	214	140.73	58.88	222.579	1.91824	1.05806e-15	7.16332e-14	up
LOC107412454	2	2	2	47	156	102	55.9157	1.8507	109.981	5.89355	1.38767e-15	9.32368e-14	up
LOC107432461	657	594	666	247	272	252	435.071	591.768	278.374	-1.08774	1.5619e-15	1.04154e-13	down
LOC107422850	2	4	3	46	142	91	51.6845	2.76232	100.607	5.18209	1.71384e-15	1.13433e-13	up
LOC107429014	124	135	113	17	19	21	67.6184	114.653	20.5841	-2.47781	2.18773e-15	1.43725e-13	down
LOC107424308	77	88	90	5	5	6	42.1826	78.5861	5.77899	-3.76574	2.54055e-15	1.65678e-13	down
LOC107411216	113	126	110	18	17	16	62.9838	107.551	18.4166	-2.54608	2.75615e-15	1.77132e-13	down
LOC107403895	82	125	100	2	1	2	48.1017	94.3957	1.80762	-5.70852	2.82352e-15	1.80157e-13	down
LOC107415024	24	17	24	173	98	110	78.8831	20.1005	137.666	2.77753	2.9809e-15	1.88247e-13	up
LOC107428870	8	9	7	69	72	70	41.7924	7.39455	76.1903	3.36434	2.99277e-15	1.88247e-13	up
LOC107408088	9	10	10	143	55	115	61.0576	8.93864	113.177	3.66193	4.02384e-15	2.49563e-13	up
LOC107430166	319	325	264	55	93	77	180.588	279.978	81.1985	-1.7855	4.86868e-15	2.99864e-13	down
LOC107410963	141	196	200	25	38	36	100.513	165.289	35.7365	-2.20961	5.85749e-15	3.58276e-13	down
LOC107420811	91	118	95	10	12	12	52.9254	93.5747	12.2761	-2.93054	6.24733e-15	3.79504e-13	down
LOC107431557	89	146	136	16	15	15	65.3364	114.061	16.6122	-2.78008	7.65029e-15	4.58449e-13	down
LOC107407730	59	51	59	180	148	168	115.676	52.1866	179.165	1.78029	1.49237e-14	8.88309e-13	up
LOC107424807	1442	1532	1586	2955	2193	3072	2188.03	1406	2970.06	1.07886	1.93505e-14	1.14413e-12	up
LOC107431616	121	161	141	28	28	24	79.5422	130.2	28.8846	-2.17266	3.01202e-14	1.76911e-12	down
LOC107429495	56	55	55	166	143	159	110.125	51.2091	169.041	1.72311	3.88466e-14	2.25184e-12	up
LOC107432186	28	25	25	131	94	105	71.646	24.0783	119.214	2.30841	4.68952e-14	2.70074e-12	up
LOC107417850	19	19	16	103	74	104	59.0936	16.6535	101.534	2.60804	4.77637e-14	2.73301e-12	up
novel.1145	180	200	211	52	43	56	118.364	182.176	54.5514	-1.73999	4.88064e-14	2.77477e-12	down
LOC107411779	315	345	348	120	129	112	220.532	310.728	130.335	-1.25339	5.40966e-14	3.0366e-12	down
LOC107431061	77	109	91	3	11	7	46.3954	85.2191	7.57167	-3.49146	5.7137e-14	3.1871e-12	down
LOC107424585	210	226	206	510	368	435	336.126	197.904	474.348	1.26099	1.16545e-13	6.46022e-12	up
LOC107430141	12	11	10	95	57	83	47.5551	10.1843	84.9259	3.06039	1.606e-13	8.84695e-12	up
LOC107405500	80	83	73	5	8	7	39.9921	72.7657	7.21847	-3.33299	1.93764e-13	1.0608e-11	down
LOC107425442	100	98	94	214	205	233	162.782	90.0765	235.487	1.3866	1.97331e-13	1.0737e-11	up
LOC107406389	108	91	106	12	16	15	54.8616	94.1999	15.5232	-2.60068	2.20694e-13	1.19349e-11	down
LOC107435297	91	82	74	8	8	8	42.4521	76.2374	8.66676	-3.13671	2.24168e-13	1.20494e-11	down
LOC112488976	0	0	0	86	70	80	42.6245	0	85.2489	8.96839	2.47023e-13	1.31979e-11	up
LOC107422824	91	114	103	14	17	15	55.7257	94.8451	16.6063	-2.51393	2.60153e-13	1.38162e-11	down
LOC107430677	23	33	32	108	103	114	72.2291	27.0786	117.379	2.11451	2.67295e-13	1.4111e-11	up
LOC107411414	431	436	504	152	189	175	304.601	422.915	186.286	-1.18268	3.16088e-13	1.65881e-11	down
LOC107433192	96	93	98	232	221	194	161.085	88.5489	233.62	1.39994	3.94348e-13	2.05734e-11	up
LOC107427974	181	203	211	54	57	61	122.754	183.394	62.1137	-1.5621	7.89305e-13	4.09377e-11	down
LOC107424102	69	71	69	2	2	2	33.309	64.4514	2.16669	-4.89464	8.94577e-13	4.61279e-11	down
LOC107430306	98	163	118	13	22	21	68.329	116.445	20.2133	-2.52658	9.72941e-13	4.98787e-11	down
LOC107412153	1	0	1	22	410	229	119.383	0.624224	238.142	8.59	1.65364e-12	8.42881e-11	up
LOC107433023	96	95	82	1	1	1	42.6423	84.2012	1.08335	-6.28024	2.05735e-12	1.04266e-10	down
LOC107428476	166	177	201	824	334	627	406.557	167.748	645.365	1.94377	2.34179e-12	1.18007e-10	up
LOC107434706	222	265	219	48	76	71	143.917	217.448	70.3867	-1.62729	2.56736e-12	1.28345e-10	down
LOC107430112	19	24	20	111	72	99	60.6485	19.3966	101.9	2.39212	2.57588e-12	1.28345e-10	up
LOC107428137	6	7	7	77	49	54	35.597	6.16259	65.0315	3.39877	3.01654e-12	1.49462e-10	up
LOC107434035	226	230	203	68	66	75	139.352	203.218	75.4852	-1.42884	3.4044e-12	1.67742e-10	down
LOC107420051	147	152	132	21	38	31	82.6843	132.891	32.4771	-2.03231	3.4374e-12	1.68433e-10	down
LOC107404010	183	176	201	54	55	54	115.83	172.8	58.8597	-1.55355	3.4984e-12	1.7048e-10	down
LOC107414517	124	56	87	0	0	0	41.4101	82.8201	0	-8.69843	4.09985e-12	1.98697e-10	down
LOC107405271	60	64	72	2	2	2	31.3023	60.4379	2.16669	-4.8019	4.16091e-12	2.0056e-10	down
LOC107431359	10	9	9	71	50	72	39.1911	8.643	69.7392	3.01312	4.35069e-12	2.08574e-10	up
LOC107406839	153	200	172	43	53	45	106.254	161.609	50.8991	-1.66699	7.04052e-12	3.35711e-10	down
LOC107413679	116	130	103	329	234	244	199.525	107.534	291.516	1.43846	7.58973e-12	3.59964e-10	up
LOC107423793	65	77	60	176	148	175	121.233	62.2144	180.252	1.53401	9.04095e-12	4.26512e-10	up
LOC107415554	116	149	106	270	264	242	197.195	114.184	280.205	1.29437	9.33698e-12	4.38146e-10	up
LOC107429824	41	37	39	119	111	111	79.6317	36.1161	123.147	1.77035	1.32274e-11	6.1744e-10	up
novel.811	3	4	3	44	46	51	26.9992	3.07717	50.9212	4.04634	1.3521e-11	6.27844e-10	up
LOC107432825	194	250	212	421	354	449	322.062	201.95	442.174	1.13005	1.43564e-11	6.59727e-10	up
LOC107433683	303	407	293	89	126	104	211.871	308.604	115.137	-1.42253	1.56638e-11	7.16094e-10	down
LOC107431962	204	151	188	35	53	45	107.932	167.862	48.003	-1.80533	1.68447e-11	7.6613e-10	down
LOC107416342	65	70	81	5	9	8	37.2715	66.6033	7.93981	-3.06788	1.72911e-11	7.82031e-10	down
LOC107421557	10	8	9	66	57	53	35.9508	8.34187	63.5597	2.93137	1.73706e-11	7.82031e-10	up
LOC107429865	187	206	190	53	60	67	122.346	179.69	65.0025	-1.46708	1.77795e-11	7.96396e-10	down
LOC107411050	137	120	120	231	253	258	192.164	116.394	267.933	1.20344	1.82099e-11	8.11577e-10	up
LOC107408595	37	37	31	116	98	110	74.7064	32.3817	117.031	1.85367	2.11077e-11	9.3602e-10	up
LOC107422710	10	14	11	99	47	87	47.4998	10.7674	84.2322	2.96592	2.23264e-11	9.8514e-10	up
LOC107405517	51	102	70	5	7	5	37.2816	68.4283	6.13487	-3.47972	2.2879e-11	1.00453e-09	down
LOC107431250	139	140	129	613	259	394	291.737	125.831	457.643	1.86271	2.33393e-11	1.01968e-09	up
LOC125418567	7	6	7	57	50	49	31.2577	6.17632	56.3391	3.1907	2.97642e-11	1.29401e-09	up
LOC107431488	77	85	65	181	158	198	131.967	69.9485	193.985	1.47118	3.1297e-11	1.35401e-09	up
LOC107416578	46	54	43	159	116	129	94.9954	44.047	145.944	1.72764	3.86886e-11	1.66567e-09	up
LOC107430241	140	224	171	32	50	42	104.593	164.434	44.753	-1.8777	3.92438e-11	1.68142e-09	down
LOC107431864	610	570	493	247	242	196	381.769	516.222	247.315	-1.06148	5.42543e-11	2.31337e-09	down
LOC107432550	160	162	189	45	49	54	105.539	157.63	53.4472	-1.56029	6.01858e-11	2.55401e-09	down
LOC107432766	195	227	235	41	74	65	133.707	202.454	64.9609	-1.63978	6.93962e-11	2.93083e-09	down
LOC107412244	0	0	0	65	30	54	26.9325	0	53.865	8.30595	7.2845e-11	3.06191e-09	up
LOC107413633	59	60	65	1	2	1	29.0977	56.753	1.44242	-5.29628	8.03325e-11	3.35388e-09	down
LOC107430676	220	283	278	67	93	92	165.734	240.491	90.9766	-1.40256	8.05476e-11	3.35388e-09	down
LOC107405843	86	119	112	23	19	20	59.9773	97.5608	22.3939	-2.12381	8.43148e-11	3.49434e-09	down
LOC107425032	180	214	193	61	63	68	125.081	180.823	69.338	-1.38316	8.69641e-11	3.58737e-09	down
LOC107430456	23	20	26	95	73	88	56.8951	21.3078	92.4823	2.11868	1.06858e-10	4.36739e-09	up
LOC107412149	3	3	3	60	35	42	26.1396	2.77605	49.5031	4.15663	1.0785e-10	4.38773e-09	up
LOC107417135	92	117	101	13	25	18	57.8242	95.4446	20.2037	-2.23972	1.15819e-10	4.69041e-09	down
LOC107416404	10	11	10	59	59	53	35.6492	9.55462	61.7438	2.69169	1.19171e-10	4.80423e-09	up
LOC107414256	10	10	9	63	56	50	34.986	8.94413	61.0278	2.77065	1.25546e-10	5.03831e-09	up
LOC125419185	49	65	62	3	5	5	29.4373	54.182	4.69271	-3.5293	1.27151e-10	5.07973e-09	down
LOC107426339	38	53	54	214	123	135	107.586	44.6301	170.541	1.9332	1.33471e-10	5.30831e-09	up
LOC107430805	12	15	13	84	54	64	42.6502	12.3169	72.9835	2.56578	1.72314e-10	6.82254e-09	up
LOC107426626	20	21	23	92	66	87	54.1284	19.7362	88.5206	2.16508	1.81627e-10	7.15931e-09	up
LOC107423898	54	54	54	0	0	0	24.9844	49.9689	0	-7.97009	1.84365e-10	7.23509e-09	down
novel.703	0	0	0	30	51	46	22.9185	0	45.8371	8.07339	2.20811e-10	8.62721e-09	up
LOC107430853	44	62	56	3	3	3	26.5491	49.8481	3.25004	-3.93948	2.48543e-10	9.66812e-09	down
LOC125424034	103	107	104	21	25	25	61.2302	96.8249	25.6356	-1.91713	2.7981e-10	1.08368e-08	down
novel.115	0	0	0	61	25	44	23.4995	0	46.999	8.10923	3.43049e-10	1.32283e-08	up
LOC107412775	90	109	119	21	25	23	61.4428	97.9746	24.9111	-1.97567	3.62908e-10	1.39335e-08	down
LOC107420000	15	17	15	66	59	74	43.1839	14.4825	71.8854	2.31079	4.36926e-10	1.66313e-08	up
LOC107431051	3	2	3	71	26	48	27.451	2.47492	52.4272	4.40796	4.59616e-10	1.74202e-08	up
LOC125421784	55	92	83	225	160	197	140.484	70.6982	210.27	1.57122	4.65032e-10	1.75505e-08	up
LOC107426716	36	39	42	116	93	118	77.103	36.0722	118.134	1.71127	5.00395e-10	1.88051e-08	up
LOC107411076	258	280	250	104	108	101	177.954	242.89	113.017	-1.10381	5.33867e-10	1.99783e-08	down
LOC107430822	67	77	73	9	13	11	39.3884	66.8659	11.9109	-2.48875	6.28553e-10	2.33249e-08	down
LOC107412231	8	6	8	48	44	54	29.7692	6.80055	52.7379	2.95722	6.45987e-10	2.38719e-08	up
LOC107407008	60	51	51	4	5	4	27.3595	50.0265	4.69245	-3.4135	6.53869e-10	2.40629e-08	down
LOC107435148	201	234	239	91	61	65	143.041	207.688	78.3934	-1.40594	7.03705e-10	2.57899e-08	down
LOC107429680	15	15	16	65	57	72	42.1352	14.1896	70.0807	2.30437	7.63266e-10	2.78577e-08	up
LOC107427659	9	7	7	50	45	51	29.9207	7.10715	52.7342	2.89321	7.69592e-10	2.79734e-08	up
LOC107432789	67	51	61	1	1	1	28.2038	55.3242	1.08335	-5.6739	7.86494e-10	2.83553e-08	down
LOC107424539	11	9	8	57	48	51	32.497	8.64848	56.3454	2.70515	1.05237e-09	3.77874e-08	up
LOC107428378	206	246	260	69	98	73	152.993	219.373	86.613	-1.3406	1.12328e-09	4.01707e-08	down
LOC107432991	185	198	206	70	75	62	128.166	181.601	74.7314	-1.28087	1.14828e-09	4.09e-08	down
LOC107432004	80	83	79	186	148	175	129.247	74.622	183.873	1.30094	1.1884e-09	4.21595e-08	up
LOC107433060	2	2	2	47	34	34	21.6953	1.8507	41.5398	4.48867	1.23971e-09	4.38047e-08	up
LOC107410942	98	128	100	21	28	26	63.7059	100.337	27.0751	-1.89005	1.25071e-09	4.40179e-08	down
LOC107418300	49	62	60	6	6	6	29.58	52.6598	6.50007	-3.0185	1.26452e-09	4.43281e-08	down
LOC107432122	104	49	90	0	1	1	38.0323	75.3433	0.721336	-6.70433	1.3929e-09	4.84458e-08	down
LOC107428288	62	70	53	168	131	138	107.422	56.9963	157.848	1.46912	1.41847e-09	4.91423e-08	up
LOC107411885	22	27	26	91	69	88	56.3494	23.1008	89.598	1.95469	1.60114e-09	5.52549e-08	up
LOC107415764	83	54	71	8	11	8	37.0515	64.3589	9.74398	-2.72233	1.63084e-09	5.60619e-08	down
LOC107421138	85	89	87	18	19	18	50.1686	80.478	19.8593	-2.01871	1.68732e-09	5.77794e-08	down
LOC107406210	12	15	11	70	49	59	38.0035	11.6982	64.3087	2.4574	2.19937e-09	7.44513e-08	up
LOC107424566	7	7	8	53	39	48	28.6829	6.78682	50.579	2.898	2.48917e-09	8.39408e-08	up
LOC107415338	118	215	187	40	51	41	103.696	159.747	47.6459	-1.74574	2.72594e-09	9.1577e-08	down
LOC107433044	117	131	114	34	36	30	73.8282	111.554	36.1028	-1.62757	2.79988e-09	9.37061e-08	down
LOC112488804	221	226	206	92	74	75	144.207	201.367	87.046	-1.21007	3.01385e-09	1.00488e-07	down
LOC125424318	0	0	0	67	16	34	21.1584	0	42.3167	7.95782	3.24443e-09	1.07771e-07	up
LOC107427312	86	103	111	18	27	22	58.3072	92.4335	24.1809	-1.93435	3.34294e-09	1.10629e-07	down
LOC107423672	27	24	30	87	74	88	57.4773	25.0092	89.9454	1.84734	3.73982e-09	1.23303e-07	up
LOC107408122	24	19	21	83	68	69	49.6173	19.7747	79.4599	2.00789	4.0284e-09	1.32325e-07	up
LOC107420509	12	11	12	58	47	58	34.8436	10.8031	58.8842	2.44711	4.08245e-09	1.33606e-07	up
LOC107414863	3	1	2	40	29	39	20.4431	1.86443	39.0217	4.39601	4.47225e-09	1.45825e-07	up
LOC107418767	61	68	72	144	139	139	107.176	61.9573	152.395	1.29827	4.89746e-09	1.58524e-07	up
LOC107430685	42	46	46	108	123	99	80.2168	41.3067	119.127	1.52799	4.91881e-09	1.58636e-07	up
novel.820	44	47	44	2	3	3	22.2534	41.6188	2.88803	-3.8488	5.22086e-09	1.67767e-07	down
novel.627	41	54	44	1	4	2	22.6525	42.7821	2.52283	-4.0821	5.25764e-09	1.68339e-07	down
LOC107434609	45	48	40	2	2	2	21.582	40.9973	2.16669	-4.24205	5.68826e-09	1.81472e-07	down
LOC107416878	61	48	64	2	9	5	29.6134	53.4598	5.76699	-3.21051	5.91618e-09	1.88067e-07	down
LOC107426813	152	161	143	54	49	47	97.3742	140.579	54.1694	-1.37592	6.04476e-09	1.91468e-07	down
LOC107422859	69	85	86	17	13	17	45.4535	73.9264	16.9806	-2.12285	6.27017e-09	1.97901e-07	down
LOC107431640	33	33	33	104	86	84	64.7479	30.5365	98.9593	1.69646	6.36362e-09	2.00138e-07	up
LOC107420256	10	9	10	56	46	46	31.2032	8.95237	53.454	2.57884	6.47402e-09	2.02891e-07	up
LOC107420184	82	58	75	9	14	11	39.378	66.4861	12.27	-2.43679	6.70059e-09	2.09252e-07	down
LOC107404629	0	0	0	33	24	29	15.5348	0	31.0697	7.51219	7.38915e-09	2.29945e-07	up
novel.182	6	11	8	70	34	57	32.9373	7.67647	58.1981	2.91917	7.66549e-09	2.37711e-07	up
LOC107422148	53	89	82	11	13	12	40.9265	68.8558	12.9972	-2.40589	7.75978e-09	2.39796e-07	down
LOC107421217	61	74	58	146	132	135	104.295	59.4328	149.156	1.32677	8.68031e-09	2.67311e-07	up
LOC107412646	121	124	143	37	38	41	80.7844	119.677	41.8919	-1.51437	8.85611e-09	2.71781e-07	down
LOC107414019	104	129	96	240	197	197	165.137	101.29	228.985	1.17611	1.02865e-08	3.14589e-07	up
LOC107421658	0	0	0	29	29	24	14.8028	0	29.6057	7.44269	1.08048e-08	3.29304e-07	up
LOC107405637	9	12	12	60	48	47	33.071	10.1596	55.9824	2.46087	1.13166e-08	3.43723e-07	up
LOC107409681	123	122	109	34	34	35	73.1908	109.186	37.196	-1.55351	1.14003e-08	3.45082e-07	down
LOC107418068	33	52	48	1	2	2	21.3516	40.8985	1.80468	-4.50222	1.18772e-08	3.58295e-07	down
LOC107405565	84	99	102	207	188	161	144.29	87.8149	200.766	1.19267	1.24243e-08	3.7353e-07	up
LOC107411465	25	31	27	93	69	86	57.5784	25.5592	89.5975	1.80868	1.29535e-08	3.88123e-07	up
LOC107403723	44	54	51	5	6	5	25.834	45.8922	5.7758	-2.99011	1.40225e-08	4.18738e-07	down
LOC107415385	147	159	158	58	53	46	99.8672	143.043	56.6915	-1.33527	1.42129e-08	4.23001e-07	down
LOC107428945	0	0	0	30	22	28	14.4516	0	28.9032	7.4079	1.46894e-08	4.34269e-07	up
LOC107435171	5	5	4	40	32	40	22.3893	4.31738	40.4612	3.22832	1.50758e-08	4.44211e-07	up
LOC107428721	18	8	15	59	58	62	38.681	12.7169	64.6451	2.34981	1.60192e-08	4.70445e-07	up
LOC107423351	66	93	65	149	164	156	119.117	68.8941	169.34	1.29633	1.63321e-08	4.78051e-07	up
LOC125419490	149	145	175	51	46	57	100.173	144.716	55.6288	-1.37933	1.69045e-08	4.93178e-07	down
LOC107405308	35	35	31	0	0	0	15.5749	31.1498	0	-7.2883	1.70843e-08	4.9679e-07	down
LOC107415081	214	213	212	80	82	92	144.419	197.105	91.7329	-1.10342	1.74049e-08	5.04458e-07	down
LOC107411368	42	27	33	0	0	0	15.7817	31.5635	0	-7.30675	1.99828e-08	5.77287e-07	down
LOC125420362	29	76	50	1	1	1	24.2841	47.4848	1.08335	-5.45486	2.06885e-08	5.95734e-07	down
LOC107414992	70	72	70	13	15	14	40.2703	65.3767	15.1639	-2.10796	2.13204e-08	6.11943e-07	down
LOC107404195	88	86	74	18	21	16	48.1751	76.4973	19.8529	-1.94566	2.20021e-08	6.29473e-07	down
LOC107414922	4	4	4	33	35	36	20.6284	3.7014	37.5553	3.3432	2.26245e-08	6.45199e-07	up
LOC125420704	17	16	15	65	51	62	39.5574	14.8111	64.3036	2.11861	2.54681e-08	7.23963e-07	up
LOC107411359	134	131	149	48	44	43	88.2435	127.734	48.753	-1.38945	2.5567e-08	7.24454e-07	down
LOC107414268	35	42	44	119	98	89	73.8945	37.2795	110.51	1.56724	2.84795e-08	8.04411e-07	up
LOC107416999	36	41	45	1	3	2	19.8832	37.6025	2.16375	-4.1178	3.08119e-08	8.67527e-07	down
novel.1066	62	47	46	0	1	0	24.132	47.9049	0.359072	-6.94707	3.3386e-08	9.37026e-07	down
LOC125423526	16	16	15	56	53	63	38.3111	14.4962	62.126	2.09964	3.4131e-08	9.54915e-07	up
LOC107423437	58	86	58	203	124	167	120.306	62.1018	178.511	1.52212	3.53036e-08	9.84614e-07	up
novel.862	149	251	209	447	313	453	312.734	187.154	438.313	1.22702	3.60083e-08	1.00112e-06	up
LOC107414479	121	115	127	291	184	246	186.274	112.017	260.531	1.21787	3.76838e-08	1.04443e-06	up
novel.310	171	260	217	72	72	85	140.988	199.266	82.7103	-1.26918	3.88841e-08	1.07434e-06	down
LOC112493142	7	6	7	45	32	44	24.9483	6.17632	43.7203	2.8246	4.9697e-08	1.36883e-06	up
LOC107403879	44	42	36	3	3	3	20.4441	37.6382	3.25004	-3.53355	5.07654e-08	1.39393e-06	down
LOC107420476	208	208	221	62	97	74	140.288	196.495	84.0821	-1.22423	5.24245e-08	1.43504e-06	down
LOC112492916	0	0	0	30	18	23	12.8278	0	25.6556	7.23592	5.33314e-08	1.45537e-06	up
LOC107423484	7	11	10	53	40	44	29.0495	8.61006	49.489	2.52077	5.70823e-08	1.55295e-06	up
novel.925	0	0	0	26	19	24	12.4645	0	24.9289	7.19449	5.83033e-08	1.58132e-06	up
LOC107411678	57	69	69	9	15	11	36.35	60.0709	12.6291	-2.24955	5.85942e-08	1.58437e-06	down
LOC107413459	227	267	294	110	117	100	180.443	242.827	118.059	-1.04048	6.225e-08	1.67302e-06	down
LOC112492747	75	88	75	13	22	17	46.04	73.3158	18.7642	-1.96587	6.36181e-08	1.70462e-06	down
LOC107418786	70	78	85	11	22	14	44.3887	71.824	16.9534	-2.0822	6.92089e-08	1.84884e-06	down
LOC125423344	34	29	38	92	80	88	62.5518	31.1937	93.9098	1.5909	8.08886e-08	2.15436e-06	up
LOC107403849	58	54	60	124	109	130	92.1034	53.0845	131.122	1.30494	8.19368e-08	2.17574e-06	up
LOC107435192	41	60	46	3	8	5	25.4887	45.2076	5.76993	-2.9693	8.25089e-08	2.18439e-06	down
LOC107426606	83	91	91	174	144	179	130.615	81.688	179.541	1.13587	8.35172e-08	2.20451e-06	up
LOC107413302	9	9	8	55	39	38	27.8496	8.01878	47.6803	2.57204	8.57817e-08	2.25756e-06	up
LOC107411426	55	56	62	114	115	136	92.5956	53.3609	131.83	1.30493	8.65688e-08	2.27154e-06	up
LOC107422564	1	0	0	39	27	39	19.1282	0.314854	37.9416	6.83862	8.88822e-08	2.32536e-06	up
LOC107417423	48	43	52	0	1	1	22.435	44.1486	0.721336	-5.93367	9.04698e-08	2.35336e-06	down
LOC107414422	55	49	62	8	8	10	30.3222	51.2531	9.39129	-2.44813	9.04832e-08	2.35336e-06	down
LOC107418064	47	43	53	0	1	1	22.4322	44.1432	0.721336	-5.93352	9.14313e-08	2.36751e-06	down
LOC107410459	41	41	46	4	5	4	22.0893	39.4862	4.69245	-3.07241	9.3612e-08	2.41132e-06	down
LOC107405277	0	0	0	5	69	30	18.727	0	37.454	7.7821	9.37993e-08	2.41132e-06	up
LOC107420333	55	67	51	9	9	11	31.8724	53.2702	10.4746	-2.34697	1.03141e-07	2.64381e-06	down
LOC107414343	4	1	2	14	65	45	23.4445	2.17928	44.7097	4.36745	1.04711e-07	2.67631e-06	up
LOC107429684	191	194	182	76	81	71	128.59	174.861	82.3183	-1.08677	1.08422e-07	2.76319e-06	down
LOC107415605	45	32	37	1	2	1	18.3468	35.2511	1.44242	-4.60884	1.10799e-07	2.8157e-06	down
LOC107404235	7	5	6	40	34	36	22.6481	5.56583	39.7303	2.83795	1.11236e-07	2.81872e-06	up
LOC107404752	6	7	7	59	25	48	26.9433	6.16259	47.724	2.95233	1.16375e-07	2.94054e-06	up
LOC107410940	103	154	110	10	38	20	68.6721	112.834	24.5101	-2.20225	1.27869e-07	3.22179e-06	down
LOC107421268	6	5	5	42	32	32	21.6144	4.9416	38.2871	2.95518	1.33114e-07	3.34443e-06	up
LOC107420963	0	1	1	57	23	35	21.0915	0.610496	41.5724	6.07641	1.40184e-07	3.51213e-06	up
LOC112491434	4	3	3	42	22	34	19.2559	3.0909	35.4209	3.52057	1.45081e-07	3.62458e-06	up
LOC107414834	57	65	50	134	126	106	92.5703	52.9883	132.152	1.31804	1.45833e-07	3.63312e-06	up
LOC107430576	87	108	86	158	209	165	139.268	86.5197	192.017	1.14966	1.6085e-07	3.99603e-06	up
LOC107431116	125	109	96	31	32	35	68.6354	101.879	35.3918	-1.5251	1.61649e-07	4.00382e-06	down
LOC107422582	41	41	45	5	5	4	22.1156	39.1768	5.05446	-2.95406	1.62067e-07	4.00382e-06	down
LOC107412150	2	1	2	28	29	26	15.7589	1.54957	29.9682	4.27925	1.65324e-07	4.07293e-06	up
LOC107419412	295	33	166	5	3	5	79.4365	154.174	4.69858	-5.03638	1.67458e-07	4.10616e-06	down
LOC107427614	70	67	62	17	12	12	38.1032	61.3961	14.8102	-2.05164	1.84493e-07	4.50763e-06	down
LOC107417186	38	49	42	2	6	5	22.2015	39.7131	4.68977	-3.08146	1.90233e-07	4.6351e-06	down
LOC107414601	29	36	38	93	78	84	61.916	31.7274	92.1046	1.53687	2.15137e-07	5.22754e-06	up
LOC107432080	0	0	0	21	17	21	10.657	0	21.314	6.96849	2.30552e-07	5.58678e-06	up
LOC107412897	19	21	18	69	50	65	42.177	17.8745	66.4794	1.8945	2.61019e-07	6.29069e-06	up
LOC107423735	127	107	98	224	196	176	158.876	102.525	215.227	1.07046	3.41124e-07	8.199e-06	up
LOC107433064	105	83	113	28	31	27	62.0303	93.0119	31.0486	-1.58222	3.76308e-07	9.0202e-06	down
LOC107414097	50	59	44	8	9	8	28.0736	47.1214	9.02583	-2.38438	3.82177e-07	9.1362e-06	down
LOC107408840	60	48	48	6	10	9	28.6091	48.195	9.02315	-2.4163	3.91319e-07	9.3296e-06	down
LOC107432262	33	35	40	3	3	3	18.2772	33.3044	3.25004	-3.35718	4.02269e-07	9.56493e-06	down
LOC107427484	21	26	20	71	58	64	45.1712	20.6286	69.7137	1.75577	4.12504e-07	9.78209e-06	up
LOC107404189	48	41	36	5	5	5	22.0066	38.5965	5.41673	-2.83264	4.53648e-07	1.07014e-05	down
novel.3	64	107	74	16	22	18	47.7385	75.2645	20.2125	-1.89723	4.53686e-07	1.07014e-05	down
LOC107425734	29	29	25	67	70	78	51.622	25.5977	77.6462	1.601	4.95873e-07	1.16347e-05	up
LOC107422950	37	51	42	91	96	100	71.8203	40.0005	103.64	1.37232	5.06524e-07	1.18532e-05	up
LOC107430985	23	21	25	0	0	0	10.6498	21.2995	0	-6.73974	5.20429e-07	1.21465e-05	down
LOC107416799	34	32	33	2	2	2	16.3585	30.5503	2.16669	-3.81745	5.23901e-07	1.21955e-05	down
LOC107433470	33	36	28	88	75	75	57.925	29.8931	85.957	1.52344	5.61088e-07	1.30269e-05	up
LOC107415980	51	73	63	12	14	13	35.8053	57.53	14.0806	-2.03106	5.92788e-07	1.3727e-05	down
LOC107423019	43	58	44	3	10	6	25.7333	44.6163	6.85033	-2.70249	6.02325e-07	1.39115e-05	down
LOC107430752	48	43	52	8	7	8	26.2282	44.1486	8.30769	-2.40974	6.53861e-07	1.50626e-05	down
LOC107434238	42	29	31	1	1	1	16.3152	31.547	1.08335	-4.86332	6.59354e-07	1.51498e-05	down
LOC107415589	35	32	37	88	74	84	60.4805	32.1026	88.8583	1.46935	6.66112e-07	1.52655e-05	up
LOC107424154	206	245	190	93	95	82	147.45	197.416	97.4843	-1.01821	6.75019e-07	1.54297e-05	down
novel.892	27	45	31	1	1	1	16.3628	31.6422	1.08335	-4.86905	6.799e-07	1.55014e-05	down
LOC107405849	101	125	98	38	31	34	68.4819	99.7592	37.2046	-1.42353	7.013e-07	1.59483e-05	down
LOC107431940	3	5	4	32	25	31	17.7395	3.68767	31.7913	3.10462	7.75939e-07	1.7511e-05	up
LOC107426312	2	2	1	27	25	22	14.1311	1.54133	26.7209	4.11546	8.30799e-07	1.86541e-05	up
LOC107419177	14	17	14	58	47	46	34.1977	13.8583	54.5371	1.97558	8.92209e-07	1.9932e-05	up
LOC107420914	26	24	24	68	62	65	46.6322	22.8381	70.4262	1.6252	9.29375e-07	2.07101e-05	up
LOC107419891	29	27	30	77	63	76	52.2853	26.5423	78.0283	1.55614	1.04992e-06	2.33377e-05	up
LOC125418608	90	85	96	29	29	23	56.4377	83.6321	29.2434	-1.51557	1.07545e-06	2.38454e-05	down
LOC107410818	142	118	114	46	37	45	80.8751	115.51	46.24	-1.32061	1.11491e-06	2.46587e-05	down
LOC107404975	24	19	20	0	0	0	9.73264	19.4653	0	-6.60964	1.16452e-06	2.56919e-05	down
LOC107432576	51	55	61	116	108	104	84.9697	51.491	118.448	1.20182	1.20178e-06	2.64481e-05	up
LOC107416619	42	48	38	4	8	6	22.9641	39.434	6.4942	-2.60166	1.31586e-06	2.88869e-05	down
LOC107417992	21	23	18	0	0	0	9.55324	19.1065	0	-6.5833	1.31989e-06	2.89039e-05	down
LOC107430556	44	58	43	8	9	8	26.8238	44.6218	9.02583	-2.30596	1.34422e-06	2.93515e-05	down
LOC107413708	54	64	70	14	16	13	36.7264	57.9301	15.5227	-1.89988	1.34694e-06	2.93515e-05	down
LOC125423292	10	11	11	50	32	47	28.2406	9.86399	46.6172	2.24019	1.4142e-06	3.06937e-05	up
LOC107422826	59	60	71	12	18	13	37.063	58.6092	15.5168	-1.91669	1.41546e-06	3.06937e-05	down
LOC107423618	6	7	6	38	32	29	20.8028	5.85322	35.7523	2.60996	1.4633e-06	3.16536e-05	up
LOC107430512	30	15	19	0	0	0	9.92027	19.8405	0	-6.63667	1.51039e-06	3.25929e-05	down
LOC107416542	195	246	204	73	103	92	147.662	198.585	96.7394	-1.03774	1.57965e-06	3.39181e-05	down
LOC107433556	82	108	93	24	34	27	58.8944	87.111	30.6778	-1.50578	1.58328e-06	3.39181e-05	down
LOC107427937	142	150	121	44	53	56	91.2789	127.312	55.246	-1.20446	1.6835e-06	3.58056e-05	down
LOC125418347	1	1	1	31	19	22	13.4699	0.92535	26.0145	4.81343	1.76652e-06	3.74815e-05	up
LOC107427101	0	0	0	4	40	21	11.7092	0	23.4185	7.10467	1.78378e-06	3.77575e-05	up
LOC107427817	30	42	31	0	1	1	16.2023	31.6834	0.721336	-5.45581	1.81057e-06	3.81785e-05	down
LOC107423741	29	36	38	2	4	4	17.6684	31.7274	3.60936	-3.13569	1.81229e-06	3.81785e-05	down
LOC107427642	33	38	39	2	6	4	19.1129	33.8984	4.32751	-2.96851	1.85303e-06	3.89443e-05	down
LOC107405213	42	49	52	6	10	9	26.5447	44.0663	9.02315	-2.28773	1.92903e-06	4.04458e-05	down
LOC112490981	5	6	5	34	27	30	18.8995	4.92787	32.8712	2.73671	1.9385e-06	4.0453e-05	up
LOC107428635	22	19	18	0	0	0	9.10842	18.2168	0	-6.51414	1.97618e-06	4.11425e-05	down
LOC107406290	26	33	31	1	1	1	14.3986	27.7138	1.08335	-4.67736	1.99335e-06	4.14029e-05	down
novel.1144	88	67	82	21	24	20	48.3581	73.2509	23.4652	-1.64151	1.99998e-06	4.14435e-05	down
LOC107409697	46	59	58	10	12	12	31.2346	50.1932	12.2761	-2.0319	2.16155e-06	4.45287e-05	down
LOC107427678	12	10	9	42	42	36	26.4504	9.57383	43.3269	2.17931	2.16393e-06	4.45287e-05	up
LOC125420808	131	171	148	35	63	56	97.0519	138.525	55.5787	-1.31761	2.21509e-06	4.5476e-05	down
LOC107410485	62	46	49	8	12	10	29.6797	48.5319	10.8276	-2.1632	2.2373e-06	4.58259e-05	down
LOC125422190	0	0	0	20	12	14	8.31037	0	16.6207	6.60964	2.40923e-06	4.92338e-05	up
LOC107405484	3	4	4	28	22	30	16.1452	3.38654	28.9038	3.09179	2.4589e-06	5.01334e-05	up
LOC125418109	33	42	31	5	3	4	18.4821	32.6279	4.33632	-2.91263	2.63538e-06	5.33634e-05	down
novel.198	1	3	2	34	17	23	14.2908	1.83697	26.7446	3.85648	2.68743e-06	5.42934e-05	up
LOC107430248	38	82	57	4	13	10	32.0147	54.2908	9.73862	-2.47901	2.72646e-06	5.49567e-05	down
LOC107429046	121	125	133	45	49	51	84.6223	116.884	52.3604	-1.15848	2.9551e-06	5.92959e-05	down
LOC107417658	66	67	66	20	16	16	40.0779	61.3742	18.7816	-1.7084	3.00102e-06	6.00814e-05	down
novel.63	46	67	47	8	13	10	30.1929	49.1991	11.1867	-2.13701	3.01561e-06	6.02375e-05	down
LOC107419010	75	80	67	133	129	127	104.453	68.4319	140.475	1.03741	3.12247e-06	6.22318e-05	up
LOC107416469	83	97	80	184	126	165	125.859	80.0917	171.626	1.09903	3.16902e-06	6.30181e-05	up
LOC107420003	166	183	205	75	88	73	127.993	170.793	85.1943	-1.00331	3.20988e-06	6.36878e-05	down
LOC107411301	37	24	26	0	1	0	13.6397	26.9202	0.359072	-6.11536	3.2571e-06	6.44803e-05	down
LOC107428383	130	149	120	44	51	56	88.7255	122.923	54.5279	-1.17293	3.36856e-06	6.65384e-05	down
LOC107419894	52	58	65	13	15	13	34.3742	53.9468	14.8016	-1.86567	3.40424e-06	6.69449e-05	down
LOC107411130	34	26	26	1	2	2	14.1913	26.5779	1.80468	-3.87937	3.50323e-06	6.87392e-05	down
LOC107414457	86	79	95	30	27	23	54.5719	80.2565	28.8873	-1.47386	3.61103e-06	7.06981e-05	down
LOC107434000	162	188	147	64	74	68	113.735	153.095	74.3739	-1.04173	3.62114e-06	7.07398e-05	down
LOC107430268	0	0	0	17	13	13	7.76576	0	15.5315	6.51192	3.67062e-06	7.15488e-05	up
LOC107405809	33	33	30	3	4	3	16.6088	29.6084	3.60911	-3.03569	3.79769e-06	7.38634e-05	down
LOC112490254	36	46	42	92	87	80	65.8526	38.1801	93.5252	1.29175	4.08896e-06	7.91812e-05	up
novel.106	21	38	30	2	2	2	14.7512	27.3358	2.16669	-3.6581	4.10288e-06	7.92777e-05	down
LOC107411876	21	16	17	0	0	0	8.34462	16.6892	0	-6.3876	4.21716e-06	8.11957e-05	down
LOC107416820	143	149	137	58	64	52	97.5452	132.276	62.8149	-1.07422	4.22046e-06	8.11957e-05	down
LOC107416076	3	3	2	29	18	25	14.2424	2.46668	26.0182	3.39867	4.43458e-06	8.51305e-05	up
LOC107415758	94	107	85	32	32	32	61.3901	88.1132	34.667	-1.34604	4.60262e-06	8.81656e-05	down
novel.460	17	19	17	0	0	0	8.1666	16.3332	0	-6.35704	4.62562e-06	8.84151e-05	down
LOC107414941	45	45	40	93	82	89	67.7231	40.0939	95.3522	1.24994	5.07272e-06	9.67526e-05	up
LOC125423701	18	26	21	58	56	57	40.8735	19.9934	61.7536	1.62544	5.38e-06	0.000102393	up
LOC107426895	8	11	8	38	35	34	23.4735	8.30617	38.6408	2.21612	5.42156e-06	0.000102963	up
LOC107421991	92	120	104	37	41	32	68.4924	97.2761	39.7087	-1.29289	5.73923e-06	0.000108763	down
LOC125420385	1	1	1	22	19	21	11.6597	0.92535	22.3941	4.59731	5.90195e-06	0.000111609	up
LOC107411634	26	34	28	70	73	62	50.5501	27.0868	74.0133	1.44923	6.15044e-06	0.00011606	up
LOC112491369	24	28	30	0	2	1	13.1748	25.2691	1.08041	-4.54464	6.26492e-06	0.000117969	down
LOC107427099	0	0	0	15	12	13	7.22422	0	14.4484	6.40763	6.41867e-06	0.000120608	up
LOC107405893	5	6	5	37	25	25	18.1778	4.92787	31.4277	2.67196	6.7697e-06	0.000126935	up
LOC107406265	1	1	1	29	14	21	12.0291	0.92535	23.1328	4.64397	7.28012e-06	0.000136218	up
LOC107404429	0	0	0	7	21	15	7.75427	0	15.5085	6.51006	7.31347e-06	0.000136351	up
LOC107431042	32	40	41	4	7	6	20.4698	34.8045	6.13513	-2.50388	7.31798e-06	0.000136351	down
LOC107428172	35	24	27	3	2	2	14.5643	26.5999	2.5287	-3.39461	7.36633e-06	0.000136964	down
LOC107426364	16	16	18	0	0	0	7.71217	15.4243	0	-6.27425	7.40043e-06	0.00013731	down
novel.102	99	190	132	38	51	48	89.3395	129.221	49.4577	-1.38622	7.45432e-06	0.000138022	down
LOC107421668	34	28	33	3	4	4	16.6586	29.3458	3.97137	-2.88479	7.60098e-06	0.000140152	down
LOC107414254	61	86	69	21	22	18	44.236	66.4494	22.0225	-1.59375	7.85203e-06	0.000144481	down
LOC107420601	39	39	33	5	7	5	20.1836	34.2324	6.13487	-2.47965	7.99956e-06	0.000146891	down
LOC107406430	3	3	3	26	20	23	13.8509	2.77605	24.9257	3.16674	8.28384e-06	0.000151796	up
LOC107420766	125	134	110	48	52	43	82.6819	113.738	51.6255	-1.13952	8.71203e-06	0.000158334	down
LOC107423156	34	41	34	78	73	79	58.3188	33.5698	83.0678	1.3064	8.75967e-06	0.000158874	up
LOC107413532	29	28	26	0	1	1	13.1636	25.6059	0.721336	-5.14799	9.31102e-06	0.00016853	down
LOC107416221	30	30	28	2	4	3	15.1944	27.1417	3.2471	-3.06236	9.74309e-06	0.000175991	down
LOC107422842	9	10	10	35	36	35	23.6074	8.93864	38.2762	2.09805	1.01088e-05	0.000182225	up
LOC107411035	41	41	41	8	7	8	23.1235	37.9393	8.30769	-2.19129	1.01897e-05	0.000183023	down
LOC107428022	16	15	17	0	0	0	7.40692	14.8138	0	-6.2159	1.01943e-05	0.000183023	down
LOC107433980	0	0	0	14	10	14	6.86527	0	13.7305	6.33403	1.03254e-05	0.000185002	up
LOC107422761	6	5	5	32	27	24	17.4576	4.9416	29.9736	2.60198	1.03575e-05	0.000185202	up
LOC125424313	26	22	28	1	1	1	12.2783	23.4733	1.08335	-4.4371	1.04678e-05	0.000186798	down
LOC107403527	50	55	56	114	88	103	79.9049	49.6293	110.181	1.15034	1.04936e-05	0.000186883	up
LOC107421542	21	30	27	1	2	2	12.9017	23.9987	1.80468	-3.73313	1.09965e-05	0.000195447	down
LOC107430393	30	32	33	3	5	4	16.8106	29.2909	4.33044	-2.75727	1.12448e-05	0.000199461	down
LOC107405557	20	17	18	48	46	57	35.7638	16.9849	54.5428	1.68402	1.1471e-05	0.000203067	up
LOC107414143	22	33	27	0	1	1	12.9691	25.2169	0.721336	-5.12659	1.15903e-05	0.000204769	down
LOC107418240	26	27	31	78	62	58	48.7088	25.9071	71.5105	1.46489	1.19314e-05	0.000210377	up
LOC107410934	24	29	31	3	2	3	14.3853	25.8796	2.89096	-3.16312	1.21954e-05	0.000214606	down
LOC107423030	12	13	14	44	37	42	28.2266	12.0241	44.4292	1.8854	1.2489e-05	0.000219336	up
LOC107432019	8	10	8	42	28	33	22.6091	8.00505	37.2131	2.2156	1.30003e-05	0.000227864	up
LOC107432259	27	24	23	2	1	1	12.1445	22.8436	1.44535	-3.98274	1.38333e-05	0.00024151	down
LOC107418967	44	67	47	91	117	103	80.4184	48.5694	112.267	1.20752	1.39671e-05	0.000243368	up
LOC107427741	76	69	70	117	116	136	99.8189	66.3625	133.275	1.0064	1.45106e-05	0.000252342	up
LOC107431858	13	16	17	0	0	0	7.0852	14.1704	0	-6.1522	1.47822e-05	0.000256562	down
LOC107432937	17	13	16	0	0	0	7.10854	14.2171	0	-6.15631	1.48271e-05	0.000256839	down
LOC107411481	36	23	28	3	3	3	15.0865	26.923	3.25004	-3.04947	1.52323e-05	0.000263344	down
LOC107433655	81	95	93	31	29	34	58.4169	82.8815	33.9523	-1.28792	1.53871e-05	0.000265502	down
LOC107424756	33	29	27	1	5	3	15.36	27.4758	3.24416	-3.0803	1.58769e-05	0.000273422	down
LOC107412630	15	15	15	0	0	0	6.94012	13.8802	0	-6.1221	1.66358e-05	0.000285936	down
LOC107404505	11	15	12	35	41	45	27.6934	11.6927	43.6942	1.90041	1.68221e-05	0.000288578	up
LOC107406308	34	38	33	77	64	81	56.2779	32.357	80.1987	1.30904	1.75951e-05	0.000301257	up
LOC107422855	1	0	0	9	28	20	10.4361	0.314854	20.5574	5.95487	1.79669e-05	0.00030703	up
LOC107422494	7	8	6	32	27	30	19.3082	6.4692	32.1472	2.31223	1.86458e-05	0.000318019	up
LOC107420342	25	30	31	66	60	66	47.921	26.4956	69.3463	1.38751	1.88719e-05	0.000321257	up
LOC107405838	32	33	27	80	67	59	51.3788	28.3655	74.3921	1.39096	1.90036e-05	0.00032288	up
LOC125423384	67	111	106	176	172	147	133.02	87.3134	178.727	1.03249	1.90747e-05	0.000323444	up
LOC107404288	46	48	48	11	12	10	27.8503	43.7871	11.9136	-1.87769	1.91301e-05	0.000323444	down
LOC107423492	35	32	38	5	7	5	19.2734	32.412	6.13487	-2.40058	1.97875e-05	0.000333642	down
LOC107426951	22	27	26	2	2	2	12.6337	23.1008	2.16669	-3.41466	1.98783e-05	0.000333903	down
LOC107423836	46	49	55	120	89	85	76.2224	46.2538	106.191	1.19896	2.01645e-05	0.000338071	up
LOC107422581	151	135	132	50	67	56	95.7384	129.032	62.4451	-1.04655	2.0476e-05	0.000342644	down
novel.373	36	37	33	6	6	6	19.5928	32.6856	6.50007	-2.33013	2.05898e-05	0.0003439	down
LOC107411128	25	21	27	1	2	2	12.1763	22.548	1.80468	-3.64226	2.14079e-05	0.000356892	down
LOC112493135	21	21	23	0	1	0	10.2051	20.0511	0.359072	-5.69093	2.16574e-05	0.000360373	down
novel.135	39	2	24	0	0	0	10.1532	20.3064	0	-6.67001	2.29235e-05	0.000380728	down
LOC107413815	4	9	5	231	15	100	65.3765	5.5164	125.237	4.50311	2.46139e-05	0.000406519	up
LOC125418889	0	1	1	30	11	20	11.3329	0.610496	22.0553	5.16264	2.58537e-05	0.000426201	up
LOC107412513	23	27	29	2	3	3	13.6159	24.3438	2.88803	-3.07527	2.59646e-05	0.000427236	down
LOC107430147	4	5	5	24	24	25	15.3372	4.31189	26.3625	2.6111	2.66753e-05	0.000438118	up
LOC107417449	8	11	9	36	34	30	22.3621	8.61554	36.1087	2.06583	2.68177e-05	0.000439642	up
LOC107407606	1	2	1	20	15	19	10.3679	1.22647	19.5093	3.98535	2.71024e-05	0.000443489	up
LOC107431054	102	112	114	44	46	41	74.204	101.109	47.2985	-1.09605	2.76086e-05	0.000450805	down
LOC107421187	10	10	9	41	29	33	23.0771	8.94413	37.2102	2.05672	2.76512e-05	0.000450805	up
LOC107413857	15	15	13	55	36	39	30.1134	13.2615	46.9654	1.82435	2.78861e-05	0.000453801	up
LOC107423977	29	34	26	70	59	66	48.924	27.4127	70.4353	1.36075	2.80116e-05	0.000455009	up
LOC107410145	31	23	25	2	3	3	13.6543	24.4206	2.88803	-3.07904	2.88532e-05	0.000467823	down
LOC107411895	25	20	24	1	2	1	11.3806	21.3187	1.44242	-3.88354	2.90031e-05	0.000469395	down
LOC107428343	5	7	7	33	24	27	18.0964	5.84774	30.3452	2.37396	2.96716e-05	0.00047934	up
LOC107430666	0	1	1	18	17	20	10.2381	0.610496	19.8657	5.01165	2.98572e-05	0.00048146	up
LOC107429555	53	30	34	7	7	6	21.7304	36.2396	7.22115	-2.32613	2.99461e-05	0.000482019	down
LOC107418224	52	56	51	14	16	12	32.0869	49.0133	15.1604	-1.69265	3.08988e-05	0.000496451	down
LOC125421198	28	43	38	6	6	7	20.1914	33.5204	6.86233	-2.28911	3.14529e-05	0.000504441	down
LOC107414696	46	42	52	10	11	12	27.5674	43.2178	11.9171	-1.85831	3.19701e-05	0.00051181	down
LOC107408005	24	25	29	64	56	57	43.991	24.0564	63.9257	1.41005	3.20604e-05	0.000512331	up
LOC107422557	33	34	40	5	7	7	19.9313	33.0033	6.8594	-2.26617	3.21283e-05	0.000512492	down
LOC107418252	46	40	48	104	80	79	68.1858	41.3781	94.9936	1.1996	3.23086e-05	0.000514128	up
LOC107416180	34	37	37	7	7	6	20.2573	33.2934	7.22115	-2.20488	3.23468e-05	0.000514128	down
LOC107422556	24	6	17	0	0	0	7.31127	14.6225	0	-6.19604	3.26992e-05	0.000518463	down
LOC107409714	20	25	23	1	2	1	11.1916	20.9407	1.44242	-3.8585	3.27364e-05	0.000518463	down
LOC125424354	35	37	34	5	7	7	19.7698	32.6801	6.8594	-2.25209	3.30398e-05	0.000522335	down
LOC107404779	34	33	33	73	72	62	52.7958	30.8514	74.7402	1.2769	3.33061e-05	0.000525608	up
LOC107431831	34	39	31	5	7	6	19.2683	32.0394	6.49713	-2.30185	3.35456e-05	0.000528448	down
LOC107404710	26	27	22	60	62	51	42.7906	23.1227	62.4585	1.43358	3.42947e-05	0.000539291	up
LOC125418376	4	2	3	24	18	21	12.7744	2.78978	22.7591	3.03288	3.45508e-05	0.000542356	up
LOC107432316	28	24	27	69	52	60	44.8911	24.3959	65.3862	1.42307	3.50981e-05	0.000549973	up
LOC107419025	15	11	15	0	0	0	6.33787	12.6757	0	-5.9907	3.62859e-05	0.000567583	down
LOC107432548	52	45	42	10	11	12	27.4168	42.9166	11.9171	-1.84816	3.69632e-05	0.00057716	down
LOC107432066	0	0	0	5	181	86	48.9784	0	97.9569	9.1689	3.70291e-05	0.000577173	up
LOC107422617	33	26	27	5	3	3	15.2732	26.5724	3.97405	-2.74115	3.74477e-05	0.000582672	down
LOC107430681	0	0	0	9	11	12	5.77752	0	11.555	6.08531	3.76459e-05	0.000584731	up
LOC107407876	41	35	45	101	76	71	63.4716	37.3701	89.5731	1.26189	3.9408e-05	0.00061103	up
LOC107426216	38	33	39	6	8	7	20.7738	33.967	7.58048	-2.16308	4.0409e-05	0.000625457	down
LOC107435839	29	17	21	1	1	1	10.915	20.7467	1.08335	-4.25842	4.05364e-05	0.000626336	down
LOC107411703	98	99	114	35	46	39	69.6256	95.9353	43.3159	-1.14683	4.09224e-05	0.000631202	down
LOC107406759	55	34	50	8	12	10	26.9257	43.0237	10.8276	-1.98916	4.10028e-05	0.000631344	down
LOC125418411	22	22	24	1	2	2	11.3906	20.9764	1.80468	-3.53834	4.19525e-05	0.000644847	down
LOC107414614	15	14	16	46	34	48	30.069	13.8885	46.2495	1.73595	4.43769e-05	0.000680933	up
LOC125422280	14	17	18	43	40	49	31.388	15.0958	47.6802	1.65859	4.45856e-05	0.000681809	up
LOC107430030	21	18	21	60	41	52	36.9046	18.529	55.2802	1.5777	4.45878e-05	0.000681809	up
LOC107426939	12	15	15	48	38	36	28.4992	12.9357	44.0627	1.7674	4.51672e-05	0.000689481	up
LOC107412713	17	6	14	41	40	43	28.1365	11.4905	44.7826	1.96669	4.57332e-05	0.000695726	up
LOC107428719	11	17	12	0	0	0	6.14748	12.295	0	-5.94779	4.60028e-05	0.000698629	down
novel.1035	5	6	6	30	24	23	16.5237	5.23724	27.8101	2.40797	4.64418e-05	0.000704089	up
LOC107404995	0	0	0	12	9	10	5.5992	0	11.1984	6.03999	4.77347e-05	0.000721226	up
novel.658	0	0	0	12	9	10	5.5992	0	11.1984	6.03999	4.77347e-05	0.000721226	up
LOC107411032	21	23	23	1	2	2	11.229	20.6533	1.80468	-3.51612	4.87581e-05	0.000735434	down
LOC107421646	35	30	30	65	64	68	50.24	29.3348	71.1452	1.27894	4.90935e-05	0.000739237	up
LOC107405842	39	42	37	8	10	7	22.698	36.3733	9.02264	-2.01091	4.92225e-05	0.000739923	down
LOC112491964	0	0	0	12	8	11	5.60079	0	11.2016	6.04034	5.00292e-05	0.000749508	up
LOC107432258	14	14	11	0	0	0	6.01339	12.0268	0	-5.91535	5.08632e-05	0.000760704	down
LOC107416122	30	37	33	6	6	6	18.6483	30.7965	6.50007	-2.2446	5.40996e-05	0.000806403	down
LOC107417626	68	90	91	26	32	29	54.0361	76.6641	31.4082	-1.28767	5.46388e-05	0.000813072	down
LOC107426553	72	59	77	25	20	21	44.0483	64.2574	23.8392	-1.43016	5.50144e-05	0.000817136	down
LOC107418077	16	10	13	0	0	0	6.03537	12.0707	0	-5.91994	5.50961e-05	0.000817136	down
LOC107421150	34	43	46	8	9	10	23.8174	37.8845	9.75036	-1.95842	5.59805e-05	0.000828866	down
LOC107430297	0	0	0	4	231	103	60.8535	0	121.707	9.48209	5.71748e-05	0.000843732	up
LOC107425353	0	0	0	10	11	9	5.41513	0	10.8303	5.99191	5.94048e-05	0.000873733	up
LOC107423522	44	49	54	8	16	12	29.1516	45.3147	12.9884	-1.80223	6.00615e-05	0.00088193	down
LOC107420996	44	45	44	84	84	76	64.5597	41.0165	88.1029	1.1031	6.08134e-05	0.000889756	up
LOC107416006	13	14	11	0	0	0	5.85596	11.7119	0	-5.87719	6.087e-05	0.000889756	down
LOC125420800	30	41	32	6	6	7	19.277	31.6916	6.86233	-2.20806	6.09846e-05	0.000889756	down
LOC107423551	13	16	12	47	38	34	27.7998	12.6235	42.9761	1.76644	6.09958e-05	0.000889756	up
LOC112488859	0	0	0	12	9	9	5.41807	0	10.8361	5.99257	6.17275e-05	0.000898951	up
LOC107412561	25	19	24	2	2	2	11.5922	21.0176	2.16669	-3.27746	6.36943e-05	0.000926074	down
LOC107428003	52	46	40	10	13	11	27.436	42.599	12.2729	-1.79475	6.38487e-05	0.0009268	down
LOC107403531	29	40	29	5	6	6	18.1428	30.1475	6.13806	-2.2967	6.53022e-05	0.000946349	down
LOC125419017	9	14	11	40	34	32	24.3669	10.4525	38.2813	1.87075	6.92964e-05	0.00100096	up
LOC107434657	1	1	1	18	12	18	9.13556	0.92535	17.3458	4.22863	6.98241e-05	0.00100694	up
LOC107404624	21	34	23	2	4	3	13.6064	23.9657	3.2471	-2.88378	7.20861e-05	0.00103788	down
LOC107424405	12	11	12	42	34	31	24.723	10.8031	38.643	1.83941	7.33728e-05	0.00105469	up
LOC107411367	67	69	78	23	27	23	46.1785	66.0038	26.3532	-1.32431	7.37933e-05	0.00105902	down
novel.680	24	19	18	1	1	1	9.96494	18.8465	1.08335	-4.12028	7.4527e-05	0.00106782	down
LOC107424452	18	58	37	4	7	5	20.1761	34.5793	5.77286	-2.58326	7.48382e-05	0.00107055	down
LOC107407545	1	1	1	18	14	15	8.95124	0.92535	16.9771	4.19775	7.5061e-05	0.00107201	up
LOC107418343	0	0	0	14	5	12	5.60533	0	11.2107	6.04137	7.68138e-05	0.00109259	up
LOC107410151	26	25	26	3	4	3	13.6835	23.758	3.60911	-2.71802	7.68716e-05	0.00109259	down
LOC107432273	77	76	83	27	30	29	51.9295	72.807	31.0521	-1.22916	7.77066e-05	0.00110269	down
LOC125418103	0	0	0	10	8	11	5.23879	0	10.4776	5.94397	7.85345e-05	0.00111266	up
LOC107423911	37	43	35	7	10	8	22.2244	35.4259	9.0229	-1.973	8.1187e-05	0.0011484	down
LOC112493078	21	23	18	0	1	1	9.91391	19.1065	0.721336	-4.72587	8.49125e-05	0.00119728	down
LOC107405370	5	6	5	23	24	24	15.2831	4.92787	25.6383	2.37835	8.5097e-05	0.00119798	up
LOC107420054	47	48	41	11	13	11	27.2856	41.9363	12.6349	-1.73055	8.56458e-05	0.00120379	down
LOC125423963	24	34	24	76	46	68	46.9418	25.2196	68.6639	1.44355	8.58214e-05	0.00120435	up
LOC107427317	21	26	28	2	4	3	13.1753	23.1036	3.2471	-2.83032	8.65398e-05	0.00121251	down
LOC107414737	25	29	32	67	61	54	46.112	26.5038	65.7203	1.30984	8.73433e-05	0.00122184	up
LOC107423795	15	12	12	40	33	39	26.2534	12.0488	40.458	1.7487	8.88406e-05	0.00123786	up
LOC107435133	2	1	2	20	13	17	9.80809	1.54957	18.0666	3.54829	8.89068e-05	0.00123786	up
LOC107425239	16	19	15	43	38	48	30.9997	15.3996	46.5998	1.5966	8.98981e-05	0.0012497	up
novel.790	54	77	67	15	23	23	41.4687	60.9166	22.0209	-1.46836	9.00929e-05	0.00125044	down
LOC107425982	14	11	11	0	0	0	5.5617	11.1234	0	-5.80233	9.04047e-05	0.00125281	down
LOC107430621	32	37	35	74	60	71	53.0493	32.0449	74.0537	1.20796	9.41704e-05	0.00129819	up
LOC107412515	21	18	22	1	0	1	9.7813	18.8383	0.724273	-4.70411	9.44113e-05	0.00129819	down
LOC107421651	36	34	31	7	7	6	19.1923	31.1635	7.22115	-2.10925	9.62273e-05	0.00132111	down
LOC112493448	15	18	16	57	37	38	31.3896	15.093	47.6862	1.65895	9.72307e-05	0.00133032	up
LOC107411054	62	53	46	15	17	14	33.1588	49.7116	16.6061	-1.58129	9.74393e-05	0.00133032	down
LOC107426039	24	22	19	2	2	2	11.113	20.0593	2.16669	-3.2105	9.74836e-05	0.00133032	down
LOC107435371	12	14	13	40	36	34	25.8699	12.0158	39.7239	1.72452	9.82079e-05	0.0013359	up
LOC107423890	4	3	4	31	15	19	13.4458	3.40027	23.4914	2.79021	0.000100959	0.00137122	up
LOC107427959	67	72	58	20	25	20	42.091	60.7197	23.4623	-1.37167	0.000104637	0.001419	down
LOC107410666	11	12	12	0	0	0	5.39467	10.7893	0	-5.75879	0.00010633	0.00143976	down
LOC125419006	19	18	21	51	40	49	34.2378	17.8993	50.5763	1.49893	0.000109914	0.00148602	up
LOC107421167	29	39	33	3	9	6	18.7876	31.0839	6.49126	-2.25903	0.000117257	0.00158162	down
LOC107433374	0	1	0	13	14	12	7.19071	0.301125	14.0803	5.40871	0.000117342	0.00158162	up
LOC107419758	36	35	33	7	7	8	20.0145	32.0833	7.94568	-2.01357	0.000118339	0.00159264	down
LOC107429925	93	136	125	48	48	51	80.9966	108.906	53.0874	-1.03728	0.000118733	0.00159552	down
LOC107423764	58	92	83	29	23	27	50.0904	71.6428	28.538	-1.32885	0.000119527	0.00160375	down
LOC107432015	0	0	0	1	27	12	7.20207	0	14.4041	6.40355	0.000121562	0.00162682	up
LOC107426557	47	47	49	14	14	12	29.2762	44.1102	14.4423	-1.6106	0.000121613	0.00162682	down
LOC107404626	10	9	10	39	26	30	21.6373	8.95237	34.3221	1.93943	0.000121872	0.00162783	up
LOC107413219	0	0	0	13	6	9	5.06046	0	10.1209	5.89392	0.000125726	0.00167679	up
LOC107429416	11	11	9	34	27	36	22.3024	9.5601	35.0448	1.87405	0.000126109	0.00167937	up
LOC107420216	64	75	62	20	27	21	43.2293	61.916	24.5427	-1.33499	0.000133747	0.00177841	down
LOC107429497	45	43	46	11	12	13	27.1741	41.3479	13.0004	-1.66907	0.000134371	0.00178353	down
LOC107415237	18	22	23	2	2	2	10.7872	19.4076	2.16669	-3.16332	0.000134534	0.00178353	down
LOC107419945	79	92	94	35	38	31	59.6015	81.6578	37.5452	-1.12101	0.000139471	0.00184347	down
novel.584	48	58	55	15	18	16	33.6416	49.5936	17.6897	-1.48738	0.000141119	0.00186248	down
LOC107418209	0	0	0	13	5	10	5.06206	0	10.1241	5.89432	0.000142253	0.00187465	up
LOC107412550	52	53	51	14	16	17	32.5409	48.1099	16.9718	-1.50313	0.000142834	0.00187767	down
novel.24	16	19	14	0	1	0	7.72465	15.0902	0.359072	-5.2812	0.000142922	0.00187767	down
LOC107430242	13	11	11	36	36	30	23.8177	10.8086	36.8268	1.76966	0.000143117	0.00187767	up
LOC107411087	57	72	75	22	23	25	44.055	62.8305	25.2795	-1.31388	0.000143683	0.00188231	down
LOC107426013	19	16	21	1	1	1	9.19018	17.297	1.08335	-3.99657	0.000145728	0.00190629	down
LOC107420538	27	26	25	4	4	4	14.199	24.0646	4.33338	-2.4732	0.000146356	0.00191168	down
LOC107425198	58	63	58	20	21	18	38.2387	55.1759	21.3014	-1.37306	0.000148656	0.00193887	down
LOC107409504	20	15	21	1	1	1	9.19704	17.3107	1.08335	-3.99753	0.000151601	0.00197438	down
LOC107432716	112	99	105	47	39	47	72.8018	97.5589	48.0446	-1.02172	0.000152598	0.00198445	down
LOC125423845	41	51	48	12	13	14	28.6	43.1162	14.0837	-1.61458	0.000154995	0.00201267	down
LOC107432609	9	10	11	37	25	33	21.7869	9.24801	34.3258	1.89172	0.000155428	0.00201533	up
LOC107421030	24	17	17	1	2	1	9.68867	17.9349	1.44242	-3.63405	0.000160769	0.00208155	down
LOC107432260	42	33	35	8	8	9	21.509	33.989	9.02903	-1.91194	0.000162395	0.00209953	down
LOC107415793	28	19	27	3	4	3	13.2497	22.8903	3.60911	-2.66374	0.000165349	0.00213461	down
LOC107410786	30	30	32	6	6	6	17.4397	28.3792	6.50007	-2.12621	0.000167295	0.0021566	down
LOC107427206	40	40	34	74	64	75	56.0484	35.1578	76.9391	1.12987	0.000168794	0.00217276	up
LOC107413281	2	4	3	21	15	19	11.3168	2.76232	19.8713	2.84255	0.000170013	0.00218529	up
LOC112492276	49	77	66	24	19	18	40.5321	59.0329	22.0313	-1.42281	0.000171564	0.00220203	down
LOC107425881	28	42	36	4	10	7	20.0876	32.6005	7.57461	-2.10544	0.00017219	0.00220686	down
LOC107428086	0	1	0	18	9	11	7.01692	0.301125	13.7327	5.37243	0.000173439	0.00221966	up
LOC107416498	11	8	9	31	29	29	20.3989	8.65673	32.141	1.89436	0.000181759	0.00232279	up
LOC107424594	40	42	41	10	12	10	24.7386	37.9256	11.5516	-1.71484	0.000183557	0.0023424	down
LOC107408479	11	14	11	33	31	38	23.9629	11.0822	36.8436	1.73199	0.000186621	0.00237808	up
LOC107411056	20	17	18	1	0	1	8.85457	16.9849	0.724273	-4.55464	0.000189292	0.00240865	down
LOC107403986	11	12	13	30	39	33	23.9588	11.0987	36.8188	1.73007	0.000190299	0.00241531	up
LOC107427963	21	16	22	1	2	2	10.0204	18.2361	1.80468	-3.33591	0.00019036	0.00241531	down
LOC107431457	4	4	4	22	16	22	12.6903	3.7014	21.6792	2.55027	0.00019411	0.00245937	up
LOC107404946	0	1	0	12	11	13	6.65223	0.301125	13.0033	5.2938	0.000194388	0.00245938	up
LOC107429326	11	13	14	36	34	34	24.6335	11.7092	37.5578	1.68099	0.000195485	0.00246606	up
LOC125420618	19	15	20	1	1	1	8.88493	16.6865	1.08335	-3.94462	0.00019575	0.00246606	down
LOC125419745	7	15	12	32	32	38	23.637	10.4333	36.8406	1.81698	0.000201263	0.00253192	up
LOC107425396	31	37	37	8	8	8	20.5078	32.3488	8.66676	-1.90041	0.000204068	0.00256357	down
LOC107416262	21	19	20	2	2	2	10.3437	18.5207	2.16669	-3.09531	0.000206634	0.00259213	down
LOC107424302	66	67	54	17	26	18	39.8363	57.6617	22.0108	-1.38893	0.000207562	0.00260009	down
LOC107405138	50	14	32	3	5	5	17.2755	29.8583	4.69271	-2.66798	0.000211799	0.00264943	down
novel.721	51	53	61	18	18	17	35.0134	50.8888	19.1379	-1.41082	0.000216712	0.00270326	down
LOC107426240	19	4	13	0	0	0	5.60427	11.2085	0	-5.81233	0.000217364	0.00270759	down
LOC107432745	23	21	25	52	47	50	37.5568	21.2995	53.8141	1.33775	0.000219169	0.00272624	up
LOC107426150	28	30	31	4	7	6	16.7876	27.4402	6.13513	-2.16067	0.00022298	0.00276667	down
LOC107432054	70	77	62	21	27	27	45.7428	64.4074	27.0783	-1.25015	0.00022312	0.00276667	down
LOC107431925	15	20	18	1	1	1	8.69866	16.314	1.08335	-3.91298	0.000223355	0.00276667	down
LOC107418335	1	3	2	15	15	17	9.40584	1.83697	16.9747	3.2012	0.00022821	0.00282287	up
LOC125421767	0	0	0	13	5	8	4.69979	0	9.39959	5.78722	0.000233849	0.00288859	up
LOC125423991	20	21	21	2	3	2	10.8216	19.1175	2.52576	-2.91934	0.000239076	0.00294086	down
LOC107421183	23	24	20	54	46	46	36.693	20.6561	52.7299	1.35192	0.000242091	0.00296972	up
LOC107413046	48	54	59	15	19	17	34.0188	49.6266	18.411	-1.43046	0.000243081	0.00297774	down
LOC107413535	47	57	56	16	18	17	33.8505	49.287	18.4139	-1.42062	0.00024611	0.00300901	down
LOC107432035	0	0	0	11	6	8	4.51732	0	9.03464	5.73015	0.000246312	0.00300901	up
LOC107431810	21	23	26	4	3	3	12.5967	21.5814	3.61204	-2.57918	0.000251336	0.00306195	down
novel.1044	8	8	9	30	22	31	18.8511	7.71217	29.99	1.9594	0.000251735	0.00306261	up
LOC107414178	11	12	10	38	30	28	22.4212	10.1706	34.6719	1.769	0.000253206	0.00307629	up
LOC107419978	2	2	2	18	13	15	9.23438	1.8507	16.6181	3.1668	0.000255606	0.00309696	up
LOC107412325	41	51	38	7	15	11	25.9638	40.0225	11.9051	-1.74899	0.000256359	0.00310184	down
novel.200	26	12	19	1	2	1	9.56008	17.6777	1.44242	-3.61271	0.000258418	0.00312249	down
LOC107415394	12	8	11	0	0	0	4.79516	9.59032	0	-5.58816	0.000260678	0.00314551	down
LOC107424824	3	4	3	20	18	16	11.2884	3.07717	19.4997	2.66204	0.000264764	0.00319048	up
novel.719	2	1	1	18	10	15	8.39052	1.2402	15.5408	3.65279	0.000267957	0.00322457	up
LOC107424516	5	6	6	23	21	23	14.718	5.23724	24.1988	2.20731	0.00026897	0.00323237	up
LOC107434154	0	0	0	13	4	9	4.70139	0	9.40278	5.78765	0.000270423	0.00324544	up
LOC125418152	25	23	21	48	48	51	37.1907	21.294	53.0874	1.3184	0.000273267	0.00327515	up
LOC107416382	22	27	23	3	4	4	13.072	22.1727	3.97137	-2.48124	0.00027427	0.00328272	down
LOC107434481	19	17	15	1	1	1	8.41263	15.7419	1.08335	-3.8608	0.000294095	0.00351053	down
LOC107423967	18	18	22	2	2	2	10.0302	17.8938	2.16669	-3.04577	0.000298676	0.00356043	down
LOC107434159	9	11	10	0	0	0	4.61988	9.23977	0	-5.53528	0.00030642	0.00364784	down
LOC107411515	61	68	61	25	20	23	41.559	58.5542	24.5637	-1.25362	0.000315085	0.00374095	down
LOC107417913	62	56	62	21	23	19	39.1544	55.5649	22.7439	-1.28818	0.000337905	0.00400652	down
LOC107411824	22	20	23	3	3	3	11.6574	20.0648	3.25004	-2.62585	0.000342493	0.0040555	down
LOC107418476	50	31	42	6	14	9	24.2653	38.0711	10.4594	-1.86227	0.000347242	0.00410212	down
novel.286	0	0	0	13	4	8	4.52026	0	9.04052	5.73098	0.000347355	0.00410212	up
LOC107403387	20	20	17	42	44	42	31.8988	17.5789	46.2186	1.39477	0.00035349	0.00416349	up
LOC107418937	33	33	28	68	60	53	47.1753	28.9897	65.3609	1.17299	0.000360656	0.00423663	up
LOC107418717	10	10	9	0	0	0	4.47206	8.94413	0	-5.48809	0.000377036	0.00442319	down
LOC107417403	3	3	3	15	19	16	10.4124	2.77605	18.0487	2.7012	0.000389162	0.00455942	up
LOC107413090	11	8	10	0	0	0	4.48305	8.9661	0	-5.49117	0.000389855	0.00456151	down
LOC107413230	50	40	37	10	14	11	25.9332	39.2344	12.632	-1.63414	0.000391947	0.00457994	down
LOC107430585	0	0	0	9	6	8	4.15531	0	8.31063	5.60967	0.000393882	0.0045965	up
LOC107431772	23	15	19	2	2	2	9.90162	17.6366	2.16669	-3.02415	0.000398606	0.00464551	down
LOC125418123	6	40	23	1	2	2	11.4272	21.0497	1.80468	-3.54508	0.000405798	0.00472313	down
LOC107419761	30	32	36	72	56	58	48.7015	30.219	67.184	1.15259	0.000407566	0.00473245	up
LOC107419233	14	17	18	0	1	1	7.90854	15.0958	0.721336	-4.38607	0.000407666	0.00473245	down
LOC107431986	0	0	0	10	6	7	4.15518	0	8.31037	5.60964	0.000410866	0.00475714	up
novel.47	0	0	0	10	6	7	4.15518	0	8.31037	5.60964	0.000410866	0.00475714	up
LOC107427344	21	19	16	2	2	2	9.72496	17.2832	2.16669	-2.99558	0.000420928	0.00486729	down
LOC107427421	25	33	31	6	7	6	17.1291	27.399	6.85914	-1.99826	0.000426245	0.00491944	down
LOC107430254	1	0	1	17	8	14	7.36132	0.624224	14.0984	4.51088	0.000426547	0.00491944	up
LOC107420789	20	18	15	36	42	45	30.3866	16.3579	44.4152	1.44165	0.000428637	0.00492463	up
LOC107415141	37	29	27	66	58	56	46.8704	28.7352	65.0056	1.1788	0.000428664	0.00492463	up
LOC107425905	16	33	24	4	4	3	13.1854	22.3997	3.97112	-2.49681	0.000431418	0.00494987	down
LOC107426959	96	88	74	31	35	39	58.7683	79.6184	37.9181	-1.07	0.000439292	0.005022	down
LOC107424370	4	3	4	21	15	18	11.4546	3.40027	19.509	2.52231	0.000439404	0.005022	up
LOC107420005	22	25	27	4	4	5	13.7518	22.8079	4.69564	-2.28048	0.000441934	0.00504441	down
LOC107420290	21	13	15	1	1	1	8.12523	15.1671	1.08335	-3.8065	0.000444503	0.00506722	down
LOC107426434	16	18	20	47	34	44	30.9039	16.6453	45.1625	1.43964	0.000449111	0.00510738	up
LOC107433276	48	55	57	17	19	18	34.4031	49.309	19.4973	-1.33866	0.000449178	0.00510738	down
LOC107414744	29	38	37	7	11	7	20.52	32.0202	9.01971	-1.82761	0.000457271	0.00519275	down
LOC107416845	16	22	19	38	42	48	31.8833	17.5405	46.226	1.39681	0.000463424	0.00524917	up
LOC125421406	26	18	20	3	3	3	11.5219	19.7939	3.25004	-2.60575	0.000472241	0.00534223	down
LOC107426737	55	53	62	19	18	22	36.8844	52.4576	21.3113	-1.29948	0.000473436	0.00534892	down
LOC107426793	21	21	20	48	41	44	33.5805	19.123	48.038	1.32897	0.000476462	0.00537627	up
LOC107431535	32	24	33	7	6	6	17.1868	27.5116	6.86208	-2.00274	0.000481258	0.00541735	down
LOC107427682	0	0	0	1	20	9	5.40192	0	10.8038	5.98865	0.000481325	0.00541735	up
LOC107416073	61	62	74	21	26	26	43.5631	60.7693	26.3569	-1.20495	0.000484054	0.00544116	down
LOC107414869	1	0	1	13	10	14	6.99638	0.624224	13.3685	4.43443	0.000488372	0.00548275	up
LOC107415147	22	23	23	3	4	4	12.4698	20.9682	3.97137	-2.4003	0.000489043	0.00548334	down
LOC125424360	64	56	65	18	26	22	40.4723	57.1227	23.8218	-1.26109	0.000490034	0.00548751	down
LOC107427630	3	3	3	19	14	16	10.2387	2.77605	17.7014	2.67292	0.00049573	0.0055443	up
LOC107415192	56	67	69	25	25	21	42.3942	59.1538	25.6346	-1.20654	0.000499207	0.00557616	down
LOC107416174	11	7	10	0	0	0	4.33249	8.66497	0	-5.44172	0.000507141	0.00564345	down
LOC107413481	25	28	25	4	6	5	14.7255	24.0371	5.41379	-2.15029	0.00050951	0.00566272	down
LOC107404604	46	50	45	15	16	14	29.8541	43.4612	16.247	-1.41955	0.000511799	0.00568103	down
LOC107429483	14	12	12	19	57	41	26.966	11.7339	42.1981	1.84746	0.000513069	0.00568801	up
LOC107431622	16	16	15	1	1	1	7.78978	14.4962	1.08335	-3.74206	0.000516599	0.00571999	down
LOC107426702	44	37	41	11	13	11	25.1572	37.6794	12.6349	-1.57566	0.000519426	0.00573698	down
LOC107427051	12	7	9	0	0	0	4.33523	8.67046	0	-5.44252	0.000520978	0.00574254	down
LOC107415953	29	30	35	7	8	7	18.4675	28.9925	7.94249	-1.86776	0.000521225	0.00574254	down
LOC107426321	36	29	37	7	10	8	20.2685	31.5141	9.0229	-1.80339	0.000523499	0.00576044	down
LOC107416547	0	0	0	6	9	7	3.96978	0	7.93955	5.54404	0.000524513	0.00576444	up
LOC125423971	19	21	23	48	41	45	33.9108	19.4214	48.4003	1.31715	0.000532522	0.00584522	up
LOC107423709	42	34	43	78	65	68	56.4877	36.7651	76.2103	1.05256	0.000541051	0.0059315	up
LOC107422799	62	49	56	16	21	20	36.0894	51.6008	20.5779	-1.32553	0.00054255	0.00594059	down
LOC107426414	18	21	18	2	2	3	10.0443	17.5597	2.52895	-2.79633	0.000557509	0.00608935	down
LOC107423165	0	0	0	9	5	8	3.97578	0	7.95155	5.54589	0.000558463	0.00609226	up
LOC107429934	1	0	0	11	8	11	5.57722	0.314854	10.8396	5.03115	0.000594758	0.00646435	up
novel.228	8	10	9	0	0	0	4.15721	8.31442	0	-5.38307	0.000601279	0.00652723	down
LOC107411263	4	2	3	18	13	18	10.2473	2.78978	17.7049	2.67016	0.000603132	0.00653934	up
LOC107406803	31	34	33	61	54	64	47.4326	30.208	64.6573	1.0976	0.000613629	0.00664502	up
LOC107426111	3	5	4	16	20	18	11.591	3.68767	19.4943	2.39966	0.000615238	0.00665432	up
LOC107416256	27	31	30	73	41	65	45.9064	27.1171	64.6958	1.25393	0.000627348	0.00676879	up
LOC107433052	6	6	5	23	18	22	14.001	5.24273	22.7593	2.11806	0.000628685	0.00677497	up
LOC107417396	1	7	4	17	23	19	12.478	3.66021	21.2958	2.53274	0.000630773	0.00678923	up
LOC107406287	35	25	25	6	6	6	16.3912	26.2823	6.50007	-2.01481	0.000633328	0.00680847	down
LOC107411659	53	57	47	17	18	19	33.9461	48.3918	19.5005	-1.31139	0.000639663	0.00685995	down
LOC107435345	48	36	38	68	71	74	57.3139	37.7096	76.9183	1.0296	0.000641183	0.00686793	up
LOC107416249	27	21	27	4	6	4	14.1146	23.1777	5.05153	-2.19671	0.000643654	0.00688609	down
LOC107426081	44	62	62	20	19	19	36.3249	51.7043	20.9456	-1.30423	0.000647256	0.00691628	down
LOC107416191	7	5	5	23	20	20	14.0047	5.25646	22.7529	2.11591	0.000651148	0.0069495	up
LOC107414841	9	11	11	31	25	30	20.3081	9.54914	31.067	1.70115	0.000662151	0.00704996	up
LOC107413314	16	21	18	46	39	37	30.495	16.93	44.06	1.37884	0.000664348	0.00705643	up
LOC107429712	18	21	22	3	3	3	11.0236	18.7972	3.25004	-2.53218	0.00066435	0.00705643	down
LOC107427521	16	16	15	0	2	1	7.78832	14.4962	1.08041	-3.74305	0.000666371	0.00706943	down
LOC107426117	1	1	1	16	9	11	6.96702	0.92535	13.0087	3.8135	0.000669699	0.00709625	up
LOC107407126	6	9	9	28	23	24	17.2364	7.38359	27.0892	1.87369	0.000682481	0.00721445	up
LOC107414875	14	16	13	37	30	37	25.409	13.2478	37.5703	1.50319	0.000704798	0.00744149	up
LOC107420580	17	24	23	3	4	3	11.6521	19.695	3.60911	-2.44818	0.000711404	0.00750231	down
LOC107432685	26	34	26	51	55	57	42.6643	26.4681	58.8605	1.15203	0.000725628	0.00763416	up
LOC107424033	32	35	35	8	9	10	20.5965	31.4427	9.75036	-1.68931	0.000734639	0.0077198	down
LOC107430881	1	2	2	15	13	11	7.80941	1.53585	14.083	3.19319	0.000741579	0.00777431	up
LOC107416390	26	30	25	4	7	6	15.5447	24.9542	6.13513	-2.02389	0.000744325	0.00779388	down
LOC107422975	3	3	2	17	14	14	9.35977	2.46668	16.2529	2.71998	0.000745257	0.00779444	up
LOC125420500	10	14	13	0	1	0	5.87259	11.3861	0.359072	-4.87504	0.00074724	0.00780365	down
LOC107405354	19	15	16	1	2	2	8.62686	15.449	1.80468	-3.0967	0.000759055	0.00791076	down
LOC107426745	19	18	18	44	37	39	30.1568	16.9711	43.3424	1.35305	0.000760606	0.00791467	up
LOC107404544	8	10	8	0	0	0	4.00252	8.00505	0	-5.32839	0.000763	0.00791467	down
LOC107432906	8	10	8	0	0	0	4.00252	8.00505	0	-5.32839	0.000763	0.00791467	down
LOC125418984	8	10	8	0	0	0	4.00252	8.00505	0	-5.32839	0.000763	0.00791467	down
LOC107416451	18	12	15	1	1	1	7.50239	13.9214	1.08335	-3.68296	0.000764286	0.00791875	down
LOC107422102	14	15	15	1	1	0	7.14324	13.5654	0.721081	-4.23181	0.000766201	0.00792843	down
LOC107435670	0	0	0	2	14	8	4.32457	0	8.64914	5.66773	0.000767007	0.00792843	up
LOC107433432	42	32	30	9	10	8	20.9439	32.141	9.74692	-1.72054	0.00076891	0.00793884	down
LOC107409901	14	22	20	3	2	2	9.87441	17.2201	2.5287	-2.76867	0.00077136	0.00795487	down
LOC125421101	0	1	1	12	11	11	6.44465	0.610496	12.2788	4.31845	0.000777575	0.00800965	up
LOC107415904	17	14	16	1	2	1	7.98031	14.5182	1.44242	-3.32941	0.000795874	0.00818864	down
LOC107433475	17	16	14	2	1	1	7.97353	14.5017	1.44535	-3.32721	0.000797214	0.00819273	down
LOC107406639	39	37	42	81	57	70	55.7814	36.4145	75.1483	1.04546	0.00079812	0.00819273	up
LOC107403267	16	12	16	0	1	1	7.16121	13.6011	0.721336	-4.23492	0.000800442	0.0081976	down
LOC107435979	22	17	22	46	38	46	32.9067	18.8521	46.9613	1.31792	0.000809495	0.00828075	up
LOC107414182	23	1	11	0	0	0	5.47292	10.9458	0	-5.77808	0.00083426	0.00852426	down
LOC107411520	20	21	21	3	4	3	11.3633	19.1175	3.60911	-2.4047	0.000848152	0.00865123	down
LOC107430498	14	11	11	0	1	0	5.74124	11.1234	0.359072	-4.84049	0.000853032	0.00868604	down
LOC125418399	1	2	2	13	12	13	7.63013	1.53585	13.7244	3.15593	0.0008637	0.00878459	up
LOC107430409	44	82	61	22	22	21	40.4444	57.4174	23.4713	-1.29162	0.000872284	0.00885459	down
LOC107426926	22	19	21	3	4	3	11.377	19.1449	3.60911	-2.40638	0.00087258	0.00885459	down
LOC107404119	35	49	48	17	11	12	27.538	40.6248	14.4511	-1.492	0.000882488	0.0089449	down
LOC107423693	2	2	2	15	11	14	8.15116	1.8507	14.4516	2.96525	0.000883972	0.00894846	up
LOC107425335	21	27	24	4	5	5	13.611	22.1672	5.05472	-2.13303	0.000884857	0.00894846	down
LOC107421401	39	43	37	11	13	12	24.8358	36.6744	12.9972	-1.49658	0.000887006	0.00895997	down
LOC125422488	65	75	68	25	28	31	47.2108	64.0871	30.3344	-1.07934	0.000889654	0.0089765	down
LOC107418273	1	1	1	13	9	12	6.60514	0.92535	12.2849	3.73093	0.000895205	0.009012	up
LOC125420776	1	1	1	13	9	12	6.60514	0.92535	12.2849	3.73093	0.000895205	0.009012	up
LOC107433624	1	1	1	14	9	11	6.60501	0.92535	12.2847	3.73091	0.000917472	0.00920482	up
LOC107416712	0	0	0	8	6	6	3.61204	0	7.22409	5.40761	0.000924481	0.00926105	up
LOC107431934	16	14	16	1	2	1	7.82288	14.2033	1.44242	-3.29789	0.000925165	0.00926105	down
LOC107410137	14	17	14	0	2	1	7.46934	13.8583	1.08041	-3.6785	0.000927452	0.00927347	down
LOC125419912	9	8	8	0	0	0	3.85883	7.71765	0	-5.27513	0.000945281	0.0094411	down
LOC107433611	19	22	23	3	4	4	11.8469	19.7225	3.97137	-2.31212	0.000957812	0.0095555	down
LOC107418973	33	35	38	63	61	60	49.5657	32.6856	66.4458	1.02352	0.000974607	0.00971213	up
LOC107434153	19	21	24	3	4	4	11.8511	19.7307	3.97137	-2.31261	0.000978077	0.0097336	down
LOC107425346	10	7	8	0	0	0	3.86569	7.73138	0	-5.27736	0.000978957	0.0097336	down
LOC107415101	76	81	64	32	32	27	50.4877	68.1197	32.8557	-1.05194	0.000988399	0.00981648	down
LOC125420403	3	8	6	19	25	19	13.9739	5.20979	22.738	2.12164	0.000989602	0.00981743	up
LOC107411528	2	1	2	16	10	12	7.6398	1.54957	13.73	3.15196	0.00101102	0.0100075	up
LOC107431343	15	14	13	0	1	1	6.84086	12.9604	0.721336	-4.16569	0.0010144	0.0100298	down
LOC107415844	5	4	5	20	16	19	12.097	4.32562	19.8683	2.20092	0.00102055	0.0100794	up
LOC107412286	23	23	19	2	5	4	12.007	20.0456	3.96844	-2.33581	0.00102809	0.0101426	down
LOC107423746	3	3	3	15	15	15	9.51311	2.77605	16.2502	2.54963	0.00103021	0.0101522	up
LOC107424911	16	19	21	2	3	3	10.0719	17.2558	2.88803	-2.57885	0.00104879	0.0103238	down
LOC107428917	1	2	1	11	12	12	6.9323	1.22647	12.6381	3.35964	0.00106144	0.0104201	up
LOC107413992	49	40	47	14	15	16	29.1318	42.0133	16.2504	-1.36982	0.0010621	0.0104201	down
LOC107423584	14	16	15	1	2	1	7.65447	13.8665	1.44242	-3.26378	0.00108237	0.0106073	down
LOC107432930	38	42	39	13	13	11	25.0181	36.6772	13.359	-1.4571	0.00110157	0.0107835	down
LOC107419760	12	12	13	32	28	31	22.141	11.4136	32.8685	1.52614	0.00114761	0.0112218	up
LOC107429376	12	11	13	27	30	33	21.8068	11.1124	32.5011	1.54898	0.00115193	0.0112517	up
LOC107430713	26	28	23	56	43	49	38.5984	23.7332	53.4635	1.17131	0.00116652	0.0113816	up
LOC107417352	4	5	4	18	17	17	11.3907	4.00252	18.7789	2.22895	0.00118144	0.0115145	up
LOC107426206	18	17	20	3	3	2	9.93084	16.9739	2.88777	-2.55471	0.00118613	0.0115348	down
LOC107427287	56	81	70	29	28	26	46.825	63.6789	29.9711	-1.08792	0.00121042	0.0117473	down
LOC107435126	13	20	18	1	3	2	8.92401	15.6843	2.16375	-2.85713	0.00121063	0.0117473	down
LOC125422176	18	22	18	2	4	3	10.5539	17.8608	3.2471	-2.45916	0.00121653	0.011784	down
LOC107420939	9	7	8	0	0	0	3.70826	7.41653	0	-5.21752	0.00121706	0.011784	down
LOC107420930	0	0	0	7	6	6	3.43104	0	6.86208	5.33346	0.00122321	0.0118299	up
LOC107432512	16	17	14	38	29	40	26.574	14.488	38.66	1.41563	0.00122447	0.0118299	up
LOC125420333	41	36	37	9	14	11	23.7331	35.1962	12.27	-1.51949	0.00122632	0.0118349	down
LOC107422852	0	0	0	1	15	8	4.3231	0	8.64621	5.66724	0.00125512	0.0120865	up
LOC107429265	1	1	1	11	10	11	6.24154	0.92535	11.5577	3.64301	0.00126223	0.0121418	up
LOC107425121	15	14	15	1	2	1	7.51077	13.5791	1.44242	-3.23318	0.00126669	0.0121692	down
LOC107422616	17	18	15	1	3	2	8.78854	15.4133	2.16375	-2.83139	0.00126782	0.0121692	down
LOC107411959	6	9	9	0	0	0	3.69179	7.38359	0	-5.21195	0.00128272	0.0122798	down
LOC107421258	0	0	0	8	5	6	3.43251	0	6.86502	5.33399	0.00129323	0.0123596	up
LOC107423084	31	30	30	8	8	8	18.3711	28.0753	8.66676	-1.69558	0.0012991	0.0123929	down
LOC107414072	60	83	60	26	29	26	45.8455	62.4469	29.2442	-1.09506	0.00132022	0.0125768	down
LOC107423202	40	46	35	11	13	14	25.4978	37.2739	13.7217	-1.44197	0.00132215	0.0125817	down
LOC107410844	6	5	5	20	17	20	12.7656	4.9416	20.5897	2.05998	0.00133521	0.0126788	up
LOC107415446	25	21	23	5	5	4	13.1825	21.3105	5.05446	-2.0753	0.00135639	0.0128661	down
LOC107420676	1	1	1	16	7	10	6.42682	0.92535	11.9283	3.68833	0.00137162	0.0129763	up
LOC107423199	20	14	18	2	3	2	9.30363	16.0815	2.52576	-2.66912	0.00137239	0.0129763	down
LOC107430339	8	20	14	0	1	1	6.79693	12.8725	0.721336	-4.15735	0.00137512	0.0129882	down
LOC107415095	2	2	2	14	10	14	7.79062	1.8507	13.7305	2.89136	0.00137946	0.0130154	up
LOC125418230	35	24	28	5	8	8	17.245	26.9093	7.58074	-1.82661	0.00143977	0.0135555	down
LOC107414528	18	2	8	0	0	0	4.37229	8.74458	0	-5.45392	0.00144599	0.0135997	down
LOC107412942	46	51	46	16	17	18	31.2444	44.0717	18.4171	-1.25898	0.00144793	0.0136035	down
LOC107426564	10	16	15	1	1	1	6.84522	12.6071	1.08335	-3.54137	0.00146396	0.0137396	down
LOC107421353	7	5	6	23	16	22	13.8035	5.56583	22.0412	1.98731	0.00147758	0.0138527	up
LOC107428598	25	23	23	49	44	43	35.5139	21.9127	49.115	1.16488	0.00152335	0.0142667	up
LOC107432491	8	7	6	27	18	21	15.164	6.48293	23.8451	1.87963	0.00152733	0.0142889	up
LOC107416041	28	25	29	6	8	6	16.267	25.3158	7.21822	-1.80955	0.0015331	0.0143278	down
LOC107421625	13	12	14	1	0	1	6.38103	12.0378	0.724273	-4.05789	0.00155184	0.0144866	down
LOC112492598	14	12	14	1	1	1	6.71799	12.3526	1.08335	-3.51088	0.00155336	0.0144866	down
LOC107424796	11	11	10	1	0	0	5.11574	9.86947	0.362009	-4.66832	0.00155963	0.0145297	down
LOC107424692	3	4	3	20	10	17	10.0333	3.07717	16.9894	2.46308	0.00157958	0.0147002	up
LOC107411451	0	1	0	7	9	9	4.66361	0.301125	9.02609	4.7672	0.00158721	0.0147557	up
LOC107416554	3	3	3	16	13	14	9.15391	2.77605	15.5318	2.48431	0.00161564	0.0149739	up
LOC125420690	3	3	3	14	13	16	9.15417	2.77605	15.5323	2.48435	0.00161574	0.0149739	up
LOC107413294	2	3	2	13	13	13	8.11766	2.15182	14.0835	2.7077	0.00162562	0.0150497	up
LOC107406060	29	27	32	7	9	7	17.7313	27.161	8.30156	-1.70945	0.00163337	0.0151057	down
LOC125419011	16	29	20	4	4	4	12.1455	19.9577	4.33338	-2.20451	0.00164452	0.0151771	down
LOC107426662	37	42	35	12	13	11	24.0609	35.1248	12.997	-1.4344	0.00165047	0.0152163	down
LOC125423317	0	0	0	6	6	6	3.25004	0	6.50007	5.2553	0.00165682	0.0152589	up
LOC107424522	34	33	29	8	10	9	19.6805	29.6139	9.74717	-1.60288	0.0016675	0.0153413	down
LOC107432473	47	43	45	15	18	14	29.3167	41.6682	16.9651	-1.2958	0.00168457	0.0154617	down
LOC107406551	18	22	21	49	36	39	31.7911	18.7889	44.7933	1.25268	0.00168525	0.0154617	up
LOC107411512	18	19	18	3	3	3	10.1037	16.9574	3.25004	-2.38343	0.00168581	0.0154617	down
LOC107430679	0	0	0	7	6	5	3.24991	0	6.49982	5.25525	0.00170811	0.0156338	up
LOC107432338	38	34	38	10	13	11	23.1159	33.9588	12.2729	-1.46767	0.00171674	0.0156967	down
LOC107423981	15	16	16	2	2	2	8.32872	14.4907	2.16669	-2.74161	0.00174666	0.0159373	down
LOC107407508	15	14	16	37	31	32	25.0033	13.8885	36.118	1.37932	0.00176692	0.0161056	up
LOC107431972	25	21	20	3	6	4	12.536	20.3824	4.68952	-2.11856	0.00178915	0.0162916	down
LOC107429152	25	27	26	6	7	6	15.4523	24.0454	6.85914	-1.80952	0.00180539	0.0164225	down
LOC107403709	31	46	40	9	14	13	24.4908	35.9871	12.9945	-1.47001	0.00181482	0.0164915	down
LOC107411855	35	36	38	10	13	11	22.9447	33.6165	12.2729	-1.45336	0.00186551	0.0169347	down
LOC107411692	18	21	23	2	6	3	11.5359	19.1065	3.96524	-2.26734	0.00191881	0.0173829	down
LOC107416188	1	1	1	11	10	9	5.87927	0.92535	10.8332	3.54966	0.00192819	0.0174501	up
LOC107420196	2	2	2	12	13	11	7.42382	1.8507	12.997	2.8124	0.00196177	0.017715	up
LOC107403851	36	45	36	12	14	12	24.8705	36.0227	13.7183	-1.39308	0.00196345	0.017715	down
LOC107414661	7	7	8	0	0	0	3.39341	6.78682	0	-5.08984	0.00197392	0.0177733	down
LOC107419307	7	7	8	0	0	0	3.39341	6.78682	0	-5.08984	0.00197392	0.0177733	down
LOC107421684	11	4	8	0	0	0	3.57143	7.14286	0	-5.16246	0.00197942	0.0178047	down
LOC107416506	34	39	34	9	12	12	22.4408	32.9675	11.9141	-1.46847	0.00198452	0.0178325	down
LOC107427115	1	1	1	11	8	11	5.88246	0.92535	10.8396	3.55034	0.00199409	0.0179004	up
LOC107419604	3	3	3	16	13	13	8.97278	2.77605	15.1695	2.45028	0.0020039	0.0179481	up
LOC107424428	9	9	11	30	19	29	18.5676	8.94689	28.1883	1.65572	0.00200492	0.0179481	up
novel.1118	18	21	16	4	2	3	10.0969	16.9409	3.25297	-2.38174	0.00200548	0.0179481	down
LOC125421908	35	35	28	59	49	63	45.9987	30.2216	61.7757	1.03138	0.00201857	0.0180358	up
LOC107429450	37	52	41	13	17	14	27.9372	39.9923	15.882	-1.33275	0.00201934	0.0180358	down
LOC125419448	36	47	42	14	16	12	26.8208	38.4812	15.1604	-1.34407	0.00202556	0.0180731	down
LOC107421372	13	17	14	2	1	2	7.67552	13.5434	1.80762	-2.90698	0.00204797	0.0182364	down
LOC107411148	33	38	33	11	11	10	21.7983	32.0422	11.5545	-1.47171	0.0020623	0.0183456	down
LOC107429171	22	24	27	6	6	5	14.3223	22.5068	6.13781	-1.87447	0.00207196	0.0183957	down
LOC107429290	2	2	3	12	14	12	7.93918	2.16007	13.7183	2.66768	0.00207437	0.0183957	up
LOC107412741	12	4	7	0	0	0	3.57417	7.14834	0	-5.16346	0.0020755	0.0183957	down
LOC107419409	24	2	12	1	0	0	6.1166	11.8712	0.362009	-4.93316	0.00208576	0.0184617	down
LOC112489877	13	15	13	1	2	1	7.03711	12.6318	1.44242	-3.12931	0.00209811	0.0185524	down
LOC107409560	14	15	17	2	2	2	8.17541	14.1841	2.16669	-2.71072	0.00211095	0.0186346	down
LOC107414253	22	25	22	47	36	50	34.6576	21.2611	48.0542	1.17588	0.0021135	0.0186346	up
LOC107414009	17	15	14	2	2	2	8.18364	14.2006	2.16669	-2.71207	0.0021137	0.0186346	down
LOC107416115	23	22	26	4	6	6	13.843	21.91	5.77605	-1.92298	0.00211974	0.0186692	down
LOC107420765	1	0	0	11	6	7	4.49362	0.314854	8.67238	4.70933	0.00213295	0.018767	up
LOC107425591	10	18	11	1	1	1	6.52761	11.9719	1.08335	-3.46717	0.00215416	0.0189348	down
LOC107428787	26	24	21	4	6	6	13.843	21.91	5.77605	-1.92298	0.00216093	0.0189756	down
LOC107431731	19	21	19	38	37	42	30.2205	18.1839	42.2571	1.2162	0.00216509	0.0189932	up
LOC107420524	1	1	1	13	7	10	5.88381	0.92535	10.8423	3.55063	0.00218468	0.0191461	up
LOC107420263	18	21	17	41	33	40	29.2163	17.2503	41.1823	1.2547	0.00219562	0.0192231	up
LOC125419819	4	7	5	26	14	17	12.7559	4.91414	20.5977	2.06457	0.00220481	0.0192845	up
LOC112489109	18	24	19	4	4	4	11.5529	18.7724	4.33338	-2.11562	0.00227634	0.0198905	down
LOC107425034	22	14	15	1	4	2	9.15296	15.7831	2.52283	-2.64273	0.00229302	0.0199969	down
LOC125421771	0	0	0	6	5	6	3.0705	0	6.141	5.17324	0.00230292	0.0200438	up
novel.599	0	0	0	6	5	6	3.0705	0	6.141	5.17324	0.00230292	0.0200438	up
LOC125421481	5	32	19	2	2	2	9.62751	17.0883	2.16669	-2.98119	0.00233965	0.0203435	down
LOC107416450	38	42	37	13	15	11	25.0678	36.0584	14.0771	-1.35685	0.00236645	0.0205564	down
LOC107415435	23	21	20	42	39	42	32.088	19.7527	44.4233	1.16975	0.00238055	0.0206586	up
LOC107417136	1	1	1	11	9	9	5.69974	0.92535	10.4741	3.50097	0.00238803	0.0206916	up
LOC107430379	19	23	23	5	5	4	12.539	20.0236	5.05446	-1.98619	0.00247174	0.0213663	down
LOC107428856	52	56	47	18	20	22	34.7216	47.7758	21.6674	-1.14089	0.00247586	0.0213811	down
LOC107426646	12	13	12	1	1	1	6.24433	11.4053	1.08335	-3.39623	0.00249644	0.021517	down
LOC107420240	13	13	11	1	1	1	6.24707	11.4108	1.08335	-3.3968	0.00252427	0.0217357	down
LOC107417198	7	7	7	0	0	0	3.23872	6.47745	0	-5.02256	0.0025274	0.0217415	down
LOC107422136	11	13	13	28	26	32	21.2322	11.3998	31.0646	1.44566	0.00255666	0.0219507	up
LOC107415405	1	1	1	15	6	9	5.88515	0.92535	10.8449	3.55093	0.0025693	0.0220378	up
LOC107410524	7	6	8	0	0	0	3.24285	6.48569	0	-5.02415	0.00257694	0.0220607	down
LOC112491465	6	7	8	0	0	0	3.23598	6.47196	0	-5.0215	0.00258807	0.0221346	down
LOC107419918	17	19	19	4	3	3	10.282	16.9519	3.61204	-2.2309	0.00261765	0.022366	down
LOC107415294	6	7	6	19	19	20	13.3995	5.85322	20.9458	1.83869	0.00262491	0.0224064	up
LOC107404524	8	6	6	20	20	20	13.9244	6.1818	21.6669	1.81106	0.00264601	0.0225492	up
LOC107413852	22	22	20	43	41	38	31.8967	19.7389	44.0544	1.15839	0.00264672	0.0225492	up
LOC107414846	9	6	6	0	0	0	3.24833	6.49666	0	-5.02627	0.00266758	0.0226616	down
LOC107418540	24	25	22	6	5	6	14.0159	21.8908	6.141	-1.83406	0.00267753	0.0227244	down
LOC107422587	52	65	55	25	24	21	39.1182	52.9609	25.2755	-1.06759	0.00272053	0.0230673	down
LOC107434216	36	40	43	14	14	13	25.7436	36.6827	14.8046	-1.30911	0.00272323	0.0230681	down
LOC107407437	5	8	8	0	0	0	3.22912	6.45824	0	-5.01884	0.00273081	0.0231102	down
LOC125424038	9	5	7	0	0	0	3.25245	6.5049	0	-5.02788	0.00273785	0.0231478	down
LOC107410661	22	22	20	5	5	4	12.3967	19.7389	5.05446	-1.96517	0.00277482	0.023438	down
LOC107431322	5	5	5	18	16	17	11.5233	4.62675	18.4198	1.99337	0.00280013	0.0236068	up
LOC125419042	36	42	45	15	15	13	26.7147	37.9037	15.5256	-1.28779	0.00281608	0.0237187	down
LOC107429875	15	15	12	1	2	2	7.37841	12.9521	1.80468	-2.84288	0.00282325	0.0237566	down
LOC107427658	22	20	21	40	36	45	31.5775	19.4461	43.7088	1.16891	0.00286179	0.024058	up
LOC107420059	38	37	34	12	13	11	23.3108	33.6247	12.997	-1.37105	0.00286965	0.0241012	down
novel.58	0	1	1	9	8	10	5.1819	0.610496	9.7533	3.98668	0.00288538	0.0241957	up
LOC107427107	13	13	13	2	1	1	6.73745	12.0295	1.44535	-3.05762	0.00289499	0.0242452	down
LOC107410868	33	26	33	62	52	47	43.2857	28.4287	58.1427	1.0333	0.00290485	0.0242819	up
LOC107430433	9	9	11	31	18	27	18.2068	8.94689	27.4667	1.61829	0.00291944	0.0243809	up
LOC107428462	14	16	13	36	28	30	23.601	13.2478	33.9543	1.35725	0.00292306	0.0243882	up
LOC107416565	11	13	12	1	1	1	6.08691	11.0905	1.08335	-3.356	0.00296428	0.0246856	down
LOC107433245	16	17	19	40	33	33	27.1596	16.0348	38.2845	1.25551	0.00298532	0.0248375	up
LOC107413125	27	29	32	50	47	55	41.0175	27.1335	54.9014	1.01666	0.00301942	0.0250977	up
LOC107405159	24	26	26	45	41	51	36.4586	23.4294	49.4878	1.07852	0.00303483	0.0252022	up
LOC125419681	10	9	9	1	0	0	4.5025	8.643	0.362009	-4.4767	0.00303821	0.0252066	down
LOC107433744	13	2	8	0	0	0	3.58516	7.17031	0	-5.16762	0.00307362	0.0254766	down
LOC107432057	5	5	6	24	14	16	12.2238	4.93612	19.5114	1.98304	0.0030795	0.0254955	up
LOC107424276	16	15	17	0	4	2	8.48733	14.8138	2.16082	-2.77482	0.00308165	0.0254955	down
LOC107432157	8	10	10	1	0	0	4.4929	8.62379	0.362009	-4.47398	0.00308653	0.0255121	down
LOC107433839	19	22	20	4	5	4	11.7434	18.7944	4.69245	-2.00179	0.00309891	0.0255905	down
LOC107409232	1	1	1	11	7	10	5.5218	0.92535	10.1182	3.45095	0.00310946	0.0256537	up
LOC107435100	19	19	16	3	3	4	10.1329	16.6535	3.6123	-2.20506	0.00312681	0.025773	down
LOC107410420	5	8	8	22	19	20	14.245	6.45824	22.0318	1.76853	0.00314095	0.0258655	up
LOC107423864	2	1	1	11	9	10	6.0383	1.2402	10.8364	3.13239	0.00315833	0.0259844	up
LOC107422466	6	6	5	18	16	20	12.3747	5.24273	19.5066	1.89558	0.00316778	0.0260381	up
novel.699	0	0	0	5	6	5	2.8879	0	5.7758	5.08494	0.00319439	0.0262324	up
LOC107413456	14	18	17	2	3	3	8.98777	15.0875	2.88803	-2.38534	0.00321246	0.0263564	down
LOC107405137	14	2	7	0	0	0	3.5879	7.1758	0	-5.16864	0.00322258	0.026405	down
LOC107432505	3	2	3	7	23	12	8.80741	2.47492	15.1399	2.6158	0.00322434	0.026405	up
LOC107412304	9	9	8	21	25	22	16.2838	8.01878	24.5488	1.61444	0.00323263	0.0264485	up
LOC107423669	10	12	12	0	1	1	5.59791	10.4745	0.721336	-3.85891	0.00326082	0.02663	down
LOC107423710	50	40	51	14	21	17	31.1664	43.5656	18.7671	-1.21406	0.00327435	0.0267117	down
LOC107423121	7	6	7	0	0	0	3.08816	6.17632	0	-4.95365	0.00329099	0.0267533	down
LOC107423509	7	6	7	0	0	0	3.08816	6.17632	0	-4.95365	0.00329099	0.0267533	down
LOC107435159	7	7	6	0	0	0	3.08404	6.16808	0	-4.95198	0.00329949	0.0267702	down
LOC107429291	51	40	47	5	23	12	28.5294	42.643	14.4159	-1.56335	0.00330234	0.0267702	down
LOC125422242	16	19	16	35	39	30	26.6255	15.709	37.5421	1.25643	0.00330406	0.0267702	up
LOC107417290	6	7	7	0	0	0	3.0813	6.16259	0	-4.95087	0.00330515	0.0267702	down
LOC107403266	41	43	37	13	16	14	26.4135	37.3041	15.523	-1.26478	0.00336349	0.0272179	down
LOC125419836	0	0	0	7	4	5	2.89084	0	5.78167	5.08619	0.00339601	0.027456	up
LOC125420328	19	63	44	11	12	12	25.6018	38.5654	12.6381	-1.61086	0.00340838	0.0275309	down
LOC107426353	1	2	2	13	8	11	6.54972	1.53585	11.5636	2.90884	0.00344023	0.0277628	up
LOC107428882	11	12	9	24	24	29	18.8364	9.86123	27.8116	1.49541	0.00345985	0.0278912	up
LOC107414760	44	38	39	13	16	14	26.4424	37.3618	15.523	-1.26652	0.00346242	0.0278912	down
LOC107419653	5	8	7	0	0	0	3.07443	6.14887	0	-4.94808	0.00347986	0.0279808	down
LOC125424126	5	8	7	0	0	0	3.07443	6.14887	0	-4.94808	0.00347986	0.0279808	down
LOC107420329	24	30	28	8	8	7	16.7786	25.2526	8.3045	-1.60477	0.00350019	0.0281189	down
LOC107430423	30	31	25	52	44	53	40.1692	26.5148	53.8236	1.02127	0.00351822	0.0282381	up
LOC107426543	9	5	6	0	0	0	3.09777	6.19553	0	-4.95757	0.00355107	0.0284502	down
novel.955	1	1	1	10	8	9	5.3392	0.92535	9.75304	3.39802	0.00363477	0.0290085	up
LOC125419684	1	1	1	8	10	9	5.33626	0.92535	9.74717	3.39733	0.00363711	0.0290085	up
LOC107420292	13	16	12	31	28	30	22.3839	12.6235	32.1442	1.3475	0.00368041	0.0293274	up
LOC125418826	18	20	21	37	41	35	29.4911	18.1867	40.7955	1.16543	0.00368369	0.0293274	up
LOC107420746	16	20	17	3	3	4	9.96588	16.3195	3.6123	-2.17628	0.00368881	0.0293373	down
LOC107431595	1	0	0	11	4	7	4.13454	0.314854	7.95423	4.5845	0.00369156	0.0293373	up
LOC107430319	8	7	7	20	19	22	14.4123	6.7923	22.0324	1.69844	0.00371633	0.0294813	up
LOC107410914	13	25	15	4	2	3	9.75738	16.2618	3.25297	-2.32363	0.00372706	0.02954	down
LOC125422852	2	2	2	12	10	11	6.88522	1.8507	11.9197	2.68742	0.00373536	0.0295794	up
LOC107427465	35	47	47	14	17	16	28.3409	39.7132	16.9686	-1.22712	0.00374372	0.0296109	down
LOC107428790	4	6	6	19	14	19	11.8553	4.92239	18.7882	1.93061	0.0037536	0.0296444	up
LOC107420213	23	19	20	40	40	37	30.6987	19.1504	42.247	1.14247	0.00377781	0.0297826	up
LOC107421349	28	30	31	9	10	8	18.5935	27.4402	9.74692	-1.49309	0.00388958	0.0306093	down
LOC107403942	1	1	2	11	9	9	5.85442	1.23472	10.4741	3.08551	0.0039121	0.030732	up
LOC107430840	7	9	9	24	18	24	15.7721	7.69844	23.8458	1.63006	0.00392821	0.0308313	up
LOC107427286	8	8	7	20	21	21	14.7408	7.09343	22.3882	1.65834	0.0039358	0.0308635	up
LOC107432236	18	18	15	35	31	36	26.2856	15.7282	36.8431	1.22804	0.00403669	0.0315709	up
LOC107413269	20	24	25	43	42	40	33.1982	21.2583	45.138	1.08585	0.00406511	0.0317652	up
novel.421	6	12	9	0	1	0	4.32302	8.28696	0.359072	-4.41723	0.00407533	0.031817	down
LOC107435565	11	11	12	1	1	1	5.78578	10.4882	1.08335	-3.27511	0.00409694	0.0319576	down
LOC107430088	19	18	17	42	30	35	27.6588	16.6618	38.6558	1.21436	0.00419065	0.0326598	up
LOC107418415	9	10	9	32	16	25	17.5077	8.62927	26.386	1.61188	0.00420759	0.0327387	up
LOC107429356	14	16	12	2	2	2	7.55255	12.9384	2.16669	-2.57836	0.00420816	0.0327387	down
LOC107422141	32	42	31	12	12	11	22.4755	32.3131	12.6379	-1.35492	0.0042295	0.0328759	down
LOC112492769	3	3	3	17	10	12	8.43404	2.77605	14.092	2.34384	0.00427205	0.0331776	up
LOC107414421	7	6	6	0	0	0	2.93348	5.86695	0	-4.87953	0.00427905	0.0332029	down
LOC107406665	9	11	9	27	22	22	17.287	8.9304	25.6436	1.52091	0.00428521	0.0332032	up
novel.142	6	6	7	0	0	0	2.93073	5.86147	0	-4.87837	0.00428731	0.0332032	down
LOC107429938	37	50	37	14	15	16	27.2015	38.1526	16.2504	-1.23198	0.00429033	0.0332032	down
LOC107423862	6	7	6	0	0	0	2.92661	5.85322	0	-4.8766	0.00429976	0.0332183	down
LOC107433588	6	7	6	0	0	0	2.92661	5.85322	0	-4.8766	0.00429976	0.0332183	down
LOC107431291	24	25	28	41	45	49	36.2493	23.747	48.7516	1.03778	0.00432227	0.0333631	up
LOC107431653	10	8	8	1	0	0	4.19726	8.0325	0.362009	-4.37083	0.00436552	0.0336676	down
LOC107404961	7	5	7	0	0	0	2.9376	5.8752	0	-4.8813	0.00437571	0.0337169	down
LOC107413553	1	1	1	9	8	9	5.15819	0.92535	9.39103	3.34348	0.00445876	0.0342275	up
LOC125423126	1	1	1	9	8	9	5.15819	0.92535	9.39103	3.34348	0.00445876	0.0342275	up
LOC107423799	1	1	1	9	9	8	5.1566	0.92535	9.38784	3.34309	0.00446049	0.0342275	up
LOC107428679	21	23	19	46	35	37	31.0198	19.4159	42.6237	1.13404	0.00446126	0.0342275	up
LOC107420915	28	27	25	7	9	7	16.4911	24.6806	8.30156	-1.57142	0.00452263	0.0346683	down
LOC107420888	0	0	0	6	4	5	2.70983	0	5.41966	4.99293	0.0045571	0.0348122	up
LOC107422673	0	0	0	6	4	5	2.70983	0	5.41966	4.99293	0.0045571	0.0348122	up
novel.924	0	0	0	6	4	5	2.70983	0	5.41966	4.99293	0.0045571	0.0348122	up
LOC125421892	49	58	55	25	21	22	37.2345	49.9085	24.5605	-1.02335	0.00463401	0.0353388	down
LOC107421067	32	35	34	10	12	12	21.7047	31.1333	12.2761	-1.34262	0.00464294	0.0353541	down
LOC107426302	19	15	19	37	33	34	26.9689	16.3771	37.5607	1.19869	0.00464962	0.0353666	up
LOC125421924	8	4	7	0	0	0	2.94446	5.88893	0	-4.88426	0.0047087	0.0357853	down
LOC125418586	6	5	6	20	17	15	12.0147	5.25097	18.7784	1.8396	0.004713	0.0357873	up
LOC125423505	2	2	2	12	9	11	6.70568	1.8507	11.5607	2.64323	0.00473752	0.0358814	up
LOC107433636	59	49	51	23	23	20	36.4698	49.1094	23.8301	-1.0426	0.00475498	0.0359828	down
LOC107411604	24	19	22	5	6	5	12.9299	20.084	5.7758	-1.79709	0.00480895	0.0363603	down
LOC107406902	11	13	12	1	2	1	6.26644	11.0905	1.44242	-2.94164	0.00484251	0.0365517	down
LOC107422534	12	11	10	1	1	1	5.63384	10.1843	1.08335	-3.23256	0.00487979	0.0367392	down
LOC107416704	4	6	6	21	13	17	11.6755	4.92239	18.4286	1.90275	0.00490688	0.0369119	up
LOC125423913	15	18	18	3	4	3	9.66042	15.7117	3.60911	-2.12194	0.00498162	0.0374107	down
LOC107422443	13	11	9	1	1	1	5.63658	10.1898	1.08335	-3.2332	0.00504493	0.0378476	down
LOC107431523	14	15	17	2	3	3	8.53608	14.1841	2.88803	-2.29587	0.00511899	0.0383125	down
LOC107403429	33	51	44	13	18	16	28.1628	39.3599	16.9656	-1.21469	0.00518496	0.0386757	down
LOC107419706	6	6	5	17	16	18	11.8314	5.24273	18.4201	1.81294	0.00522545	0.0389023	up
LOC107427140	24	29	28	9	8	7	16.809	24.9515	8.66651	-1.5259	0.00522849	0.0389023	down
LOC107412015	17	20	16	3	4	4	10.1482	16.3249	3.97137	-2.03951	0.00531656	0.039448	down
LOC107412180	31	42	37	13	13	13	23.969	33.8544	14.0835	-1.26595	0.00531963	0.039448	down
LOC107430060	8	9	7	23	20	19	14.8926	7.39455	22.3907	1.59783	0.00534613	0.0396114	up
LOC107410590	12	13	13	1	2	2	6.75969	11.7147	1.80468	-2.69812	0.00536717	0.0397341	down
LOC107418311	38	35	40	12	14	15	24.8419	34.8787	14.8051	-1.23591	0.00543683	0.0401827	down
LOC107412659	6	3	4	11	18	17	10.3169	4.02998	16.6039	2.04655	0.00548246	0.0404478	up
LOC107406204	21	29	29	5	10	7	16.1265	24.3163	7.93662	-1.61517	0.00554699	0.0408607	down
LOC107411694	25	22	23	7	6	6	14.2369	21.6116	6.86208	-1.6548	0.00559758	0.0411623	down
LOC107423846	19	18	20	4	5	4	11.1412	17.5899	4.69245	-1.90577	0.00560186	0.0411623	down
LOC107408221	1	1	1	7	9	9	4.97572	0.92535	9.02609	3.28641	0.00564071	0.0414135	up
LOC107404976	7	5	6	0	0	0	2.78291	5.56583	0	-4.80326	0.00566635	0.0415673	down
LOC107424248	12	12	11	1	2	1	6.11862	10.7948	1.44242	-2.90236	0.00569241	0.0417239	down
novel.104	0	1	1	11	6	7	4.64144	0.610496	8.67238	3.81755	0.00570965	0.0418158	up
LOC107411580	1	1	1	10	8	7	4.97693	0.92535	9.02851	3.28672	0.00572173	0.0418696	up
LOC107405023	45	43	49	19	19	17	31.0675	42.276	19.859	-1.08973	0.00572699	0.0418736	down
LOC107435759	11	11	10	1	1	1	5.47641	9.86947	1.08335	-3.18742	0.00573762	0.0419168	down
LOC107427041	29	20	29	47	41	49	36.8062	24.125	49.4873	1.03796	0.0057832	0.0422149	up
LOC125418865	6	6	7	20	15	19	12.6854	5.86147	19.5093	1.73499	0.0058101	0.0423533	up
LOC107414316	40	46	46	15	19	18	29.7251	40.677	18.7733	-1.11559	0.00585949	0.0426665	down
LOC107419856	8	8	8	21	20	20	14.7159	7.4028	22.0289	1.57346	0.0058794	0.0427764	up
LOC107417773	8	5	5	0	0	0	2.78565	5.57131	0	-4.8045	0.00589223	0.0428222	down
LOC107427837	18	18	16	36	31	33	26.0779	16.0376	36.1183	1.17133	0.00592963	0.0429656	up
LOC107432752	1	1	1	10	6	9	4.98012	0.92535	9.0349	3.28753	0.00594561	0.0430463	up
LOC107412491	10	10	10	0	1	1	4.98742	9.2535	0.721336	-3.67984	0.00598095	0.0432668	down
LOC107417291	18	19	22	38	35	36	28.7801	18.1949	39.3654	1.11342	0.00599532	0.0433354	up
LOC107426524	25	24	22	48	39	38	33.5254	21.9045	45.1463	1.04361	0.00613879	0.0443002	up
novel.358	19	17	18	4	4	4	10.5017	16.67	4.33338	-1.94335	0.00615198	0.0443593	down
LOC107419014	34	36	34	11	13	13	22.7118	32.0641	13.3595	-1.26306	0.00616267	0.0444003	down
LOC107412204	18	16	20	4	4	4	10.5031	16.6728	4.33338	-1.94355	0.00633256	0.0455872	down
LOC107426711	11	13	13	1	2	2	6.60226	11.3998	1.80468	-2.65897	0.00643441	0.0462829	down
LOC107407458	0	0	0	6	4	4	2.5287	0	5.0574	4.89316	0.00646381	0.046419	up
LOC107431094	0	0	0	6	4	4	2.5287	0	5.0574	4.89316	0.00646381	0.046419	up
LOC107408734	0	0	0	4	6	4	2.52576	0	5.05153	4.89173	0.00648088	0.046504	up
LOC107431214	30	37	28	10	11	11	20.4022	29.2496	11.5548	-1.34035	0.00655125	0.0468689	down
novel.638	6	10	8	0	1	0	3.86721	7.37534	0.359072	-4.24886	0.00657202	0.046968	down
LOC107419382	5	6	5	19	12	18	11.3178	4.92787	17.7078	1.84432	0.0066061	0.0471735	up
LOC107424368	53	57	50	18	29	20	36.7472	49.3199	24.1745	-1.02832	0.00664164	0.0473891	down
LOC107411641	4	5	4	15	13	15	9.76728	4.00252	15.532	1.95508	0.00676556	0.0481185	up
LOC107410913	11	10	10	1	1	1	5.32585	9.56835	1.08335	-3.14252	0.0067954	0.048292	down
LOC107422499	10	11	10	1	1	1	5.31898	9.55462	1.08335	-3.14083	0.00680492	0.0483209	down
LOC107417670	46	50	57	20	22	23	35.3228	47.1737	23.4718	-1.00707	0.00682473	0.0484228	down
LOC107417602	24	25	26	6	9	7	15.5339	23.1283	7.93955	-1.54207	0.00683569	0.0484618	down
LOC107421044	47	48	45	18	19	21	32.0599	43.1738	20.9461	-1.04348	0.0068503	0.0484991	down
LOC112489518	2	1	2	1	24	14	7.80051	1.54957	14.0514	3.18456	0.00686147	0.0485282	up
LOC125423023	22	19	19	5	5	5	11.9715	18.5262	5.41673	-1.77366	0.00686803	0.0485359	down
LOC107432764	11	15	16	2	3	2	7.72798	12.9302	2.52576	-2.35572	0.0069127	0.0487739	down
LOC107418460	40	53	42	16	20	18	30.5208	41.5474	19.4943	-1.09213	0.00693124	0.0488658	down
LOC107405478	40	58	48	19	21	20	33.2866	44.9092	21.664	-1.0524	0.0069369	0.0488669	down
LOC107405981	3	3	3	14	10	12	7.89103	2.77605	13.006	2.22818	0.00695929	0.0489857	up
LOC107413218	1	1	1	9	7	8	4.79752	0.92535	8.6697	3.22813	0.00697041	0.0490251	up
LOC107423748	14	12	14	28	30	25	21.1588	12.3526	29.965	1.27945	0.00706096	0.0495779	up
LOC107411574	8	2	6	4	44	23	15.2783	4.9773	25.5793	2.36559	0.00706579	0.0495779	up
LOC107429425	33	35	28	12	11	10	20.7542	29.5919	11.9165	-1.31233	0.00707303	0.0495895	down
LOC107411839	24	29	26	7	10	7	16.4967	24.3328	8.66063	-1.49022	0.00710652	0.0497849	down
LOC107409753	9	11	9	0	1	1	4.82587	8.9304	0.721336	-3.62897	0.00712939	0.0499058	down
