# Supplementary material for: Integrated transcriptome and metabolome analyses reveal key genes regulating jujuboside biosynthesis in Ziziphus jujuba var. spinosa
Source: Front Plant Sci. 2026 Jan 8;16:1708851. doi: 10.3389/fpls.2025.1708851 (PMC12823797; doi:10.3389/fpls.2025.1708851)
Supplement: Supplementary Table 4 — Data sets of Different expression genes in No. 1–65 DAF vs No. 3–65 DAF group. [file Table4.xlsx]

## Sheet: No.1_65th_DAF vs No.3_65th_DAF
Supplemental Table 4. Data sets of Different expression genes in No. 1 65 DAF vs No. 3 65 DAF group
Index	No.1_65th_DAF_1_FPKM	No.1_65th_DAF_2_FPKM	No.1_65th_DAF_3_FPKM	No.3_65th_DAF_1_FPKM	No.3_65th_DAF_2_FPKM	No.3_65th_DAF_3_FPKM	baseMean	No.1_65th_DAF	No.3_65th_DAF	No.1_65th_DAF vs No.3_65th_DAF log2FoldChange	No.1_65th_DAF vs No.3_65th_DAF pvalue	No.1_65th_DAF vs No.3_65th_DAF padj	No.1_65th_DAF vs No.3_65th_DAF regulated
novel.412	725	428	654	9	3	6	295.444	584.711	6.17677	-6.5579	4.60755e-52	2.90552e-48	down
LOC125421820	2937	1969	2904	140	45	88	1309.73	2525.82	93.6455	-4.75225	1.41616e-43	4.46515e-40	down
LOC107410936	303	342	313	933	830	783	593.654	308.991	878.318	1.50712	1.7352e-38	3.64739e-35	up
LOC107416647	10737	6523	8425	1608	1371	1460	4920.37	8309.45	1531.29	-2.43996	7.14227e-36	1.12598e-32	down
LOC107433241	1109	802	991	53	11	31	485.319	938.108	32.5302	-4.84694	1.23019e-34	1.55151e-31	down
LOC107429336	62	63	62	327	453	328	221.828	60.3476	383.309	2.66689	2.07189e-33	2.16532e-30	up
LOC107411103	2073	2104	2454	4992	4640	4659	3536.42	2140.44	4932.41	1.20442	2.40363e-33	2.16532e-30	up
LOC107420012	339	367	385	777	783	796	582.84	352.021	813.658	1.20862	6.29075e-31	4.95869e-28	up
LOC125421650	1114	538	749	76	48	69	422.014	777.548	66.4801	-3.54718	4.93193e-30	3.45564e-27	down
LOC107426817	123	123	143	438	360	457	279.285	125.573	432.997	1.78613	4.83064e-27	3.0462e-24	up
LOC107411073	1093	537	849	102	62	78	443.035	802.77	83.2996	-3.26777	6.85899e-27	3.93207e-24	down
LOC112491403	1444	786	934	157	127	157	588.091	1024.06	152.125	-2.75072	1.12619e-26	5.91814e-24	down
LOC107415774	601	468	608	127	153	129	341.676	541.969	141.384	-1.93891	1.09802e-25	5.32625e-23	down
novel.80	624	431	553	108	61	80	302.797	519.923	85.6703	-2.60011	1.83206e-25	8.25213e-23	down
LOC107435462	179	150	152	19	7	11	84.028	155.361	12.6946	-3.60733	2.90859e-25	1.22277e-22	down
LOC107424670	771	336	628	57	57	53	309.893	562.126	57.6608	-3.28512	5.54668e-24	2.18608e-21	down
LOC107433683	89	126	104	368	399	322	239.453	102.775	376.13	1.8709	1.16513e-23	4.32195e-21	up
LOC107432247	4	6	4	113	90	113	56.7524	4.5076	108.997	4.59332	2.11027e-23	7.39298e-21	up
LOC107433369	2200	1217	1389	284	210	295	913.725	1555.37	272.081	-2.51497	2.20483e-22	7.31772e-20	down
LOC107406767	6067	4301	5092	1821	1390	1321	3279.75	4997.9	1561.6	-1.6782	1.7213e-20	5.22271e-18	down
LOC107431015	6418	7099	6212	3121	2261	2471	4534.62	6363.46	2705.77	-1.2337	1.73925e-20	5.22271e-18	down
LOC125422841	486	302	452	62	21	34	220.636	401.152	40.1201	-3.31936	2.25805e-19	6.19098e-17	down
LOC107414763	181	202	209	412	453	412	316.095	190.987	441.203	1.20763	7.40054e-19	1.94449e-16	up
LOC107415338	40	51	41	148	161	175	104.905	42.544	167.265	1.9739	1.60484e-18	4.04804e-16	up
LOC107431284	356	255	293	79	58	78	183.176	292.224	74.1282	-1.97809	2.07486e-18	5.03233e-16	down
LOC125419146	52	80	69	206	239	247	151.987	64.7421	239.231	1.88434	6.47397e-18	1.51203e-15	up
LOC107424572	13655	10574	9917	4551	3362	3659	7509.97	11032.2	3987.73	-1.46804	7.96535e-18	1.79391e-15	down
LOC107418542	16	20	21	95	106	103	61.7184	18.3812	105.056	2.51389	8.40975e-18	1.82869e-15	up
LOC107407995	201	141	202	38	31	32	105.362	175.898	34.8269	-2.3353	9.21322e-18	1.93662e-15	down
LOC107418519	14	17	16	312	99	243	119.845	15.1553	224.535	3.88897	1.29405e-17	2.63235e-15	up
LOC107415385	58	53	46	158	188	172	114.877	50.6822	179.071	1.82083	3.91052e-17	7.70617e-15	up
LOC107434664	1322	899	1119	355	219	293	689.255	1079.99	298.524	-1.85466	6.17095e-17	1.17921e-14	down
LOC107411640	114	84	91	11	4	9	50.8253	93.4053	8.24538	-3.49676	1.02295e-16	1.89727e-14	down
LOC107431610	630	465	617	201	180	199	376.791	553.412	200.17	-1.46682	1.20169e-16	2.16511e-14	down
LOC107420697	145	94	96	13	13	12	60.7258	108.331	13.1202	-3.04525	3.38082e-16	5.92208e-14	down
LOC107413804	1312	757	977	289	227	264	627.302	985.643	268.962	-1.87339	3.76287e-16	6.32591e-14	down
LOC107430166	55	93	77	240	240	228	158.452	72.4404	244.464	1.75357	3.812e-16	6.32591e-14	up
LOC112488976	86	70	80	8	7	6	41.7442	76.2462	7.24213	-3.39466	4.03627e-16	6.52634e-14	down
novel.86	946	256	630	0	0	0	297.293	594.586	0	-11.6076	4.4389e-16	6.99793e-14	down
LOC125422251	10	13	12	73	84	77	46.0784	11.2824	80.8744	2.84018	6.27603e-16	9.42301e-14	up
LOC107420159	222	349	258	756	706	655	498.74	266.915	730.566	1.4522	8.42614e-16	1.2357e-13	up
LOC107409254	154	90	134	19	15	15	69.6038	122.317	16.8906	-2.85473	1.85638e-15	2.66053e-13	down
LOC107411115	240	71	175	2	1	1	79.5282	157.683	1.37373	-6.83635	4.51255e-15	6.32359e-13	down
LOC107410942	21	28	26	115	92	105	65.8846	24.1744	107.595	2.1535	4.94044e-15	6.77269e-13	up
LOC107426339	214	123	135	25	21	25	88.6104	152.725	24.4962	-2.63953	6.37476e-15	8.55304e-13	down
LOC107423498	400	227	327	80	52	59	187.249	308.738	65.7599	-2.22992	9.20525e-15	1.18466e-12	down
LOC107421057	93	100	87	209	258	234	166.358	90.3226	242.393	1.42354	1.26773e-14	1.59886e-12	up
LOC125421190	712	540	599	213	112	152	381.111	598.182	164.04	-1.86567	1.99737e-14	2.46969e-12	down
LOC107413871	2504	1703	1917	798	540	602	1324.08	1980.05	668.108	-1.56716	2.2449e-14	2.71787e-12	down
LOC107432048	1348	936	1249	461	436	443	802.456	1142.35	462.561	-1.30416	2.28429e-14	2.71787e-12	down
LOC107423025	229	228	212	92	83	71	150.378	215.899	84.8564	-1.34669	5.35013e-14	6.24776e-12	down
LOC107432342	1436	994	1385	508	368	421	840.264	1233.59	446.938	-1.46441	8.93032e-14	1.0239e-11	down
LOC107424074	131	65	89	10	5	7	49.9239	92.2842	7.56353	-3.60496	1.27708e-13	1.43808e-11	down
LOC107428721	59	58	62	6	3	4	31.1245	57.7804	4.46863	-3.68759	2.38171e-13	2.63492e-11	down
novel.1145	52	43	56	135	160	173	105.308	48.7881	161.829	1.73019	2.48654e-13	2.70347e-11	up
LOC107411647	44	53	40	124	157	150	96.616	44.1621	149.07	1.7539	3.58683e-13	3.83366e-11	up
LOC107404927	425	261	340	101	78	102	214.412	331.911	96.9129	-1.77545	6.40977e-13	6.73667e-11	down
LOC107432450	202	198	170	72	67	67	127.522	183.944	71.099	-1.37116	6.77012e-13	6.99875e-11	down
LOC107424569	17	20	16	75	83	73	48.4487	17.0879	79.8094	2.22253	1.237e-12	1.25815e-10	up
LOC125424054	407	272	280	64	16	35	174.733	310.076	39.3892	-2.97454	1.84458e-12	1.84634e-10	down
LOC107432154	89	101	79	224	206	186	149.641	86.7402	212.541	1.29273	2.33506e-12	2.30076e-10	up
LOC107423793	176	148	175	60	54	55	109.758	161.199	58.3166	-1.46617	2.59549e-12	2.51803e-10	down
LOC107417040	65	102	100	16	9	15	49.8953	86.0179	13.7727	-2.6411	6.27463e-12	5.99512e-10	down
LOC107427312	18	27	22	91	87	77	54.7934	21.5804	88.0064	2.0265	8.08833e-12	7.61268e-10	up
LOC107413529	39	52	49	120	134	151	92.5626	45.1268	139.998	1.63225	8.54496e-12	7.9242e-10	up
LOC107423167	942	691	851	357	216	264	545.502	802.934	288.071	-1.47831	8.7098e-12	7.96e-10	down
LOC107414479	291	184	246	79	67	66	153.167	233.218	73.1159	-1.67264	1.19049e-11	1.07246e-09	down
LOC107415024	173	98	110	27	21	26	74.4041	123.289	25.5192	-2.27131	5.48263e-11	4.80187e-09	down
novel.811	44	46	51	4	4	3	24.6508	45.5051	3.79646	-3.58293	6.97983e-11	6.02942e-09	down
LOC107424480	1600	1188	1406	658	522	670	996.848	1355.56	638.134	-1.08678	7.68547e-11	6.54927e-09	down
LOC107404242	1198	887	1101	538	437	411	753.808	1029.82	477.8	-1.10759	1.14987e-10	9.54087e-09	down
LOC107412231	48	44	54	6	2	4	25.6339	47.1499	4.11785	-3.51046	1.35423e-10	1.10906e-08	down
LOC107412007	514	402	471	232	174	177	324.543	448.195	200.892	-1.15695	1.46204e-10	1.18201e-08	down
LOC107403594	371	304	328	158	115	147	234.398	324.018	144.779	-1.16141	1.79473e-10	1.43261e-08	down
LOC107432004	186	148	175	66	54	65	114.143	164.468	63.8175	-1.3649	2.61463e-10	2.06098e-08	down
LOC107424881	78	89	84	165	174	201	133.779	80.957	186.601	1.20413	3.03826e-10	2.3365e-08	up
LOC107422850	46	142	91	11	6	7	48.9185	89.5849	8.25206	-3.43823	3.22529e-10	2.45045e-08	down
LOC107406434	63	76	71	152	144	170	114.316	67.7163	160.916	1.24819	3.33555e-10	2.5034e-08	up
LOC107419239	80	57	81	15	12	14	42.3118	70.4837	14.1398	-2.3161	3.40134e-10	2.5034e-08	down
LOC107410511	94	114	102	219	241	190	162.236	99.9528	224.52	1.16695	3.41409e-10	2.5034e-08	up
LOC112492285	42	50	54	136	109	126	87.5199	47.0929	127.947	1.44206	3.48479e-10	2.52587e-08	up
LOC107406642	280	268	228	125	91	106	180.708	250.447	110.969	-1.17347	4.34765e-10	3.11548e-08	down
novel.182	70	34	57	5	3	3	27.9614	52.1394	3.78343	-3.78024	6.36143e-10	4.45724e-08	down
LOC125419106	1784	1099	1257	565	393	514	923.225	1339.18	507.272	-1.40031	6.71028e-10	4.65e-08	down
LOC107417850	103	74	104	25	18	24	56.9727	90.849	23.0965	-1.97424	7.69968e-10	5.27763e-08	down
LOC107432493	136	101	111	38	24	34	72.769	112.472	33.0663	-1.76427	9.67215e-10	6.42027e-08	down
LOC107430805	84	54	64	14	11	11	38.8697	65.3304	12.409	-2.39449	1.48681e-09	9.76651e-08	down
LOC107418208	105	98	120	35	30	38	69.9255	104.303	35.5475	-1.55248	1.72903e-09	1.12405e-07	down
LOC107430141	95	57	83	17	12	16	45.7724	76.0346	15.5102	-2.29163	2.18415e-09	1.40543e-07	down
LOC107428305	368	263	324	145	118	132	222.48	308.731	136.228	-1.17964	2.25479e-09	1.42945e-07	down
novel.115	61	25	44	0	0	0	21.0646	42.1292	0	-7.78803	2.26681e-09	1.42945e-07	down
LOC107428476	824	334	627	151	114	158	362.188	578.49	145.885	-1.9872	2.3321e-09	1.44191e-07	down
LOC107414072	26	29	26	81	76	77	53.4481	26.126	80.7702	1.62804	2.3323e-09	1.44191e-07	up
LOC107418095	34	46	41	94	117	119	76.5658	38.9962	114.135	1.54795	2.36364e-09	1.4471e-07	up
LOC107433699	456	319	435	172	141	175	279.794	391.233	168.356	-1.21607	2.44281e-09	1.48119e-07	down
LOC107426501	39	53	40	117	108	104	78.0315	42.5278	113.535	1.41573	2.94707e-09	1.76993e-07	up
LOC107417610	350	292	282	153	116	141	219.898	298.441	141.356	-1.07737	3.13469e-09	1.86484e-07	down
LOC107421234	223	133	182	57	43	58	114.278	174.069	54.4871	-1.6748	3.96876e-09	2.33897e-07	down
LOC107405478	19	21	20	65	61	75	44.3823	19.3551	69.4096	1.84205	4.06785e-09	2.36411e-07	up
LOC107418978	195	151	178	77	56	64	118.61	169.333	67.8869	-1.31731	4.08639e-09	2.36411e-07	down
LOC107410695	26	25	22	78	70	70	49.3904	23.5605	75.2202	1.67512	5.61993e-09	3.19273e-07	up
LOC107412151	98	62	94	21	13	20	50.384	82.1662	18.6018	-2.14109	6.58337e-09	3.67387e-07	down
LOC107409492	569	408	562	225	189	244	362.315	497.563	227.067	-1.13147	9.89251e-09	5.47212e-07	down
LOC107413181	98	94	107	203	197	169	146.459	96.5336	196.385	1.02496	1.14285e-08	6.26679e-07	up
LOC107428378	69	98	73	169	196	160	129.365	77.3069	181.424	1.22958	1.74501e-08	9.48622e-07	up
LOC107404752	59	25	48	3	2	3	22.7644	42.7717	2.75714	-3.95292	1.8908e-08	1.01909e-06	down
LOC107418224	14	16	12	51	56	51	34.0652	13.5418	54.5886	2.01015	2.12297e-08	1.13222e-06	up
LOC107411596	146	117	154	59	47	48	93.9212	134.751	53.0913	-1.34251	2.13661e-08	1.13222e-06	down
LOC107421990	161	124	150	61	57	52	99.6218	140.579	58.6643	-1.26011	2.74912e-08	1.42915e-06	down
LOC107414426	171	173	156	85	72	68	119.466	161.342	77.5912	-1.05545	3.14951e-08	1.6147e-06	down
LOC107422564	39	27	39	3	1	2	18.0059	33.9529	2.05892	-4.036	3.54745e-08	1.80195e-06	down
LOC107423437	203	124	167	57	40	57	106.451	159.816	53.0873	-1.58893	3.57189e-08	1.80195e-06	down
LOC107431051	71	26	48	4	4	3	25.4039	47.0112	3.79646	-3.62928	3.76276e-08	1.88317e-06	down
LOC107418967	91	117	103	32	39	38	68.9698	100.248	37.6913	-1.41279	4.05075e-08	1.99563e-06	down
LOC107423795	40	33	39	5	4	5	20.5065	36.1838	4.82909	-2.9042	4.37233e-08	2.13736e-06	down
LOC107417413	62	48	58	15	11	11	33.5191	54.2914	12.7467	-2.08829	4.75122e-08	2.30471e-06	down
LOC107417637	6	5	5	33	44	31	21.2594	5.16801	37.3508	2.85379	5.08643e-08	2.44847e-06	up
LOC107426602	72	76	67	140	132	141	105.97	69.3618	142.578	1.03938	5.60181e-08	2.67614e-06	up
LOC107412244	65	30	54	1	0	1	24.4745	48.2637	0.685195	-6.12766	5.84348e-08	2.74993e-06	down
LOC107419769	534	317	397	178	140	164	284.995	403.779	166.21	-1.28009	7.33724e-08	3.38677e-06	down
LOC107416578	159	116	129	53	53	44	91.1808	130.582	51.7797	-1.33398	7.35787e-08	3.38677e-06	down
LOC107422710	99	47	87	18	11	13	44.9598	75.4647	14.4549	-2.38177	7.85137e-08	3.58774e-06	down
LOC107420051	21	38	31	86	82	81	57.4607	28.968	85.9535	1.56745	1.03686e-07	4.7039e-06	up
LOC107420963	57	23	35	2	1	1	19.3223	37.2708	1.37373	-4.75512	1.15626e-07	5.20814e-06	down
LOC107405312	1051	643	883	393	365	384	613.943	833.698	394.189	-1.08047	1.17703e-07	5.26409e-06	down
LOC107435171	40	32	40	6	5	5	20.8541	36.1905	5.51763	-2.7119	1.19718e-07	5.29982e-06	down
LOC107423590	4	5	5	30	32	32	18.495	4.5143	32.4757	2.84572	1.20183e-07	5.29982e-06	up
LOC107410563	292	203	265	122	75	88	171.91	245.731	98.0893	-1.3237	1.4412e-07	6.301e-06	down
LOC107428288	168	131	138	65	58	60	102.173	141.2	63.1457	-1.16026	1.44885e-07	6.301e-06	down
LOC107430164	24	27	24	63	74	67	47.3521	24.1896	70.5147	1.54262	1.61172e-07	6.96132e-06	up
novel.862	447	313	453	180	92	147	268.181	392.22	144.141	-1.44341	1.89972e-07	8.04001e-06	down
LOC107411885	91	69	88	30	25	25	53.8718	80.1554	27.5881	-1.53742	2.17494e-07	9.14343e-06	down
LOC107430687	6	7	8	33	34	39	21.6987	6.7748	36.6226	2.43394	2.42728e-07	1.01367e-05	up
LOC107425959	1382	755	1077	447	298	442	724.684	1040.29	409.077	-1.34633	2.69648e-07	1.11137e-05	down
LOC107430685	108	123	99	51	38	40	75.4327	106.413	44.4527	-1.25835	3.04605e-07	1.2473e-05	down
novel.243	24	25	23	59	65	71	45.3136	23.2308	67.3964	1.53606	3.24923e-07	1.32191e-05	up
LOC107410965	119	123	130	57	58	50	88.5112	120.053	56.9692	-1.07545	4.0037e-07	1.58788e-05	down
LOC107429566	10	13	10	44	39	42	26.8842	10.6343	43.1341	2.01909	4.35253e-07	1.71544e-05	up
LOC107424566	53	39	48	12	7	10	27.6181	45.2533	9.98291	-2.17747	4.44485e-07	1.74095e-05	down
LOC125423793	2	3	2	63	14	41	21.3442	2.2538	40.4345	4.16411	4.48661e-07	1.74646e-05	up
LOC107413302	55	39	38	9	7	9	25.6444	42.6666	8.62221	-2.30557	4.56953e-07	1.76782e-05	down
LOC107406318	14	14	13	44	46	48	30.4527	13.2312	47.6742	1.84902	4.65268e-07	1.78901e-05	up
LOC107433060	47	34	34	6	6	7	21.8661	37.1689	6.56328	-2.50161	4.81131e-07	1.8388e-05	down
LOC107433278	49	40	51	12	10	10	28.1353	45.2353	11.0353	-2.03388	5.26469e-07	1.98797e-05	down
LOC107431359	71	50	72	21	11	15	39.2837	62.4043	16.163	-1.94573	5.52085e-07	2.07229e-05	down
LOC107429319	14	18	16	55	44	53	33.9489	15.4727	52.4251	1.76007	5.97341e-07	2.21578e-05	up
LOC107411465	93	69	86	31	27	27	54.7417	80.1611	29.3223	-1.44979	7.02142e-07	2.5893e-05	down
LOC107420256	56	46	46	14	11	12	30.2818	47.8072	12.7564	-1.90446	7.23346e-07	2.63666e-05	down
LOC125419917	92	89	101	41	33	39	65.0077	91.0416	38.9738	-1.22313	1.02224e-06	3.64195e-05	down
LOC107414343	14	65	45	2	0	1	20.4038	39.7847	1.02295	-5.26847	1.04241e-06	3.69296e-05	down
LOC107403527	114	88	103	42	30	42	68.9323	98.5631	39.3016	-1.32514	1.10798e-06	3.90332e-05	down
LOC107408122	83	68	69	25	22	28	48.4779	71.0665	25.8893	-1.45632	1.2317e-06	4.2912e-05	down
LOC107412149	60	35	42	10	8	9	26.8192	44.3277	9.31074	-2.24957	1.29109e-06	4.4248e-05	down
LOC125424318	67	16	34	2	0	1	19.5084	37.9939	1.02295	-5.2008	1.45658e-06	4.96498e-05	down
LOC107426299	129	92	128	46	36	49	79.0128	112.836	45.1893	-1.31924	1.61705e-06	5.47232e-05	down
LOC107428945	30	22	28	2	0	1	13.4415	25.8601	1.02295	-4.64397	1.62278e-06	5.47232e-05	down
LOC107421658	29	29	24	4	1	3	14.6013	26.4585	2.74412	-3.2624	1.64142e-06	5.50573e-05	down
LOC107426434	47	34	44	9	8	10	24.8649	40.4093	9.32043	-2.11549	1.67759e-06	5.59729e-05	down
LOC107418252	104	80	79	34	33	30	59.2307	84.9789	33.4826	-1.34314	1.84257e-06	6.05168e-05	down
LOC107423202	11	13	14	37	48	45	28.6132	12.2573	44.9691	1.87418	1.98193e-06	6.47566e-05	up
LOC107429865	53	60	67	122	104	120	88.727	58.0741	119.38	1.03972	1.99461e-06	6.4835e-05	up
LOC107404629	33	24	29	1	0	1	14.2423	27.7994	0.685195	-5.33181	2.15203e-06	6.95933e-05	down
LOC107410902	20	23	20	51	56	61	39.1898	20.3166	58.063	1.51399	2.39648e-06	7.7103e-05	up
LOC107421268	42	32	32	7	6	7	20.5765	34.2519	6.90104	-2.31031	2.41886e-06	7.74282e-05	down
LOC107433556	24	34	27	4	4	3	15.5898	27.383	3.79646	-2.85084	2.49795e-06	7.95559e-05	down
LOC107423112	50	44	46	86	114	97	73.9744	45.2114	102.737	1.18395	2.93972e-06	9.31551e-05	up
LOC107427659	50	45	51	15	13	14	30.8197	47.1489	14.4906	-1.70125	3.06879e-06	9.6759e-05	down
LOC107410818	46	37	45	96	91	81	66.9233	41.3585	92.488	1.16209	3.27713e-06	0.000102305	up
LOC107414863	40	29	39	6	8	7	21.0897	34.9145	7.26484	-2.26603	3.39632e-06	0.000105504	down
LOC107423901	9	14	10	37	50	36	26.5843	10.6248	42.5437	1.99908	3.44725e-06	0.00010656	up
LOC107430832	95	67	83	32	27	30	54.9552	79.208	30.7024	-1.36617	4.12479e-06	0.000126267	down
LOC107430112	111	72	99	35	27	37	62.6783	91.2089	34.1477	-1.41629	4.51627e-06	0.000136921	down
novel.925	26	19	24	2	1	1	11.8391	22.3045	1.37373	-4.01438	4.60017e-06	0.000138797	down
novel.106	2	2	2	19	20	23	11.6803	1.93646	21.424	3.46758	4.77595e-06	0.000143415	up
novel.198	34	17	23	1	1	1	12.4983	23.9607	1.03597	-4.53108	5.49804e-06	0.000162773	down
LOC107422824	14	17	15	40	47	48	30.7526	14.8313	46.6739	1.65268	6.16302e-06	0.000179926	up
LOC107424764	2	3	2	20	21	21	11.8358	2.2538	21.4177	3.24568	6.40492e-06	0.000185273	up
LOC107428830	10	13	13	41	35	41	25.9884	11.6064	40.3703	1.79784	6.47828e-06	0.000186539	up
LOC112492916	30	18	23	2	0	1	11.9968	22.9706	1.02295	-4.47333	7.22204e-06	0.00020701	down
LOC107430486	45	44	43	97	87	77	66.3189	42.605	90.0329	1.07994	1.01312e-05	0.000287782	up
LOC125420385	22	19	21	1	2	1	10.7059	20.025	1.38675	-3.85671	1.1658e-05	0.000329665	down
LOC125423992	39	36	43	79	86	75	60.5064	38.1051	82.9076	1.12173	1.18856e-05	0.000333707	up
LOC107420096	2	3	2	20	19	20	11.3113	2.2538	20.3687	3.17349	1.19068e-05	0.000333707	up
LOC107414256	63	56	50	20	16	21	37.1142	54.5647	19.6638	-1.47164	1.27571e-05	0.000355956	down
LOC107432186	131	94	105	53	42	46	77.6438	106.672	48.616	-1.13244	1.34499e-05	0.000373635	down
LOC125418567	57	50	49	19	16	17	34.1559	50.3755	17.9363	-1.48883	1.35717e-05	0.000374711	down
LOC107433476	6	13	9	34	33	36	22.285	9.00287	35.5672	1.97906	1.4843e-05	0.000405195	up
LOC107423618	38	32	29	7	7	8	19.7858	31.9724	7.59926	-2.07306	1.50704e-05	0.00040963	down
LOC107423143	7	7	6	29	27	26	17.3765	6.45358	28.2994	2.13271	1.7763e-05	0.000478689	up
LOC107421313	0	0	0	11	11	11	5.69786	0	11.3957	5.99971	1.88314e-05	0.000505322	up
LOC107404429	7	21	15	0	0	0	6.90633	13.8127	0	-6.18065	1.93032e-05	0.000513613	down
LOC107421557	66	57	53	22	21	21	39.4639	56.8347	22.0932	-1.3628	2.01146e-05	0.000532953	down
LOC107415018	42	48	44	80	83	96	66.3536	43.2178	89.4893	1.04939	2.03038e-05	0.000535715	up
novel.460	0	0	0	10	13	10	5.70604	0	11.4121	6.0014	2.11591e-05	0.000555956	up
LOC107426895	38	35	34	86	69	67	55.5369	34.5446	76.5292	1.1485	2.19466e-05	0.000574253	up
LOC107418240	78	62	58	24	25	25	44.7627	63.9638	25.5616	-1.32325	2.28634e-05	0.000595772	down
novel.613	6	6	6	22	28	28	16.3951	5.80938	26.9807	2.21483	2.59662e-05	0.000673839	up
LOC107428917	11	12	12	0	0	0	5.64596	11.2919	0	-5.88916	2.63953e-05	0.000682167	down
LOC107423484	53	40	44	16	14	12	29.3794	44.2745	14.4843	-1.61058	2.88192e-05	0.000738757	down
LOC107416256	73	41	65	23	12	14	37.3878	57.9337	16.8419	-1.77918	3.29144e-05	0.000836928	down
LOC107430666	18	17	20	1	1	1	9.39743	17.7589	1.03597	-4.09959	3.34515e-05	0.000841403	down
LOC107421976	12	15	12	36	37	39	25.6295	12.5708	38.6882	1.62064	3.46298e-05	0.000863113	up
LOC107406308	77	64	81	35	26	29	51.371	71.7245	31.0174	-1.20777	3.47654e-05	0.000863113	down
LOC125419914	37	28	39	77	74	66	54.2562	33.6166	74.8958	1.1569	3.68259e-05	0.000910683	up
LOC107432723	14	21	16	44	46	43	31.1808	16.4247	45.937	1.48208	3.72492e-05	0.000917552	up
LOC107413560	37	39	38	68	74	84	57.4466	36.7833	78.11	1.0859	3.74475e-05	0.000918848	up
novel.536	0	0	0	9	10	11	5.18471	0	10.3694	5.8633	4.02014e-05	0.000975039	up
LOC107420703	59	45	46	18	14	18	32.8574	48.4704	17.2444	-1.4897	4.40035e-05	0.0010561	down
LOC107414268	119	98	89	52	45	43	73.5612	98.8342	48.2882	-1.03247	4.40459e-05	0.0010561	down
LOC107422855	9	28	20	1	0	0	9.32285	18.3079	0.337755	-5.62535	4.85387e-05	0.00115941	down
LOC107422761	32	27	24	7	4	6	16.3282	26.8044	5.85204	-2.19254	4.94913e-05	0.00117771	down
LOC107422790	20	20	21	46	47	50	34.542	19.6887	49.3953	1.32693	5.28351e-05	0.00125255	up
LOC107416076	29	18	25	4	4	4	13.7179	23.2918	4.1439	-2.49015	6.04304e-05	0.00142724	down
LOC125418347	31	19	22	5	2	4	13.5354	23.2907	3.78009	-2.61823	6.52529e-05	0.00152968	down
LOC107419761	72	56	58	26	19	26	42.2893	60.0987	24.4799	-1.29436	6.56537e-05	0.00153338	down
LOC107407606	20	15	19	2	1	2	9.58752	17.4539	1.72117	-3.33829	6.67129e-05	0.00155237	down
LOC125423292	50	32	47	14	11	13	27.4156	41.7273	13.1039	-1.66935	6.98848e-05	0.0016202	down
LOC107431736	1	2	2	21	14	14	9.23877	1.60961	16.8679	3.38788	7.04028e-05	0.00162623	up
LOC107405484	28	22	30	6	5	6	15.8598	25.8545	5.86507	-2.13901	7.37467e-05	0.00169725	down
LOC107413281	21	15	19	2	2	2	9.92634	17.7807	2.07195	-3.10088	7.81372e-05	0.00179176	down
LOC107412713	41	40	43	16	10	14	26.9021	40.0282	13.776	-1.53677	8.20047e-05	0.00187363	down
LOC107430433	31	18	27	5	4	5	14.7113	24.5936	4.82909	-2.34675	8.96873e-05	0.00202713	down
LOC125420996	24	32	24	56	54	61	42.4132	25.7763	59.0502	1.19473	9.09097e-05	0.00204742	up
LOC107410992	33	32	38	10	10	10	21.8071	33.2545	10.3597	-1.68256	9.13519e-05	0.00205005	down
LOC107413844	22	23	23	52	52	46	36.8642	21.9425	51.786	1.2388	9.1844e-05	0.00205379	up
LOC125420704	65	51	62	24	24	23	41.018	57.5201	24.5159	-1.22989	9.41439e-05	0.00209039	down
LOC107420811	10	12	12	34	30	34	22.3925	10.9651	33.82	1.62465	9.60298e-05	0.00212478	up
LOC107431940	32	25	31	8	7	7	18.0138	28.438	7.58957	-1.9045	9.98771e-05	0.00219568	down
LOC107422841	35	43	39	78	77	66	57.0044	37.7229	76.2859	1.01547	0.000101122	0.00221414	up
LOC112489570	3	4	3	19	17	19	11.102	3.22203	18.9819	2.5572	0.000101641	0.0022178	up
LOC125419006	51	40	49	19	15	15	31.0658	45.241	16.8906	-1.41968	0.000104234	0.00226654	down
LOC107428870	69	72	70	32	28	35	50.4372	68.084	32.7904	-1.05391	0.000112247	0.00243239	down
LOC107428343	33	24	27	7	6	7	17.0262	27.1513	6.90104	-1.97502	0.000114325	0.00245215	down
LOC107420744	70	64	70	34	29	27	48.4546	65.8721	31.0371	-1.0846	0.000117763	0.00251734	down
LOC125423004	3	2	2	18	17	14	9.58515	2.26332	16.907	2.90338	0.00011858	0.00252624	up
LOC107417626	26	32	29	53	66	61	45.1482	28.0501	62.2463	1.14867	0.000121011	0.00255634	up
LOC107432080	21	17	21	4	1	3	10.9038	19.0635	2.74412	-2.78951	0.000121209	0.00255634	down
LOC107430030	60	41	52	19	18	18	34.2287	49.4721	18.9853	-1.38088	0.000124532	0.00261366	down
LOC107435133	20	13	17	1	0	1	8.42816	16.1711	0.685195	-4.55051	0.000124756	0.00261366	down
LOC107434657	18	12	18	1	1	1	8.28005	15.5241	1.03597	-3.90504	0.000127694	0.00266636	down
LOC107424539	57	48	51	23	17	20	35.5346	50.3889	20.6804	-1.28322	0.000130174	0.00270026	down
LOC107415317	25	32	25	53	55	64	42.9286	26.4271	59.43	1.16795	0.000137341	0.00283957	up
LOC107412897	69	50	65	27	21	25	42.327	59.4823	25.1717	-1.23919	0.000139401	0.00287275	down
LOC107418335	15	15	17	2	1	1	8.27263	15.1715	1.37373	-3.45909	0.00015426	0.0031481	down
LOC107412018	0	1	1	15	13	14	7.566	0.641377	14.4906	4.49021	0.000157292	0.00319963	up
LOC107404631	19	24	22	43	48	55	35.7126	20.9552	50.4701	1.26689	0.000160038	0.00324502	up
LOC107414737	67	61	54	27	23	27	42.6616	58.7549	26.5682	-1.14442	0.000167974	0.003395	down
LOC125422945	18	12	16	1	1	1	7.95601	14.876	1.03597	-3.84352	0.000168745	0.0033997	down
LOC107414705	34	16	21	4	4	4	13.5696	22.9952	4.1439	-2.47145	0.000185132	0.00370617	down
LOC107420073	35	28	37	84	61	60	51.4651	32.3148	70.6153	1.12942	0.000185787	0.00370696	up
LOC107405637	60	48	47	22	16	21	35.2063	50.0733	20.3393	-1.2983	0.000186347	0.00370696	down
LOC112492747	13	22	17	45	42	39	30.1105	16.7392	43.4819	1.3756	0.000206439	0.0040809	up
LOC107425997	36	48	36	67	77	82	58.397	38.6644	78.1297	1.01341	0.000210502	0.00413978	up
LOC107413219	13	6	9	0	0	0	4.53474	9.06947	0	-5.57205	0.000210731	0.00413978	down
LOC125420827	3	7	5	17	26	23	13.8377	4.82212	22.8532	2.24042	0.000211929	0.00415039	up
LOC107423799	9	9	8	0	0	0	4.19502	8.39004	0	-5.46056	0.00021454	0.00418851	down
LOC125419487	51	50	42	19	16	20	32.5623	46.1461	18.9786	-1.28145	0.000221686	0.0043014	down
LOC107415204	60	48	46	22	20	18	35.2247	49.7492	20.7001	-1.26411	0.000225112	0.00435447	down
LOC107422919	5	6	5	22	19	21	13.2751	5.15849	21.3917	2.05148	0.000257343	0.00491758	up
LOC107418209	13	5	10	0	0	0	4.53809	9.07617	0	-5.57302	0.000260665	0.00496602	down
LOC125422190	20	12	14	2	0	1	7.95231	14.8817	1.02295	-3.8479	0.000263869	0.00501193	down
LOC107409971	5	5	4	19	20	19	12.2757	4.51712	20.0343	2.14864	0.00027396	0.00518797	up
LOC107416404	59	59	53	29	21	23	40.1669	55.1814	25.1524	-1.13205	0.000277813	0.00524517	down
LOC107406408	55	44	51	22	19	19	34.5813	48.4658	20.6968	-1.2264	0.000283107	0.00531331	down
LOC107428481	18	13	18	39	36	43	28.2909	15.8415	40.7404	1.3641	0.000284565	0.00532483	up
LOC107404986	27	20	25	6	6	5	14.5706	23.2728	5.8684	-1.98685	0.000301979	0.00561734	down
LOC107416704	21	13	17	3	2	2	9.45384	16.498	2.4097	-2.77161	0.000324725	0.00598747	down
LOC107413857	55	36	39	16	14	15	28.7826	42.0386	15.5266	-1.43582	0.000326206	0.00599725	down
LOC107411641	15	13	15	2	1	1	7.63126	13.8888	1.37373	-3.33152	0.000328187	0.00601612	down
LOC107415953	7	8	7	24	24	23	15.8054	7.09495	24.5159	1.78825	0.000334026	0.00610542	up
LOC107420715	17	17	18	45	38	36	28.9102	16.784	41.0364	1.29052	0.000343758	0.00626514	up
novel.703	30	51	46	12	0	6	23.5167	40.8957	6.1377	-2.73027	0.000345827	0.00628469	down
novel.972	18	23	17	40	42	47	31.6317	18.6908	44.5726	1.25248	0.00036241	0.00654831	up
LOC107425396	8	8	8	25	23	26	16.6455	7.74585	25.5452	1.72173	0.000366171	0.00659736	up
LOC125421892	25	21	22	50	45	46	35.3097	21.9643	48.655	1.14836	0.00037476	0.00671373	up
LOC107419819	7	10	8	25	25	26	17.1502	8.05367	26.2468	1.70284	0.000381184	0.00680949	up
LOC107427814	2	3	3	15	15	15	9.05872	2.57784	15.5396	2.59016	0.000390165	0.00693065	up
LOC107424024	10	11	9	26	30	28	19.3545	9.67561	29.0333	1.58432	0.000395324	0.00696795	up
LOC107424370	21	15	18	4	2	3	10.2758	17.4567	3.0949	-2.49133	0.00039558	0.00696795	down
novel.955	10	8	9	26	25	28	18.0015	8.72359	27.2794	1.64576	0.000398583	0.0070013	up
LOC125418376	24	18	21	6	3	4	12.415	20.3614	4.46863	-2.1834	0.000402458	0.00704971	down
LOC107430319	20	19	22	4	4	5	12.0933	19.6954	4.49134	-2.13309	0.000403663	0.00705124	down
LOC125421767	13	5	8	0	0	0	4.21405	8.4281	0	-5.46613	0.000411288	0.00716459	down
LOC107419978	18	13	15	2	2	2	8.47065	14.8693	2.07195	-2.84291	0.000426173	0.00738309	down
LOC107425400	1	2	1	10	15	13	7.22076	1.28557	13.156	3.34981	0.000431194	0.00742926	up
LOC107427099	15	12	13	0	1	1	6.81079	12.9234	0.698219	-4.22345	0.000453356	0.00776865	down
LOC107416244	25	25	28	8	7	7	16.3837	25.1779	7.58957	-1.72929	0.000455995	0.0077927	down
LOC107414178	38	30	28	12	9	9	20.6754	31.0137	10.337	-1.5831	0.000460073	0.00784113	down
LOC107413687	17	20	19	4	4	3	10.9282	18.06	3.79646	-2.25004	0.000464013	0.00788697	down
novel.172	1	1	1	12	10	13	6.5229	0.968231	12.0776	3.64119	0.000488248	0.00823233	up
LOC107407638	18	18	18	35	42	43	29.4611	17.4282	41.4941	1.25087	0.000509234	0.0085405	up
LOC107426428	19	22	19	43	44	40	31.6019	19.3484	43.8553	1.17991	0.000512084	0.00856552	up
LOC107423030	44	37	42	18	14	15	27.9674	39.7327	16.2021	-1.29256	0.000519176	0.00863833	down
LOC107434154	13	4	9	0	0	0	4.2174	8.43479	0	-5.4672	0.000523346	0.00868479	down
LOC107430268	17	13	13	2	1	2	7.80779	13.8944	1.72117	-3.00944	0.000527377	0.0087122	down
LOC125418167	4	6	5	20	16	22	12.4214	4.83164	20.0112	2.04889	0.000527761	0.0087122	up
LOC107428453	22	18	22	4	5	5	12.4369	20.0317	4.84212	-2.04974	0.000543404	0.00890053	down
LOC107416329	1	1	1	11	12	11	6.35736	0.968231	11.7465	3.60063	0.000570834	0.0092848	up
LOC107431986	10	6	7	0	0	0	3.72042	7.44084	0	-5.28672	0.000571282	0.0092848	down
novel.47	10	6	7	0	0	0	3.72042	7.44084	0	-5.28672	0.000571282	0.0092848	down
LOC107414614	46	34	48	18	14	16	28.9641	41.3786	16.5495	-1.32047	0.000597082	0.00965436	down
LOC107420263	41	33	40	16	13	13	25.6578	36.8347	14.4809	-1.34535	0.000608729	0.00979984	down
LOC107434933	25	15	19	4	4	4	11.616	19.0881	4.1439	-2.20291	0.000642594	0.0103109	down
LOC125420710	6	6	6	20	19	22	13.4365	5.80938	21.0636	1.85834	0.000654091	0.0104127	up
LOC107433980	14	10	14	1	0	1	6.48553	12.2859	0.685195	-4.15441	0.000656084	0.0104127	down
LOC107413294	13	13	13	2	1	1	6.98036	12.587	1.37373	-3.18988	0.000681623	0.010719	down
LOC107421187	41	29	33	12	10	13	22.6873	33.2971	12.0776	-1.46199	0.000698558	0.0109488	down
LOC125422867	0	0	0	5	8	7	3.46354	0	6.92709	5.28077	0.000699708	0.0109488	up
LOC125420690	14	13	16	2	2	2	7.97896	13.886	2.07195	-2.74455	0.000702877	0.0109711	down
LOC107432491	27	18	21	6	5	5	13.4298	21.3419	5.51763	-1.94981	0.000727312	0.0113245	down
LOC107417403	15	19	16	4	2	3	9.60588	16.1169	3.0949	-2.37721	0.000750517	0.011657	down
LOC107420668	5	8	6	21	19	23	13.933	6.11721	21.7488	1.82807	0.000757766	0.0117407	up
LOC107430254	17	8	14	1	1	1	6.83386	12.6318	1.03597	-3.60716	0.000759912	0.0117451	down
LOC107404946	12	11	13	1	1	1	6.33072	11.6255	1.03597	-3.48826	0.000833756	0.0127542	down
LOC112488859	12	9	9	1	0	0	5.0162	9.69464	0.337755	-4.70685	0.000842011	0.0128102	down
LOC107415390	16	10	11	1	1	1	6.50172	11.9675	1.03597	-3.52956	0.000843045	0.0128102	down
LOC107433735	1	1	1	37	2	16	9.86288	0.968231	18.7575	4.27745	0.000884944	0.0133824	up
LOC107414386	63	49	57	26	24	27	40.5964	54.6116	26.5812	-1.03815	0.000895583	0.0135109	down
LOC107417631	5	4	5	15	19	19	11.4282	4.52381	18.3325	2.01917	0.000939065	0.0141014	up
LOC107408197	34	29	33	12	10	12	21.3696	31.0091	11.7301	-1.40149	0.000943234	0.0141014	down
LOC107424824	20	18	16	5	2	4	10.6069	17.4338	3.78009	-2.20096	0.000943537	0.0141014	down
LOC107416556	14	15	14	30	33	36	24.0444	13.8726	34.2162	1.30174	0.000944107	0.0141014	up
LOC107406430	26	20	23	7	6	6	14.4257	22.2979	6.5536	-1.76517	0.000953603	0.0141484	down
LOC125423971	48	41	45	22	18	16	31.2926	43.2816	19.3037	-1.16335	0.000955792	0.0141484	down
LOC107433477	15	28	19	53	40	43	33.4086	19.945	46.8721	1.23142	0.00100516	0.0147752	up
LOC107421044	18	19	21	40	39	40	29.9029	18.7176	41.0882	1.13432	0.00105473	0.0154677	up
LOC107426117	16	9	11	1	1	1	6.34305	11.6501	1.03597	-3.49063	0.0010787	0.0157826	down
LOC107434446	7	12	10	1	0	0	4.83709	9.33643	0.337755	-4.65363	0.0010985	0.0159504	down
novel.651	1	1	1	9	11	11	5.84422	0.968231	10.7202	3.46837	0.00110029	0.0159504	up
LOC107431595	11	4	7	0	0	0	3.56651	7.13301	0	-5.22538	0.0011122	0.0160861	down
LOC112492276	24	19	18	47	41	38	31.5829	19.7066	43.4591	1.14219	0.00112099	0.0161422	up
novel.681	14	16	13	30	34	34	23.869	13.8659	33.8721	1.28747	0.0011212	0.0161422	up
LOC107416438	14	14	15	32	33	32	23.6906	13.8793	33.5019	1.2713	0.00112688	0.0161871	up
LOC107414869	13	10	14	2	1	1	6.66637	11.959	1.37373	-3.11566	0.00113765	0.0163046	down
LOC125418865	20	15	19	4	4	4	10.7989	17.4539	4.1439	-2.07406	0.00114576	0.0163835	down
LOC107416035	32	26	28	10	9	10	18.8961	27.7832	10.009	-1.47218	0.00116026	0.016516	down
LOC107425282	23	17	23	6	4	6	12.9398	20.3653	5.51429	-1.88269	0.00118365	0.016811	down
LOC107424510	33	50	44	20	15	15	29.0696	40.9108	17.2284	-1.24703	0.00120376	0.0170583	down
LOC107426939	48	38	36	19	13	16	27.9749	39.4132	16.5365	-1.25108	0.00121002	0.0171085	down
LOC107426548	28	24	28	9	8	9	17.407	25.8411	8.97299	-1.52527	0.00122	0.017211	down
LOC112488756	9	4	8	0	0	0	3.40167	6.80334	0	-5.15723	0.00122555	0.0172507	down
novel.193	23	19	21	6	5	6	13.1085	20.3519	5.86507	-1.79388	0.00128173	0.0180013	down
novel.181	2	1	2	11	11	12	6.68114	1.61912	11.7432	2.86201	0.00130688	0.0182327	up
LOC107411538	17	16	16	37	32	36	26.0241	15.8185	36.2297	1.19614	0.00132191	0.0184018	up
LOC107427567	44	68	57	23	24	28	40.1731	54.4308	25.9154	-1.07187	0.00133666	0.018529	down
LOC112493449	5	6	6	21	17	18	12.3963	5.48253	19.31	1.81646	0.00133917	0.018529	up
LOC107429329	28	18	25	7	7	6	14.9347	22.965	6.90438	-1.73291	0.00133987	0.018529	down
LOC107435334	22	16	22	6	4	5	12.2819	19.397	5.16685	-1.90579	0.00138668	0.0190771	down
LOC107405557	48	46	57	23	25	20	36.1217	48.7567	23.4866	-1.05382	0.00138858	0.0190771	down
LOC107418172	26	23	29	9	7	9	16.9082	25.1941	8.62221	-1.54572	0.0014158	0.0194087	down
LOC107406362	19	23	21	41	43	40	31.5714	20.3138	42.8291	1.07533	0.00144889	0.019755	up
LOC107430297	4	231	103	5	0	3	55.3599	107.989	2.7311	-5.30251	0.00147575	0.0200562	down
LOC107418415	32	16	25	8	5	6	15.0891	23.6377	6.54058	-1.85035	0.00148878	0.0201898	down
LOC107405843	23	19	20	40	40	43	31.2546	20.0278	42.4813	1.08538	0.00150137	0.0203168	up
LOC107426635	19	13	17	3	4	3	9.65149	15.8443	3.4587	-2.19657	0.00151571	0.020467	down
LOC107415246	14	2	9	0	0	0	4.06349	8.12697	0	-5.41351	0.00152113	0.0204963	down
LOC107433374	13	14	12	2	2	2	7.32612	12.5803	2.07195	-2.60252	0.00153125	0.0205886	down
LOC107430681	9	11	12	1	0	1	5.50303	10.3209	0.685195	-3.9039	0.00164575	0.0218486	down
LOC107414254	21	22	18	38	40	43	30.7419	19.6781	41.8058	1.08652	0.00165418	0.0218776	up
LOC107418300	6	6	6	18	22	17	12.7563	5.80938	19.7032	1.76154	0.00165487	0.0218776	up
LOC107432930	13	13	11	29	28	29	20.8157	11.9389	29.6925	1.31434	0.00166414	0.0219083	up
LOC107422308	22	17	21	6	5	5	12.454	19.3903	5.51763	-1.81162	0.00167021	0.0219423	down
LOC107432236	35	31	36	13	14	13	23.3806	32.9428	13.8184	-1.25349	0.001699	0.0220906	down
LOC107433085	8	15	13	2	1	1	6.48057	11.5874	1.37373	-3.07172	0.00170925	0.022178	down
LOC112491369	0	2	1	9	10	11	5.66407	0.958716	10.3694	3.42404	0.00183072	0.0235683	up
LOC107426371	20	15	21	5	4	5	11.4655	18.102	4.82909	-1.90486	0.00185597	0.0238365	down
LOC107412659	11	18	17	3	3	3	8.96203	14.8161	3.10792	-2.25411	0.00189516	0.02426	down
LOC107424907	1	1	1	35	1	16	9.34974	0.968231	17.7312	4.19615	0.00189663	0.02426	up
LOC107427678	42	42	36	21	10	16	27.4406	38.7215	16.1597	-1.25801	0.00191066	0.0243406	down
LOC107406389	12	16	15	29	33	33	23.3482	13.8602	32.8361	1.24294	0.00192452	0.0244677	up
LOC107406525	43	46	40	21	20	16	30.6407	41.6138	19.6675	-1.08099	0.00195289	0.0247287	down
LOC112488923	42	35	40	17	18	14	27.3581	37.7962	16.92	-1.15919	0.00195689	0.0247298	down
LOC107420676	16	7	10	1	0	1	5.6883	10.6914	0.685195	-3.95385	0.00197539	0.0249137	down
LOC107405277	5	69	30	6	0	3	18.1603	33.2518	3.06885	-3.43243	0.00203819	0.0256032	down
LOC125420776	13	9	12	2	1	1	6.18367	10.9936	1.37373	-2.99418	0.00207792	0.0259472	down
LOC107432535	38	28	27	12	11	11	20.8942	30.055	11.7335	-1.35607	0.00214346	0.0267128	down
LOC107404768	30	42	38	14	17	13	25.3279	35.4473	15.2085	-1.22224	0.0021719	0.0269531	down
LOC107423864	11	9	10	1	0	1	5.18851	9.69182	0.685195	-3.81268	0.00227039	0.0280177	down
LOC107415767	15	15	14	4	2	3	8.64716	14.1994	3.0949	-2.19409	0.00228398	0.0281305	down
LOC107426822	1	1	1	7	11	10	5.33274	0.968231	9.69725	3.32314	0.00230384	0.0283198	up
LOC107405893	37	25	25	10	9	11	19.2422	28.128	10.3564	-1.44069	0.00231341	0.0283269	down
LOC107421320	16	22	21	36	41	40	29.7273	19.0159	40.4387	1.08715	0.00232583	0.0284239	up
LOC107432035	11	6	8	1	0	0	4.21474	8.09173	0.337755	-4.44567	0.00238857	0.0290218	down
novel.1144	21	24	20	43	46	36	32.064	20.9608	43.1671	1.04163	0.00241009	0.0291709	up
LOC107410940	10	38	20	60	62	49	40.4232	21.8082	59.0382	1.43454	0.00259243	0.0311388	up
LOC125419819	26	14	17	4	5	5	11.6459	18.4496	4.84212	-1.9303	0.00260581	0.03124	down
LOC107430409	22	22	21	40	39	43	31.5538	20.977	42.1305	1.00598	0.00264774	0.0315708	up
LOC125423845	12	13	14	30	28	28	21.1335	12.5842	29.6828	1.23808	0.00264843	0.0315708	up
LOC125418115	5	10	6	22	19	20	13.8981	6.75189	21.0442	1.63749	0.00267107	0.0317807	up
LOC107430603	17	27	23	8	5	7	14.2328	21.5775	6.88802	-1.64621	0.00271669	0.0321415	down
LOC107411528	16	10	12	3	1	2	7.17521	12.2915	2.05892	-2.57098	0.00277405	0.0327588	down
LOC125421187	7	7	6	19	20	18	13.0702	6.45358	19.6868	1.60882	0.00279964	0.0329467	up
LOC107429934	11	8	11	1	1	1	5.36725	9.69852	1.03597	-3.22639	0.00280042	0.0329467	down
LOC107426488	10	12	10	2	1	1	5.84536	10.317	1.37373	-2.90359	0.00284592	0.0333575	down
LOC125418109	5	3	4	16	13	15	9.52912	3.88244	15.1758	1.96947	0.00289135	0.0337646	up
LOC125421101	12	11	11	1	2	2	6.35579	10.9774	1.73419	-2.66677	0.00292967	0.0341039	down
novel.104	11	6	7	0	1	0	4.05923	7.76769	0.350779	-4.38673	0.00294669	0.0342206	down
LOC107414253	47	36	50	20	17	22	31.6751	42.9882	20.362	-1.07718	0.00296761	0.0343939	down
LOC125422858	2	2	2	11	10	11	6.4907	1.93646	11.0449	2.51215	0.00297405	0.0343939	up
LOC125421090	16	18	16	36	34	31	25.4913	16.1264	34.8563	1.11179	0.00298155	0.0343939	up
LOC107410755	4	5	4	15	16	14	9.86661	4.19026	15.543	1.88992	0.00300292	0.0345555	up
LOC107413801	7	8	8	0	1	0	3.88489	7.41899	0.350779	-4.32144	0.00301985	0.0346045	down
LOC107410660	4	6	4	15	16	16	10.3727	4.5076	16.2378	1.84665	0.00302364	0.0346045	up
LOC107428086	18	9	11	2	2	2	7.18789	12.3038	2.07195	-2.56914	0.00306069	0.0349651	down
LOC107412286	2	5	4	12	16	15	9.20684	3.53655	14.8771	2.06861	0.00306961	0.0350036	up
LOC107418343	14	5	12	1	0	1	5.36815	10.0511	0.685195	-3.86487	0.00316006	0.0359699	down
LOC107416395	2	2	1	10	10	10	5.98608	1.61242	10.3597	2.68292	0.00319461	0.0362977	up
LOC107406265	29	14	21	7	4	6	13.2892	20.7263	5.85204	-1.82114	0.0032099	0.0364058	down
LOC107419604	16	13	13	3	3	3	8.33774	13.5676	3.10792	-2.12594	0.0032545	0.0367735	down
LOC107417136	11	9	9	1	1	1	5.20188	9.36778	1.03597	-3.17661	0.00325981	0.0367735	down
LOC107428761	1	2	1	9	9	10	5.47839	1.28557	9.67121	2.90683	0.00326717	0.0367907	up
LOC107424692	20	10	17	4	3	3	9.33239	15.2191	3.44568	-2.14015	0.00327751	0.0367948	down
LOC125419655	21	25	23	9	6	8	15.0871	22.2503	7.92399	-1.48813	0.00327921	0.0367948	down
LOC107410717	5	12	7	1	0	0	4.02418	7.7106	0.337755	-4.37811	0.003424	0.0382155	down
LOC107424302	17	26	18	35	51	38	31.2769	19.64	42.9139	1.12541	0.00347436	0.0384374	up
LOC107432775	5	6	6	16	18	17	11.5536	5.48253	17.6246	1.6837	0.00350875	0.0387499	up
LOC107423890	31	15	19	6	6	6	13.6326	21.0493	6.21584	-1.75878	0.00352912	0.0389067	down
LOC107422852	1	15	8	0	0	0	3.83962	7.67925	0	-5.33387	0.00366627	0.0403481	down
LOC107404288	11	12	10	25	25	25	18.2716	10.6438	25.8994	1.2824	0.00383789	0.0420628	up
novel.1075	6	8	8	0	1	0	3.72146	7.09214	0.350779	-4.25662	0.00384208	0.0420628	down
LOC107414412	8	10	9	1	0	1	4.69488	8.70456	0.685195	-3.65852	0.00388421	0.0424503	down
LOC107410590	1	2	2	10	9	10	5.80928	1.60961	10.009	2.6342	0.00404483	0.0440596	up
LOC107415405	15	6	9	1	1	1	5.37958	9.72318	1.03597	-3.22936	0.00412109	0.0447291	down
LOC107411715	34	32	39	18	14	13	24.7063	33.9054	15.5072	-1.12694	0.00420017	0.0454216	down
LOC107421020	17	15	13	4	3	4	9.16111	14.5291	3.79312	-1.93618	0.0042065	0.0454216	down
LOC107403429	13	18	16	32	32	31	23.9748	15.1458	32.8037	1.11384	0.00421773	0.045465	up
LOC107409232	11	7	10	1	1	1	5.04656	9.05714	1.03597	-3.12747	0.00433949	0.0465388	down
LOC107429265	11	10	11	2	1	2	6.02718	10.3332	1.72117	-2.58257	0.00436805	0.0466863	down
LOC107432454	9	8	8	24	18	21	14.8945	8.0727	21.7164	1.42891	0.0044309	0.0471981	up
LOC107426644	9	9	9	22	22	21	15.579	8.71408	22.444	1.36495	0.00455358	0.0483416	up
LOC107410460	32	22	28	11	10	10	18.6057	26.5138	10.6975	-1.30829	0.00469517	0.0492642	down
LOC125424069	3	3	3	10	13	13	7.67954	2.90469	12.4544	2.09943	0.00473121	0.0495266	up
