# Supplementary material for: Integrated transcriptome and metabolome analyses reveal key genes regulating jujuboside biosynthesis in Ziziphus jujuba var. spinosa
Source: Front Plant Sci. 2026 Jan 8;16:1708851. doi: 10.3389/fpls.2025.1708851 (PMC12823797; doi:10.3389/fpls.2025.1708851)
Supplement: Supplementary Table 5 — Data sets of Different expression genes in No. 1–45 DAF vs No. 3–45 DAF group [file Table5.xlsx]

## Sheet: No.1_45th_DAF vs No.3_45th_DA
Supplemental Table 5. Data sets of Different expression genes in No. 1 45 DAF vs No. 3 45 DAF group
Index	No.1_45th_DAF_1_FPKM	No.1_45th_DAF_2_FPKM	No.1_45th_DAF_3_FPKM	No.3_45th_DAF_1_FPKM	No.3_45th_DAF_2_FPKM	No.3_45th_DAF_3_FPKM	baseMean	No.1_45th_DAF	No.3_45th_DAF	No.1_45th_DAF vs No.3_45th_DAF log2FoldChange	No.1_45th_DAF vs No.3_45th_DAF pvalue	No.1_45th_DAF vs No.3_45th_DAF padj	No.1_45th_DAF vs No.3_45th_DAF regulated
LOC107429336	72	96	92	1621	2267	1582	844.708	98.6813	1590.73	4.01019	2.95515e-89	2.09107e-85	up
LOC107434304	2609	1526	2064	20669	55943	41864	18357.8	2363.25	34352.3	3.8616	1.03375e-42	3.65742e-39	up
LOC107424572	1655	1795	1732	619	541	627	1244.93	1968.86	521.01	-1.91813	8.47452e-42	1.99886e-38	down
LOC107410485	62	46	49	437	691	584	278.69	59.7769	497.603	3.0586	6.41581e-40	1.13496e-36	up
LOC107405478	40	58	48	364	440	477	214.119	55.3807	372.856	2.74999	5.79104e-36	8.19548e-33	up
LOC107418255	93	94	102	620	964	675	383.213	109.852	656.573	2.57963	1.93844e-35	2.28606e-32	up
LOC107430878	1133	1344	1026	462	387	411	848.754	1330.05	367.462	-1.85607	8.41336e-30	8.50471e-27	down
LOC107421625	13	12	14	169	449	278	137.288	14.8318	259.743	4.13124	1.86497e-28	1.64957e-25	up
LOC107430985	23	21	25	188	305	295	127.636	26.2426	229.03	3.12647	6.51115e-28	5.11921e-25	up
LOC107410511	167	206	181	939	1595	1028	622.546	210.33	1034.76	2.29846	9.97294e-28	7.05685e-25	up
LOC107432342	578	510	640	220	198	184	416.419	657.336	175.503	-1.90526	1.30952e-27	8.4238e-25	down
LOC107421937	225	241	261	65	38	62	162.229	276.259	48.1987	-2.52053	5.46916e-27	3.22498e-24	down
LOC107425961	5345	5503	5923	2424	1593	2065	4075.06	6374.21	1775.91	-1.84376	7.51289e-26	4.08933e-23	down
LOC107435839	29	17	21	187	470	351	158.948	25.5431	292.352	3.51899	1.56153e-25	7.89243e-23	up
LOC107421057	140	158	144	674	1069	725	442.562	167.892	717.231	2.09491	5.24814e-25	2.47572e-22	up
LOC107416647	530	659	598	253	189	224	436.391	678.44	194.342	-1.8042	3.42586e-24	1.51509e-21	down
LOC107433556	82	108	93	16	7	12	58.822	107.404	10.2396	-3.39532	1.75966e-21	7.32432e-19	down
LOC107426240	19	4	13	145	246	158	86.6332	13.7811	159.485	3.53913	7.00371e-21	2.75324e-18	up
LOC107431041	137	130	142	603	1318	771	468.258	155.517	780.999	2.32852	1.29423e-20	4.81997e-18	up
LOC107433023	96	95	82	13	16	15	58.2869	103.768	12.8054	-3.01761	2.47351e-20	8.75128e-18	down
LOC107431058	7	3	4	76	277	198	82.4676	5.34652	159.589	4.90494	2.96736e-20	9.64212e-18	up
LOC107405312	308	362	357	1128	1584	1253	771.571	390.046	1153.1	1.56376	2.99783e-20	9.64212e-18	up
LOC125423636	34	28	31	180	267	202	112.036	35.389	188.684	2.4159	4.12711e-20	1.26972e-17	up
LOC107414981	375	280	302	1213	2457	1768	971.457	364.36	1578.55	2.11545	4.94785e-20	1.45879e-17	up
LOC107433885	13	14	13	117	166	137	68.6687	15.1978	122.14	3.00675	6.93895e-20	1.964e-17	up
LOC107405138	50	14	32	307	261	295	144.187	36.7213	251.653	2.78023	9.99127e-20	2.71916e-17	up
LOC107434609	45	48	40	203	518	427	191.758	50.5316	332.985	2.72038	2.71393e-19	7.11252e-17	up
LOC107405308	35	35	31	182	342	220	127.206	38.3888	216.023	2.49293	1.01126e-18	2.55561e-16	up
LOC107424807	1442	1532	1586	848	716	890	1224.2	1732.81	715.587	-1.27603	1.28398e-17	3.13291e-15	down
LOC107410360	130	106	102	393	496	469	261.897	128.621	395.172	1.62006	2.60932e-17	6.0695e-15	up
LOC107422160	71	71	79	13	12	11	47.2521	84.0104	10.4937	-3.00157	2.65905e-17	6.0695e-15	down
LOC107409403	368	486	477	214	138	156	326.789	505.209	148.368	-1.7685	3.09091e-17	6.83477e-15	down
LOC107414696	46	42	52	192	344	276	144.556	53.2468	235.865	2.14799	1.03453e-16	2.21828e-14	up
novel.80	138	129	129	50	27	34	91.5144	150.58	32.4492	-2.21633	2.52103e-16	5.24671e-14	down
LOC107418697	16	24	17	132	141	128	69.2028	21.6133	116.792	2.43201	2.77859e-16	5.61752e-14	up
LOC112493413	234	263	237	119	102	107	187.227	278.81	95.6448	-1.54412	4.71145e-16	9.26062e-14	down
LOC107414097	50	59	44	195	281	253	135.042	58.0928	211.991	1.86736	2.55912e-15	4.89415e-13	up
LOC107415774	304	366	356	171	149	181	267.841	389.614	146.069	-1.41585	3.32388e-15	6.18942e-13	down
novel.970	5	4	4	81	80	82	37.8756	4.94754	70.8037	3.84065	3.63218e-15	6.59008e-13	up
LOC107412008	94	104	118	33	30	32	73.8787	120.065	27.6927	-2.1168	4.12949e-15	7.30507e-13	down
LOC107422824	91	114	103	32	28	32	71.8756	116.928	26.8231	-2.12505	5.69196e-15	9.82349e-13	down
LOC107414528	18	2	8	102	129	112	55.2763	10.7442	99.8084	3.22438	6.53049e-15	1.10023e-12	up
LOC107431013	12	9	10	77	190	108	60.2668	11.8024	108.731	3.2058	7.73751e-15	1.27327e-12	up
LOC107412741	12	4	7	91	96	85	44.0098	8.79314	79.2264	3.17773	1.00983e-14	1.62399e-12	up
LOC107432789	67	51	61	8	12	8	38.1418	68.1441	8.13946	-3.06299	2.20278e-14	3.46375e-12	down
LOC107425762	90974	82876	74224	53315	39498	42991	66986.1	94339.6	39632.6	-1.25118	3.2502e-14	4.99965e-12	down
LOC107430462	307	348	370	188	135	164	265.76	389.382	142.138	-1.45457	3.68531e-14	5.54835e-12	down
LOC107420569	46	50	46	5	5	4	29.0142	53.9492	4.07913	-3.72562	8.10951e-14	1.18525e-11	down
LOC125420079	3	4	3	68	81	69	33.6248	3.7944	63.4551	4.06209	8.35197e-14	1.18525e-11	up
LOC107413649	7	7	7	76	78	85	38.8027	7.98238	69.6231	3.12488	8.37512e-14	1.18525e-11	up
LOC107427482	28	24	26	115	164	156	78.0905	29.6745	126.506	2.09312	1.22783e-13	1.70355e-11	up
LOC107418256	94	101	95	283	408	397	213.292	110.186	316.398	1.52195	1.41052e-13	1.91939e-11	up
LOC107433142	282	476	318	154	120	164	267.744	407.72	127.769	-1.67473	1.83014e-13	2.44341e-11	down
LOC107430513	0	0	0	90	140	116	50.2868	0	100.574	8.90591	1.91002e-13	2.50283e-11	up
LOC107430164	42	53	46	175	272	204	121.372	53.5246	189.219	1.82153	2.11571e-13	2.72196e-11	up
LOC107412846	2187	2082	2213	1451	1038	1115	1758.31	2464.62	1052	-1.22833	2.20102e-13	2.78115e-11	down
LOC107418224	52	56	51	8	10	8	33.9882	60.4105	7.56599	-2.99627	2.36745e-13	2.93896e-11	down
LOC107405137	14	2	7	80	90	99	43.572	8.81873	78.3252	3.15949	2.55126e-13	3.11254e-11	up
LOC107419762	529	569	593	358	260	268	450.576	642.545	258.607	-1.31346	2.7817e-13	3.33616e-11	down
LOC107411320	1354	1585	1728	1002	937	828	1289.6	1772.68	806.507	-1.13626	3.05752e-13	3.60584e-11	down
LOC107405246	8	11	10	64	117	100	46.3123	11.0044	81.6202	2.89009	4.03652e-13	4.68236e-11	up
LOC107420184	82	58	75	241	446	318	186.867	81.8813	291.853	1.83478	4.47958e-13	5.1125e-11	up
LOC107417992	21	23	18	95	180	133	71.0129	23.5516	118.474	2.33096	5.91931e-13	6.64842e-11	up
LOC112490449	273	269	244	142	109	140	206.425	298.777	114.072	-1.38964	8.53859e-13	9.44048e-11	down
LOC107424102	69	71	69	15	23	16	47.5632	79.4303	15.6961	-2.3375	1.11883e-12	1.19952e-10	down
LOC107407790	328	290	282	165	134	166	238.975	342.327	135.623	-1.33603	1.14892e-12	1.21339e-10	down
LOC107420074	1942	2009	1934	1275	759	907	1547.91	2236.51	859.316	-1.38015	1.26284e-12	1.3141e-10	down
LOC107425442	100	98	94	295	319	345	195.146	111.003	279.29	1.33137	1.43866e-12	1.47536e-10	up
LOC107424458	127	142	117	57	25	42	91.4472	146.616	36.2782	-2.01722	1.91211e-12	1.93287e-10	down
LOC107422193	1466	1324	1627	924	601	780	1176.56	1680.03	673.087	-1.31976	1.94535e-12	1.93878e-10	down
LOC107434450	151	163	172	84	50	63	121.113	184.668	57.5573	-1.68331	2.70048e-12	2.65397e-10	down
LOC107423924	102	106	122	308	553	435	250.934	125.424	376.444	1.58593	2.90962e-12	2.82034e-10	up
LOC107423898	54	54	54	176	299	225	132.475	61.5784	203.372	1.72417	3.24418e-12	3.10214e-10	up
LOC107431050	547	718	670	1607	2266	1840	1197.94	734.451	1661.43	1.17762	5.58228e-12	5.2667e-10	up
LOC107405271	60	64	72	14	21	16	44.6549	74.4833	14.8264	-2.32712	5.81425e-12	5.41337e-10	down
LOC107422581	151	135	132	51	71	61	106.103	158.983	53.224	-1.57761	1.08717e-11	9.99063e-10	down
LOC107432438	86000	80567	67058	51044	30625	37662	61846	88827.9	34864.1	-1.34927	1.1231e-11	1.01885e-09	down
LOC107422556	24	6	17	99	117	118	57.6041	17.9819	97.2263	2.44002	1.19619e-11	1.07122e-09	up
LOC107422106	29	26	27	97	277	177	95.4403	31.1882	159.692	2.3572	1.2111e-11	1.07122e-09	up
LOC107420476	208	208	221	512	945	824	452.336	242.141	662.531	1.45236	1.68365e-11	1.45286e-09	up
LOC107423355	32	34	28	105	213	185	90.8772	35.7145	146.04	2.03217	2.09104e-11	1.78267e-09	up
LOC107431962	204	151	188	460	820	753	398.681	206.748	590.615	1.51489	2.32805e-11	1.96111e-09	up
LOC107435979	22	17	22	95	143	102	61.0292	23.2206	98.8379	2.09143	3.42368e-11	2.85011e-09	up
LOC107418767	61	68	72	25	10	16	45.6464	76.363	14.9298	-2.35845	3.78677e-11	3.0799e-09	down
novel.370	51	29	42	0	0	0	23.258	46.516	0	-8.17569	4.26954e-11	3.4331e-09	down
LOC107413540	114	130	108	302	537	433	251.593	133.688	369.497	1.46678	6.02462e-11	4.73669e-09	up
LOC107405551	446	340	455	199	69	159	298.728	472.441	125.015	-1.91871	7.19065e-11	5.59132e-09	down
LOC107413871	164	155	140	82	51	70	116.903	174.517	59.2901	-1.55861	7.91531e-11	6.08791e-09	down
LOC107425997	64	81	83	230	284	247	154.017	86.5641	221.469	1.35495	9.04914e-11	6.88513e-09	up
novel.106	21	38	30	105	202	161	84.8094	33.7217	135.897	2.00953	1.0313e-10	7.76328e-09	up
LOC107428378	206	246	260	633	608	697	417.579	270.408	564.751	1.06224	1.51736e-10	1.12736e-08	up
LOC107414479	121	115	127	62	53	50	93.0713	138.026	48.117	-1.52077	1.52949e-10	1.12736e-08	down
LOC107411302	4	5	4	44	82	52	28.3096	4.93474	51.6844	3.38824	1.80757e-10	1.30151e-08	up
LOC107420012	547	451	594	341	226	287	427.588	605.819	249.357	-1.28095	1.82093e-10	1.30151e-08	down
LOC107413679	116	130	103	59	42	49	88.17	132.557	43.7833	-1.59946	2.17998e-10	1.54256e-08	down
LOC107416006	13	14	11	64	124	79	45.9743	14.4362	77.5123	2.42521	2.42198e-10	1.69683e-08	up
LOC107420503	2	3	2	43	55	53	23.2958	2.65406	43.9375	4.04665	3.75738e-10	2.60659e-08	up
LOC107425982	14	11	11	63	105	75	42.1528	13.7023	70.6033	2.36732	4.23594e-10	2.91005e-08	up
LOC107418636	105	113	121	62	36	42	84.8641	128.815	40.9129	-1.65642	6.24047e-10	4.24592e-08	down
LOC107420135	334	383	310	828	1574	1013	690.766	390.031	991.502	1.34607	8.05947e-10	5.43132e-08	up
LOC107420908	347	356	347	230	154	214	286.821	399.059	174.584	-1.19324	8.1502e-10	5.44064e-08	down
LOC107418064	47	43	53	9	15	11	32.2783	54.3872	10.1694	-2.41654	8.76388e-10	5.79562e-08	down
LOC107426959	96	88	74	216	375	341	184.448	98.1085	270.788	1.46527	8.86281e-10	5.80678e-08	up
LOC107420003	166	183	205	92	100	112	149.513	210.495	88.5317	-1.24946	1.01923e-09	6.61657e-08	down
LOC107404689	157	191	161	382	733	636	350.876	193.252	508.501	1.39578	1.1183e-09	7.19375e-08	up
LOC125420362	29	76	50	6	14	9	33.5135	58.6152	8.41187	-2.79876	1.38937e-09	8.85689e-08	down
LOC107428458	31	41	34	124	160	131	80.4858	40.2267	120.745	1.58509	1.40956e-09	8.90539e-08	up
LOC107424585	210	226	206	133	89	123	172.322	243.923	100.722	-1.27691	1.48365e-09	9.29053e-08	down
LOC107434664	132	142	112	73	46	56	98.8788	146.643	51.1145	-1.52191	1.56127e-09	9.69082e-08	down
novel.679	6	0	3	44	60	45	23.3986	3.45942	43.3378	3.66025	1.90187e-09	1.17023e-07	up
LOC107418169	21	10	18	61	185	104	60.0462	18.6976	101.395	2.44214	3.68454e-09	2.24757e-07	up
LOC107403645	11	9	10	54	87	63	35.3494	11.4162	59.2825	2.37839	3.78444e-09	2.28878e-07	up
LOC107418077	16	10	13	74	85	66	40.1841	14.8628	65.5053	2.14249	3.98983e-09	2.39254e-07	up
LOC107419025	15	11	15	62	101	76	42.5315	15.6116	69.4515	2.15564	4.29792e-09	2.53434e-07	up
LOC107428172	35	24	27	103	137	115	68.0152	32.7585	103.272	1.65848	6.19661e-09	3.59403e-07	up
LOC107413924	32	29	34	6	4	5	20.256	36.1323	4.37972	-3.04643	6.55823e-09	3.77285e-07	down
LOC107425119	53	46	56	164	168	174	103.186	58.9667	147.405	1.32245	7.6092e-09	4.34078e-07	up
LOC107429291	51	40	47	123	374	202	127.506	52.5271	202.485	1.94769	7.66813e-09	4.34078e-07	up
LOC107435297	91	82	74	197	366	300	172.29	93.9373	250.642	1.41651	7.81188e-09	4.38705e-07	up
LOC107418299	1003	1068	1150	755	528	763	910.583	1224.01	597.159	-1.0356	8.01585e-09	4.46616e-07	down
LOC107430576	87	108	86	48	39	41	72.003	106.67	37.3361	-1.5157	9.07881e-09	5.01888e-07	down
LOC107419883	161	191	179	120	83	81	142.286	201.65	82.9219	-1.28311	1.25967e-08	6.85648e-07	down
LOC107418503	30511	34107	25873	20707	9872	16434	24058.9	34369.5	13748.2	-1.3219	1.33165e-08	7.19297e-07	down
LOC125419106	107	118	111	63	30	52	85.0237	127.647	42.4006	-1.59191	1.3786e-08	7.39011e-07	down
LOC107410563	53	68	49	20	17	21	40.7139	64.5156	16.9123	-1.93284	1.44792e-08	7.64591e-07	down
novel.3	64	107	74	40	21	27	59.287	92.845	25.729	-1.85423	1.4725e-08	7.71809e-07	down
LOC107430687	23	19	22	89	86	104	52.8265	24.3535	81.2994	1.74001	1.552e-08	8.07494e-07	up
LOC107414952	62	67	59	25	24	24	46.3497	71.4257	21.2737	-1.74779	1.6798e-08	8.67609e-07	down
LOC125422774	106	156	144	298	613	510	283.271	154.015	412.526	1.42126	1.69627e-08	8.69767e-07	up
LOC107404986	50	36	41	7	15	10	28.8243	48.3627	9.28593	-2.37687	1.94549e-08	9.90382e-07	down
LOC107421274	502	547	543	391	270	362	451.742	604.865	298.619	-1.01869	2.10962e-08	1.06626e-06	down
LOC107412517	35	42	45	134	165	127	85.1543	46.3334	123.975	1.41975	2.40176e-08	1.20531e-06	up
LOC107422619	28	31	25	0	2	1	16.386	31.9073	0.864668	-5.1919	2.46673e-08	1.2292e-06	down
LOC125419185	49	65	62	20	24	21	42.8602	66.8009	18.9194	-1.81992	2.71139e-08	1.34166e-06	down
LOC107410893	73	55	71	29	20	27	48.9737	75.7625	22.1848	-1.77265	2.74098e-08	1.34689e-06	down
LOC107427215	768	999	1020	661	291	422	730.029	1057.99	402.068	-1.39616	3.33791e-08	1.6289e-06	down
LOC107404927	48	56	58	22	17	19	39.2267	61.5312	16.9221	-1.86381	4.10641e-08	1.9902e-06	down
LOC107417773	8	5	5	38	63	48	25.0775	6.86024	43.2948	2.6614	5.20464e-08	2.50531e-06	up
LOC107434238	42	29	31	101	215	128	83.8413	38.8518	128.831	1.73118	5.654e-08	2.70322e-06	up
LOC125419146	98	112	102	63	45	50	82.3115	118.504	46.1193	-1.36279	5.99381e-08	2.84646e-06	down
novel.460	17	19	17	0	0	0	10.0663	20.1326	0	-6.96863	6.24346e-08	2.94525e-06	down
LOC107426850	69	60	54	148	228	220	121.439	69.6114	173.266	1.31644	7.31483e-08	3.4278e-06	up
LOC107412515	21	18	22	60	123	106	53.5555	23.2078	83.9032	1.85559	9.64326e-08	4.48919e-06	up
LOC107405565	84	99	102	54	31	48	73.5504	108.243	38.8573	-1.47976	1.01467e-07	4.69269e-06	down
LOC107434031	62	46	60	25	12	21	40.4624	63.9655	16.9592	-1.91713	1.08049e-07	4.96462e-06	down
LOC107412929	54	58	52	143	194	168	104.602	62.3104	146.895	1.23746	1.16611e-07	5.28935e-06	up
LOC107414006	14	12	12	46	94	72	37.9989	14.4564	61.5414	2.09154	1.29156e-07	5.82106e-06	up
LOC107412659	6	3	4	39	39	45	20.398	4.96034	35.8357	2.85707	1.30489e-07	5.84391e-06	up
LOC107434159	9	11	10	39	91	63	33.6891	11.3906	55.9875	2.2975	1.32384e-07	5.89151e-06	up
LOC112491452	0	0	0	20	28	28	11.0524	0	22.1047	6.72009	1.43913e-07	6.36453e-06	up
LOC125423428	611	841	702	552	367	462	610.253	817.277	403.23	-1.01961	1.5845e-07	6.96392e-06	down
LOC107419994	76	63	79	164	273	254	141.881	82.9543	200.808	1.27636	1.62364e-07	7.0919e-06	up
LOC107415338	118	215	187	411	605	523	322.267	197.052	447.481	1.18278	1.64403e-07	7.1369e-06	up
LOC107422161	143	123	135	77	77	83	110.802	152.555	69.0501	-1.14334	1.6906e-07	7.25013e-06	down
LOC125421784	55	92	83	229	230	215	141.783	87.1957	196.371	1.17008	1.80465e-07	7.6926e-06	up
LOC107411855	35	36	38	9	13	9	25.2206	41.4277	9.01353	-2.19881	2.17902e-07	9.23279e-06	down
LOC107433369	141	148	170	88	87	104	127.867	174.444	81.29	-1.10169	2.29172e-07	9.65251e-06	down
LOC107426813	152	161	143	307	469	456	265.721	173.265	358.177	1.04789	2.40708e-07	1.00784e-05	up
LOC107422548	153	194	181	125	97	100	147.196	200.443	93.9495	-1.09415	2.50257e-07	1.04166e-05	down
LOC107427817	30	42	31	7	11	9	23.4597	39.0716	7.84779	-2.3146	2.7186e-07	1.11195e-05	down
LOC125418185	23	24	20	2	3	3	13.8925	25.4589	2.32606	-3.45019	2.77755e-07	1.12954e-05	down
LOC107424670	29	37	31	8	8	9	22.0511	36.8185	7.28371	-2.33833	3.1453e-07	1.26772e-05	down
LOC107433241	15	8	13	40	120	70	40.1836	13.7299	66.6374	2.28233	3.15318e-07	1.26772e-05	up
LOC107415693	13	14	13	50	76	70	36.09	15.1978	56.9823	1.90706	3.36492e-07	1.34521e-05	up
LOC107412119	18	13	13	53	78	78	38.7645	16.7553	60.7737	1.86096	3.69862e-07	1.47031e-05	up
LOC107424480	247	273	226	178	119	169	209.71	283.376	136.045	-1.05934	3.80143e-07	1.50273e-05	down
LOC107426284	76	81	70	182	227	211	133.338	86.2481	180.427	1.06498	4.23921e-07	1.66648e-05	up
LOC107433683	303	407	293	669	1624	979	664.7	380.547	948.853	1.31809	4.54691e-07	1.77756e-05	up
LOC107426253	138	143	162	97	51	87	118.528	168.373	68.6824	-1.29482	4.70548e-07	1.82945e-05	down
LOC107417423	48	43	52	119	173	158	92.6233	54.3926	130.854	1.26741	4.82868e-07	1.86709e-05	up
LOC125419745	7	15	12	51	71	57	32.4663	12.8733	52.0592	2.01311	4.86799e-07	1.87206e-05	up
LOC107431549	64	69	68	27	35	33	52.0063	76.3718	27.6408	-1.46554	4.90404e-07	1.87573e-05	down
LOC107406290	26	33	31	3	11	6	19.9781	34.1664	5.78967	-2.55591	5.70071e-07	2.16872e-05	down
LOC107411481	36	23	28	87	116	112	62.3954	33.1521	91.6388	1.469	5.83926e-07	2.20955e-05	up
LOC107414934	72	92	83	35	49	42	65.2028	93.7607	36.6449	-1.35486	6.22487e-07	2.34294e-05	down
LOC107403594	98	115	88	67	40	46	79.4992	114.293	44.7053	-1.35593	7.15182e-07	2.67758e-05	down
LOC107425959	366	408	352	272	138	244	309.442	427.716	191.169	-1.1624	7.49517e-07	2.79136e-05	down
LOC107417569	63	60	56	161	208	151	109.672	68.0558	151.289	1.15305	8.01426e-07	2.96905e-05	up
LOC107425420	39	38	45	15	14	14	29.4588	46.3846	12.533	-1.88817	8.10546e-07	2.9872e-05	down
LOC107411678	57	69	69	20	37	30	49.6586	74.0494	25.2678	-1.54963	8.33683e-07	3.05655e-05	down
LOC107427506	6	2	4	24	60	37	19.8363	4.58696	35.0856	2.94201	9.10449e-07	3.32079e-05	up
novel.200	26	12	19	91	79	71	46.0156	21.7561	70.2751	1.6944	9.16268e-07	3.32488e-05	up
LOC107424578	18	10	12	40	96	81	39.1066	15.2544	62.9588	2.04843	9.28229e-07	3.35109e-05	up
LOC107419769	63	74	82	43	28	34	56.9232	83.1835	30.663	-1.44145	1.04507e-06	3.75376e-05	down
LOC107434481	19	17	15	51	93	82	42.5219	19.3966	65.6472	1.76025	1.06726e-06	3.81411e-05	up
LOC107423474	8	5	6	26	82	44	25.6327	7.24102	44.0244	2.60755	1.09495e-06	3.8934e-05	up
LOC107421447	5	5	5	34	41	39	19.4415	5.7017	33.1813	2.54139	1.12371e-06	3.97568e-05	up
LOC107414272	4	2	3	23	44	34	16.381	3.43382	29.3281	3.09955	1.34332e-06	4.68751e-05	up
LOC107432004	80	83	79	52	30	39	63.6621	91.9666	35.3576	-1.38081	1.34478e-06	4.68751e-05	down
novel.1064	17	11	15	37	122	83	43.246	16.3839	70.108	2.09979	1.36757e-06	4.73945e-05	up
LOC107415912	7	7	8	37	52	45	23.6671	8.36317	38.971	2.22109	1.37357e-06	4.73945e-05	up
LOC107414413	7	9	8	41	50	47	24.6372	9.10993	40.1644	2.13958	1.37977e-06	4.73945e-05	up
LOC125424313	26	22	28	81	114	82	54.7348	28.9169	80.5527	1.47933	1.39066e-06	4.75377e-05	up
LOC107424406	11	7	10	33	71	60	29.1359	10.6694	47.6024	2.16064	1.54702e-06	5.26285e-05	up
LOC107406389	108	91	106	216	434	272	191.831	116.048	267.613	1.20616	2.04699e-06	6.86469e-05	up
novel.820	44	47	44	11	23	18	33.1945	51.2951	15.0939	-1.7624	2.17121e-06	7.24692e-05	down
LOC107430853	44	62	56	18	29	23	40.9042	61.4652	20.3432	-1.5943	2.26116e-06	7.51173e-05	down
LOC107420249	3	5	4	31	35	35	16.9781	4.54856	29.4077	2.69013	2.3918e-06	7.90858e-05	up
LOC107435692	14	14	14	48	93	56	36.5763	15.9648	57.1878	1.84189	2.53571e-06	8.30681e-05	up
LOC107427299	0	0	0	16	20	16	7.56599	0	15.132	6.1732	2.6624e-06	8.68165e-05	up
LOC107428848	52	59	47	146	158	137	94.2205	60.0075	128.433	1.09749	2.85971e-06	9.28224e-05	up
LOC107423764	58	92	83	36	47	35	61.3417	88.3542	34.3292	-1.36391	2.96057e-06	9.56576e-05	down
LOC107403993	21	22	20	72	75	81	45.1767	23.9398	66.4136	1.472	3.06858e-06	9.86967e-05	up
LOC107413992	49	40	47	110	157	140	85.0571	51.7547	118.36	1.19464	3.12223e-06	9.99679e-05	up
LOC125422998	17	17	20	3	1	2	11.1428	20.5281	1.75752	-3.55207	3.38162e-06	0.000107302	down
LOC107411056	20	17	18	3	2	2	11.4847	20.9251	2.04426	-3.35788	3.50997e-06	0.000110877	down
LOC107412300	9	10	9	47	48	46	25.8565	10.6364	41.0766	1.94888	3.73393e-06	0.000117428	up
LOC107416873	18	18	16	55	79	71	39.6894	19.7646	59.6143	1.59341	3.96906e-06	0.00012427	up
LOC112491403	70	57	72	37	26	36	52.3133	75.7315	28.8951	-1.39071	4.13274e-06	0.000128825	down
LOC125423142	2	0	1	29	28	24	12.3791	1.15314	23.6052	4.36975	4.36706e-06	0.000135532	up
novel.358	19	17	18	52	101	70	42.6409	20.5389	64.743	1.65783	4.4259e-06	0.000136758	up
LOC107423847	106	112	107	79	55	62	90.3581	123.497	57.2191	-1.111	4.87814e-06	0.000150077	down
LOC107432758	196	192	230	154	93	144	174.581	234.96	114.203	-1.04149	5.23287e-06	0.000160293	down
LOC107406287	35	25	25	60	153	127	65.4953	32.3703	98.6204	1.60895	5.36299e-06	0.000163571	up
LOC107413791	72	83	78	41	51	38	63.1634	88.4964	37.8304	-1.22571	5.48769e-06	0.000166656	down
LOC125424354	35	37	34	83	176	110	73.677	40.2779	107.076	1.41126	5.85297e-06	0.00017699	up
LOC107411151	4	3	4	21	46	31	16.3119	4.18798	28.4357	2.76633	6.65587e-06	0.000199563	up
LOC107426828	3	5	4	32	28	35	16.1226	4.54856	27.6967	2.60325	6.84132e-06	0.000204258	up
LOC107412146	10	9	10	37	65	45	26.8643	11.03	42.6986	1.95432	6.88142e-06	0.000204592	up
LOC107409861	7	4	6	27	47	39	19.6551	6.48146	32.8288	2.34443	7.05613e-06	0.000208038	up
LOC107411961	81	85	74	55	39	39	65.0111	91.1956	38.8266	-1.23315	7.14631e-06	0.000209823	down
novel.331	46053	43189	52310	17031	3417	9747	31345.4	53829.3	8861.49	-2.60277	7.29674e-06	0.000213354	down
LOC107426006	2	1	2	24	28	24	12.0159	1.9073	22.1245	3.54066	7.55312e-06	0.000219942	up
LOC107404189	48	41	36	17	18	17	31.3496	47.5533	15.1458	-1.65009	7.59665e-06	0.000220303	down
LOC107427162	35	34	35	15	8	14	25.1756	39.5385	10.8126	-1.87283	7.75544e-06	0.00022399	down
LOC107431091	4	5	6	26	43	36	18.1042	5.69631	30.5121	2.42135	7.84968e-06	0.00022579	up
LOC107403879	44	42	36	12	21	16	30.3081	46.382	14.2342	-1.70204	7.93187e-06	0.00022723	down
LOC107434645	55	44	51	128	139	145	88.5365	57.0884	119.985	1.07253	8.00634e-06	0.000228439	up
LOC107423498	86	73	77	53	38	40	64.0136	89.7883	38.2388	-1.23221	8.14161e-06	0.000231366	down
LOC107417892	12	1	7	61	180	122	56.4377	7.673	105.202	3.7808	8.28654e-06	0.000234542	up
LOC107423751	13	13	14	44	66	60	32.3157	15.2052	49.4261	1.70154	8.44854e-06	0.000238175	up
LOC107431557	89	146	136	70	72	82	102.961	140.67	65.2523	-1.10885	8.48904e-06	0.000238367	down
LOC107430625	36	37	42	90	133	125	72.4488	43.7103	101.187	1.21157	8.57467e-06	0.000239205	up
LOC107421668	34	28	33	8	14	10	22.7229	36.1505	9.29533	-1.95664	8.58649e-06	0.000239205	down
LOC107415360	2	2	2	18	33	28	12.6134	2.28068	22.9462	3.33185	9.00327e-06	0.000249832	up
LOC107433636	59	49	51	122	193	142	96.6591	60.5	132.818	1.1356	9.14934e-06	0.000252894	up
LOC107408840	60	48	48	114	186	154	95.6533	59.3705	131.936	1.15327	9.49601e-06	0.000261454	up
LOC107431061	77	109	91	59	46	57	76.1726	105.085	47.2598	-1.15422	9.69383e-06	0.000265866	down
LOC107411050	137	120	120	87	62	89	106.432	143.406	69.4575	-1.0464	9.77491e-06	0.000267055	down
LOC107428453	15	17	16	50	81	60	36.8683	18.2327	55.504	1.60645	1.00999e-05	0.00027382	up
LOC107423902	1	1	1	18	33	24	11.4609	1.14034	21.7814	4.25671	1.03289e-05	0.00027896	up
LOC107411368	42	27	33	84	143	107	67.9515	38.8666	97.0364	1.3221	1.14401e-05	0.000307794	up
LOC107435840	3	4	4	22	41	29	15.4455	4.17518	26.7158	2.6775	1.15576e-05	0.000309778	up
LOC107426364	16	16	18	2	3	2	10.5209	19.007	2.03487	-3.22117	1.1988e-05	0.000320101	down
LOC107433779	66	69	55	39	29	32	50.6884	72.194	29.1828	-1.30792	1.24561e-05	0.000331351	down
LOC107427963	21	16	22	4	4	4	12.9786	22.461	3.49626	-2.68298	1.27101e-05	0.000336842	down
LOC107426349	47	54	59	26	28	26	42.0391	60.7791	23.2991	-1.38335	1.28098e-05	0.000338217	down
LOC107410717	18	23	23	5	5	5	14.3336	24.2969	4.37032	-2.47559	1.29421e-05	0.000340441	down
LOC107424756	33	29	27	75	102	105	57.9428	33.853	82.0325	1.27792	1.30738e-05	0.00034263	up
LOC107424768	43	32	33	85	133	117	69.2483	41.1196	97.377	1.24539	1.32965e-05	0.000347182	up
LOC107430677	23	33	32	11	9	9	20.9238	33.3887	8.45884	-1.98259	1.37399e-05	0.000357439	down
LOC107406889	76	56	64	43	20	31	51.0622	74.6289	27.4955	-1.44211	1.41389e-05	0.000366472	down
LOC107423121	7	6	7	26	51	41	20.9355	7.609	34.262	2.1728	1.43025e-05	0.000368017	up
LOC107411268	9	4	7	26	59	39	21.8041	7.6346	35.9735	2.24117	1.44753e-05	0.000371112	up
LOC112493135	21	21	23	6	5	5	14.6876	24.7087	4.66645	-2.40562	1.45313e-05	0.000371204	down
LOC107433655	81	95	93	64	48	50	74.72	102.164	47.2756	-1.1129	1.46248e-05	0.000372248	down
LOC107411211	48	60	52	112	198	152	97.4712	60.74	134.202	1.14377	1.52882e-05	0.00038774	up
LOC107414375	5	7	5	27	39	39	18.4917	6.44846	30.5349	2.24222	1.60703e-05	0.00040612	up
LOC107432262	33	35	40	12	17	15	26.9198	41.0435	12.796	-1.68022	1.98918e-05	0.000499128	down
LOC107431653	10	8	8	31	56	44	23.9725	9.89508	38.0499	1.94524	2.01912e-05	0.000504852	up
novel.756	2	3	2	20	30	25	12.2293	2.65406	21.8046	3.03644	2.04489e-05	0.000509494	up
LOC107431772	23	15	19	52	87	72	41.5143	21.7177	61.311	1.49979	2.12514e-05	0.000527078	up
LOC107430194	6	9	9	30	53	42	22.7079	9.10453	36.3112	1.9951	2.13036e-05	0.000527078	up
LOC107424650	3	3	3	25	25	29	13.2187	3.42102	23.0164	2.75032	2.18663e-05	0.000539116	up
LOC107412210	14	17	13	50	71	51	33.36	16.7041	50.0159	1.58195	2.33622e-05	0.000573996	up
LOC107423410	16	18	17	57	62	64	36.3333	19.373	53.2937	1.45965	2.38242e-05	0.000583323	up
LOC107413175	61	49	52	114	180	153	95.7889	61.6532	129.925	1.07666	2.4503e-05	0.000597872	up
LOC107406362	11	16	15	55	57	51	31.708	15.9338	47.4822	1.57388	2.50926e-05	0.000610156	up
novel.387	20	29	25	62	103	83	50.0672	28.0711	72.0633	1.35969	2.60427e-05	0.000629423	up
LOC107423325	21	25	22	54	99	84	47.33	25.8215	68.8385	1.41492	2.60629e-05	0.000629423	up
LOC107423733	91	84	90	62	49	55	74.6013	100.777	48.426	-1.05782	2.69311e-05	0.000648179	down
LOC107430306	98	163	118	70	90	80	106.735	143.639	69.8312	-1.0408	2.71718e-05	0.000649823	down
LOC107430121	6	8	7	35	37	38	20.0044	7.96959	32.0393	2.00601	2.71831e-05	0.000649823	up
LOC107432259	27	24	23	7	8	8	17.4212	28.1459	6.69638	-2.07064	2.7356e-05	0.000651754	down
LOC107424368	53	57	50	22	30	31	42.4666	60.7892	24.1441	-1.33135	2.75981e-05	0.000655316	down
LOC107431934	16	14	16	48	65	60	33.9113	17.4987	50.3239	1.52525	2.77833e-05	0.000657507	up
LOC107431482	22	28	28	65	94	91	51.1565	29.6125	72.7006	1.2956	2.83876e-05	0.000669569	up
LOC107423901	18	33	23	69	106	75	50.3488	28.0307	72.6669	1.3728	3.1086e-05	0.000728359	up
LOC107411301	37	24	26	65	132	100	59.6837	33.1501	86.2174	1.38114	3.14456e-05	0.000734353	up
LOC107435835	122	68	84	246	755	594	283.397	104.489	462.304	2.14584	3.2404e-05	0.000754245	up
LOC107426339	38	53	54	27	21	23	37.8704	55.0262	20.7145	-1.41106	3.51266e-05	0.000814938	down
LOC107432122	104	49	90	180	264	250	147.265	92.7286	201.801	1.12334	3.57507e-05	0.000826706	up
LOC107410459	41	41	46	16	25	19	33.0486	48.6579	17.4392	-1.4787	3.58714e-05	0.000826794	down
LOC107431060	6	7	7	27	46	36	19.6323	7.59621	31.6685	2.06004	3.6136e-05	0.000827502	up
LOC107431634	72	69	78	43	48	42	60.9982	83.2691	38.7273	-1.10399	3.82889e-05	0.000873975	down
LOC107411604	24	19	22	59	91	69	44.1985	24.7397	63.6573	1.36522	3.87454e-05	0.000880483	up
LOC107430963	81	81	90	53	47	59	71.0734	95.7946	46.3521	-1.04761	4.15539e-05	0.000936419	down
LOC107416097	2	2	2	22	24	21	10.8962	2.28068	19.5117	3.09712	4.18088e-05	0.000939173	up
LOC107406886	24	20	21	60	84	70	43.4849	24.7323	62.2375	1.3328	4.266e-05	0.000955259	up
LOC107421122	18	18	16	4	4	3	11.4848	19.7646	3.20506	-2.62466	4.35596e-05	0.000972328	down
LOC107419288	23	29	27	67	86	91	50.4951	29.9912	70.999	1.24289	4.49294e-05	0.000999751	up
novel.825	14	22	17	45	78	72	38.3758	20.0942	56.6575	1.49459	4.5532e-05	0.00100683	up
LOC107433212	53	58	63	33	32	33	47.3351	66.1128	28.5574	-1.21137	4.72523e-05	0.00104161	down
novel.680	24	19	18	66	66	69	40.8892	23.2166	58.5618	1.33585	4.7487e-05	0.00104353	up
LOC107405557	20	17	18	56	63	68	37.6871	20.9251	54.4491	1.38067	5.05988e-05	0.00110505	up
novel.536	0	0	0	12	11	11	4.95542	0	9.91084	5.56216	5.37378e-05	0.00116641	up
LOC107427686	13	16	15	38	71	62	33.1858	16.7061	49.6654	1.57208	5.39706e-05	0.00116788	up
LOC107423590	11	17	12	2	1	1	8.1675	15.1648	1.1702	-3.70177	5.43544e-05	0.00116903	down
LOC107407432	10	9	11	30	54	50	25.1692	11.4108	38.9275	1.77195	5.7674e-05	0.00123293	up
LOC107425034	22	14	15	33	117	76	42.4432	19.435	65.4514	1.75419	5.88309e-05	0.00125388	up
LOC107430584	90	83	84	62	42	57	72.3668	97.7323	47.0013	-1.05699	5.92793e-05	0.00125964	down
LOC107423748	14	12	14	33	83	54	32.257	15.218	49.2961	1.69758	6.39272e-05	0.00135434	up
LOC107411258	2	1	2	14	28	22	10.244	1.9073	18.5808	3.28946	6.74022e-05	0.00141946	up
LOC107432572	50	81	75	34	48	34	55.9219	78.1114	33.7325	-1.21128	6.82096e-05	0.0014322	down
LOC107427515	53	44	51	23	27	29	39.6568	56.3161	22.9976	-1.29109	7.26997e-05	0.00152196	down
LOC125421406	26	18	20	3	9	6	14.7967	24.3771	5.2162	-2.21918	7.85993e-05	0.00163099	down
LOC107415024	24	17	24	10	3	5	15.016	24.7545	5.27751	-2.23426	8.3301e-05	0.00171848	down
LOC107427614	70	67	62	34	44	43	55.4319	75.6575	35.2063	-1.1028	8.71282e-05	0.00178701	down
LOC107424386	12	15	15	51	46	56	30.2731	15.9466	44.5996	1.48278	8.98657e-05	0.00183254	up
LOC125418588	5	4	4	18	37	30	14.8115	4.94754	24.6755	2.32075	9.75728e-05	0.00197264	up
LOC107435630	12	12	13	1	2	1	7.61284	14.0649	1.1608	-3.59447	9.89189e-05	0.00199416	down
novel.8	3	3	3	14	34	26	12.4435	3.42102	21.466	2.65104	0.000106061	0.00213207	up
LOC112492598	14	12	14	42	52	53	28.9996	15.218	42.7812	1.49241	0.000111674	0.00222592	up
LOC107434173	7	10	8	29	48	37	21.3044	9.48331	33.1254	1.80376	0.000115071	0.00228079	up
LOC107416041	28	25	29	61	97	88	51.3464	31.1902	71.5027	1.19813	0.000119934	0.00237054	up
LOC125422910	10	13	13	1	0	1	7.12661	13.6659	0.587327	-4.55085	0.000122448	0.00241348	down
LOC107415446	25	21	23	7	9	8	16.6183	26.2534	6.98312	-1.90907	0.000123959	0.00243649	down
LOC112491941	4	1	3	21	24	22	11.2836	3.06044	19.5068	2.67924	0.000124499	0.00244032	up
LOC125418089	0	0	0	7	12	11	4.35846	0	8.71691	5.37794	0.000134522	0.00262224	up
LOC107415332	9	9	11	29	57	40	23.8021	11.0246	36.5796	1.73163	0.00013493	0.00262299	up
LOC107430498	14	11	11	30	64	52	28.0398	13.7023	42.3773	1.63105	0.000143756	0.00278689	up
LOC125422242	16	19	16	52	56	60	34.1467	19.3656	48.9278	1.33659	0.000149432	0.00288051	up
LOC107420289	25	28	30	58	100	92	52.0859	31.5326	72.6393	1.20443	0.000149806	0.00288051	up
LOC112491069	0	0	0	9	10	10	4.22225	0	8.44451	5.33149	0.000152815	0.00291568	up
LOC107432804	10	10	10	32	50	41	23.5777	11.4034	35.7521	1.6495	0.000153683	0.00292328	up
LOC107432937	17	13	16	2	5	3	10.2055	17.5115	2.89953	-2.58926	0.000155823	0.00295605	down
LOC107418519	27	41	36	14	19	15	26.7027	39.4436	13.9618	-1.49816	0.000157898	0.00298547	down
LOC107415014	6	3	4	13	43	33	15.3746	4.96034	25.7888	2.38306	0.000159718	0.00300577	up
LOC112492419	31	37	34	22	9	13	25.8071	38.7332	12.8811	-1.59192	0.000164153	0.00307288	down
LOC107420558	4	6	5	25	34	25	15.0606	5.68891	24.4322	2.10118	0.00016791	0.00313014	up
LOC107426222	11	15	14	2	3	2	8.60724	15.1796	2.03487	-2.89761	0.000168097	0.00313014	down
LOC107429862	3	2	3	13	32	23	11.3852	3.04764	19.7228	2.69785	0.000173566	0.00321505	up
LOC107432142	4	1	2	16	25	22	10.4962	2.67966	18.3128	2.78107	0.000179523	0.00330809	up
LOC107420082	4	3	4	17	30	27	12.8433	4.18798	21.4986	2.36259	0.000181142	0.00332062	up
LOC107428394	4	4	5	19	32	28	13.9488	4.94215	22.9555	2.21682	0.000184396	0.00337154	up
LOC107423627	18	15	15	45	70	50	33.1105	18.2636	47.9573	1.39441	0.000185983	0.0033918	up
LOC107414697	5	5	5	19	34	32	15.1978	5.7017	24.6938	2.11579	0.000188524	0.00341176	up
LOC125418771	5	0	3	20	26	21	11.2831	3.07324	19.4929	2.67631	0.000193624	0.00349512	up
LOC107428867	6	3	5	29	25	26	14.3342	5.34112	23.3273	2.1301	0.000203631	0.00364783	up
LOC125418230	35	24	28	71	109	75	53.6293	33.1393	74.1194	1.16332	0.000204254	0.00364974	up
LOC107423437	58	86	58	48	36	38	56.0984	76.5944	35.6023	-1.107	0.000207265	0.00369422	down
LOC107418476	50	31	42	77	155	126	75.4068	46.8766	103.937	1.15071	0.000208178	0.00370118	up
LOC107411035	41	41	41	15	29	19	32.522	46.754	18.2901	-1.3518	0.000224774	0.00396633	down
LOC107431970	22	19	18	43	84	68	39.5325	22.4442	56.6208	1.33656	0.000226165	0.00398096	up
LOC107409200	1	0	0	8	22	14	6.57009	0.386178	12.754	4.96584	0.000236903	0.00415961	up
LOC107411602	8	6	8	30	41	29	18.7304	8.37597	29.0848	1.79807	0.000239229	0.00419006	up
LOC107426626	20	21	23	10	5	7	15.378	24.3225	6.43338	-1.92176	0.000242856	0.00424309	down
LOC107426827	1	0	0	9	20	14	6.43142	0.386178	12.4767	4.9339	0.000245097	0.00427169	up
LOC107435446	55	55	58	38	24	37	46.385	63.8611	28.9089	-1.14471	0.000246282	0.0042818	down
LOC112492517	49	52	60	35	26	34	44.4529	61.1854	27.7204	-1.14325	0.000247632	0.00429471	down
LOC107426958	8	9	8	26	43	39	20.4409	9.49611	31.3857	1.72511	0.000251622	0.00435325	up
LOC107425335	21	27	24	63	68	78	44.0987	27.3298	60.8676	1.15444	0.000253059	0.00436744	up
LOC107415515	3	3	3	14	29	24	11.4355	3.42102	19.4499	2.50861	0.000255352	0.00439628	up
LOC107409901	14	22	20	4	7	6	13.0877	21.2365	4.93886	-2.10295	0.000259645	0.00445933	down
novel.681	29	39	31	96	74	99	58.0204	37.5652	78.4755	1.06142	0.000262433	0.00449632	up
LOC107419758	36	35	33	18	19	15	27.3414	39.5365	15.1463	-1.38401	0.000274576	0.00469299	down
LOC107406639	39	37	42	19	21	23	31.6072	44.8689	18.3455	-1.2898	0.000279925	0.00476519	down
LOC107429319	25	37	34	86	78	96	56.1018	36.4161	75.7876	1.05599	0.000280147	0.00476519	up
LOC107404976	7	5	6	24	33	31	16.2257	6.85484	25.5965	1.90317	0.000296508	0.00500738	up
LOC107430586	31	31	36	10	22	13	25.1548	37.2545	13.0551	-1.50994	0.000299318	0.0050428	down
LOC107426492	4	1	3	14	28	22	10.8206	3.06044	18.5808	2.60967	0.000301213	0.00506267	up
LOC107423879	13	13	15	40	63	42	28.863	15.586	42.1399	1.43594	0.000303461	0.00508837	up
LOC125418974	11	11	11	30	50	46	24.5798	12.5437	36.6158	1.54649	0.00031082	0.00518717	up
LOC107424923	4	4	3	17	27	26	12.2639	4.18058	20.3472	2.28386	0.000311758	0.00519058	up
LOC107427470	60	67	62	53	20	31	51.1262	71.7957	30.4568	-1.23964	0.000329376	0.00544548	down
LOC107416515	11	8	11	31	44	42	22.7252	11.4236	34.0267	1.57684	0.000333965	0.00550848	up
LOC107407195	12	21	17	5	5	4	11.5138	18.9484	4.07913	-2.21717	0.00033666	0.00554001	down
LOC107409697	46	59	58	38	31	30	45.3784	61.879	28.8777	-1.10075	0.000355762	0.00582725	down
LOC125423597	2	1	1	13	21	16	8.02842	1.52652	14.5303	3.25633	0.000359825	0.00588019	up
LOC107403267	16	12	16	3	4	4	9.97603	16.7519	3.20012	-2.3861	0.000362124	0.00588841	down
LOC107420939	9	7	8	25	41	37	19.5346	9.13552	29.9337	1.71439	0.000362825	0.00588841	up
LOC107429566	24	29	31	13	13	12	21.4861	31.9006	11.0716	-1.52719	0.000367066	0.00594361	down
novel.11	10	14	10	41	37	46	24.5213	12.8969	36.1457	1.48503	0.000378959	0.00612218	up
novel.4	24	69	38	22	15	23	33.5073	49.5012	17.5134	-1.50166	0.000381321	0.0061463	down
LOC107421571	5	6	4	24	25	29	14.2073	5.6943	22.7202	1.99539	0.000390792	0.00628465	up
LOC107416390	26	30	25	58	85	84	48.3851	30.7616	66.0087	1.10165	0.000418493	0.00669968	up
LOC107406337	1	1	1	11	19	17	7.39805	1.14034	13.6558	3.58307	0.000422045	0.00671099	up
LOC107412930	6	7	7	22	35	34	17.0238	7.59621	26.4513	1.80025	0.000461799	0.00727034	up
LOC107434318	39	39	42	30	14	18	31.8777	45.6156	18.1398	-1.3329	0.000462359	0.00727034	down
LOC107424909	3	3	3	22	21	18	10.5995	3.42102	17.7779	2.3776	0.000464281	0.00728437	up
LOC125423292	10	11	11	30	50	40	23.5131	12.1576	34.8686	1.52072	0.000467184	0.0073137	up
LOC107425016	33	35	30	20	14	15	25.7703	37.2357	14.3049	-1.38178	0.000468957	0.00731419	down
LOC107425469	7	3	4	19	32	26	13.8598	5.34652	22.3732	2.07038	0.000469282	0.00731419	up
LOC107428719	11	17	12	2	4	3	8.8888	15.1648	2.6128	-2.53487	0.000472921	0.00735471	down
LOC107418466	19	19	18	42	68	64	35.9289	21.2857	50.5721	1.24934	0.000484112	0.00749579	up
LOC107417198	7	7	7	22	43	30	17.7814	7.98238	27.5804	1.79007	0.000486268	0.00751273	up
LOC107407995	25	29	28	15	9	13	20.9763	31.1444	10.8082	-1.52914	0.000493464	0.00760731	down
LOC107423745	11	12	12	38	49	37	24.6876	13.2979	36.0774	1.44014	0.000500525	0.0076992	up
LOC107429824	41	37	39	24	20	21	31.7279	44.4989	18.957	-1.23146	0.000501602	0.0076992	down
LOC107432258	14	14	11	3	3	3	8.72231	14.8224	2.62219	-2.49907	0.000526299	0.00805503	down
LOC107432290	25	34	33	13	17	15	24.0037	34.9152	13.0922	-1.4149	0.00052706	0.00805503	down
LOC107411938	2	1	2	14	21	15	8.22128	1.9073	14.5353	2.93475	0.000536996	0.00817158	up
LOC107404478	7	8	7	20	43	35	18.4	8.35577	28.4441	1.76798	0.000540456	0.00818976	up
LOC107431858	13	16	17	3	6	4	10.6206	17.4677	3.7736	-2.20791	0.000540506	0.00818976	down
LOC107404638	3	2	3	13	26	20	10.0882	3.04764	17.1288	2.49422	0.000570884	0.00860564	up
LOC125421902	13	7	9	1	1	1	5.96754	11.061	0.874064	-3.66033	0.000571601	0.00860564	down
LOC107425169	27	24	30	9	14	14	20.7838	30.8114	10.7562	-1.5164	0.000573738	0.00861947	down
LOC107410145	31	23	25	53	89	84	47.8769	30.0788	65.675	1.12844	0.000575771	0.00862423	up
LOC107435868	4	2	3	20	19	21	10.4598	3.43382	17.4857	2.35208	0.000576492	0.00862423	up
LOC107429798	0	1	1	17	12	15	6.79859	0.754162	12.843	4.07951	0.00058703	0.00872653	up
LOC107422360	40	45	38	70	136	121	70.8395	46.719	94.96	1.02378	0.00059254	0.00877157	up
LOC107415271	32	30	34	67	101	85	55.0293	36.5057	73.5529	1.01167	0.000605211	0.00892181	up
LOC107428699	15	7	12	2	2	2	7.36193	12.9757	1.74813	-2.89038	0.000613978	0.00903224	down
LOC107427051	12	7	9	0	1	1	5.62639	10.6748	0.577931	-4.19612	0.000635155	0.00932439	down
LOC107409250	28	22	23	52	89	69	44.3981	27.7853	61.0109	1.13653	0.000659867	0.00962726	up
LOC107433522	16	19	20	51	55	57	34.1801	20.8887	47.4714	1.18394	0.000675134	0.00980861	up
LOC107405218	8	11	9	1	1	1	5.74886	10.6236	0.874064	-3.60429	0.000677842	0.00980861	down
LOC107418068	33	52	48	22	27	28	36.4237	50.4372	22.4103	-1.17069	0.00068965	0.00995911	down
LOC107408007	1	1	1	12	16	15	6.82482	1.14034	12.5093	3.45616	0.000721679	0.0103793	up
LOC107433092	16	13	13	32	71	44	29.3151	15.983	42.6471	1.418	0.000735146	0.0105515	up
LOC107422710	10	14	11	27	60	42	25.3538	13.2777	37.43	1.49512	0.000751385	0.010741	up
LOC107427133	41	42	38	23	25	23	33.331	45.985	20.677	-1.15296	0.000764804	0.0108888	down
LOC107433051	8	12	9	2	1	1	6.08361	10.997	1.1702	-3.23785	0.000815027	0.0115112	down
LOC107407915	16	16	16	44	63	43	30.9305	18.2455	43.6156	1.2581	0.000819001	0.0115443	up
novel.152	9	10	8	1	1	1	5.56486	10.2557	0.874064	-3.55296	0.000855655	0.012037	down
LOC107424796	11	11	10	1	3	2	6.95085	12.163	1.73873	-2.80105	0.000891374	0.0124898	down
LOC107432260	42	33	35	67	125	97	62.8986	41.8684	83.9289	1.0049	0.000943918	0.0131999	up
LOC107426895	8	11	8	33	33	34	19.6891	10.2429	29.1353	1.5066	0.000998887	0.0139136	up
LOC107418227	2	2	2	12	19	18	8.26189	2.28068	14.2431	2.64371	0.00100209	0.0139308	up
LOC107423915	12	15	16	5	4	4	10.0599	16.3274	3.79239	-2.10778	0.00105369	0.0145623	down
novel.550	3	2	2	15	19	17	8.75358	2.66686	14.8403	2.47926	0.0010603	0.014617	up
LOC125421677	10	12	11	32	49	34	22.979	12.5309	33.427	1.41567	0.00109175	0.0150004	up
LOC107429087	7	6	7	22	37	26	16.1521	7.609	24.6952	1.70033	0.00114771	0.0156979	up
LOC125420429	9	8	8	0	1	1	5.04342	9.5089	0.577931	-4.03025	0.00116475	0.0158801	down
LOC107403849	58	54	60	49	24	35	48.4959	65.4078	31.584	-1.05198	0.00116875	0.0159039	down
LOC107421702	10	2	6	17	129	66	34.0677	6.89324	61.2422	3.15396	0.00117672	0.0159817	up
LOC107415793	28	19	27	53	96	62	44.7321	28.1883	61.2759	1.12244	0.00117904	0.0159825	up
LOC107420794	2	3	3	12	22	20	9.36027	3.03484	15.6857	2.36898	0.00122032	0.0165105	up
LOC107430897	34	37	35	22	19	20	29.0297	40.2725	17.7868	-1.17977	0.00123032	0.0165988	down
LOC107413035	3	5	5	24	19	23	12.091	4.92935	19.2527	1.96296	0.00123154	0.0165988	up
LOC107403660	4	4	5	21	21	23	11.9399	4.94215	18.9377	1.9383	0.00133731	0.0179222	up
LOC107425346	10	7	8	23	37	36	18.7125	9.5217	27.9033	1.55371	0.00133732	0.0179222	up
LOC107431164	18	19	21	43	61	61	35.0147	22.0419	47.9875	1.12298	0.00142657	0.019046	up
LOC107411876	21	16	17	5	9	7	13.3284	20.5571	6.09966	-1.74977	0.00147195	0.0195413	down
LOC107423522	44	49	54	37	24	33	41.6489	55.8497	27.448	-1.02632	0.00150625	0.0199592	down
LOC107434987	28	32	34	17	16	19	25.4312	35.7078	15.1547	-1.23699	0.00151094	0.019984	down
LOC107431759	5	1	3	15	22	19	9.86476	3.44662	16.2829	2.24804	0.00152133	0.0200839	up
LOC107429680	15	15	16	6	4	6	11.0784	17.4859	4.67091	-1.90611	0.00154196	0.0203183	down
LOC107418948	2	0	1	8	18	14	6.38009	1.15314	11.607	3.34547	0.00154993	0.020373	up
LOC107435126	13	20	18	5	8	6	12.4319	19.342	5.52173	-1.8076	0.00155475	0.020373	down
LOC125421227	8	10	10	2	1	2	6.04622	10.6311	1.46139	-2.86671	0.00161351	0.0211038	down
LOC107412561	25	19	24	4	15	10	17.1425	25.8875	8.39753	-1.61947	0.00162732	0.0212452	down
LOC107425575	5	4	6	21	26	22	12.8947	5.70911	20.0802	1.81616	0.00164825	0.0214789	up
LOC107426777	3	2	3	15	19	17	8.94397	3.04764	14.8403	2.28657	0.0016903	0.021946	up
novel.241	29	34	38	26	10	17	26.9405	38.3638	15.5171	-1.30905	0.00169645	0.0219855	down
LOC107423773	13	9	11	2	3	3	7.4477	12.5693	2.32606	-2.43117	0.00169961	0.0219862	down
LOC107426632	2	1	1	9	17	15	6.71708	1.52652	11.9076	2.96919	0.00171108	0.0220942	up
LOC107422361	19	13	19	34	65	57	32.3653	19.4262	45.3045	1.22408	0.0017152	0.022107	up
LOC107432186	28	25	25	16	9	14	20.5313	29.6671	11.3955	-1.38214	0.00176885	0.0226336	down
LOC107427678	12	10	9	24	46	39	21.7243	11.795	31.6537	1.42615	0.00180611	0.0230271	up
LOC107419819	13	12	11	36	37	42	23.5948	13.6895	33.5002	1.29157	0.00181095	0.0230473	up
LOC107415070	2	0	1	7	21	12	6.37094	1.15314	11.5887	3.34334	0.00182231	0.0231502	up
LOC125423354	3	2	2	12	23	14	8.44606	2.66686	14.2253	2.4189	0.00187779	0.0238123	up
LOC107414365	17	14	15	33	63	46	29.3679	17.5041	41.2318	1.23801	0.0019008	0.023911	up
LOC107411514	18	16	15	9	4	5	11.9526	18.637	5.26812	-1.82618	0.00190895	0.0239499	down
LOC125423990	17	20	18	9	7	7	13.7987	20.8867	6.71072	-1.63966	0.00195864	0.0244379	down
LOC107411128	25	21	27	51	76	66	41.9451	27.7766	56.1136	1.01594	0.0019649	0.0244379	up
LOC107411958	1050	1040	903	602	127	297	719.411	1137.65	301.172	-1.91751	0.00196512	0.0244379	down
LOC107420096	1	2	1	10	18	12	6.56532	1.51372	11.6169	2.93646	0.00198844	0.0246413	up
LOC107419214	2	2	2	9	20	17	7.81546	2.28068	13.3502	2.55081	0.00200472	0.0247996	up
LOC107415904	17	14	16	34	61	47	29.5652	17.8849	41.2456	1.20739	0.00206581	0.0254663	up
LOC107404407	43	36	32	19	25	23	30.8624	42.2324	19.4924	-1.11411	0.00207219	0.0255005	down
LOC107426422	4	4	5	16	29	19	11.7642	4.94215	18.5862	1.91243	0.00209264	0.0257075	up
LOC107415470	1	0	0	7	12	9	4.26035	0.386178	8.13452	4.3165	0.00212735	0.0260435	up
LOC107403528	11	10	13	29	47	36	22.7397	12.9319	32.5475	1.33311	0.00215192	0.0262987	up
LOC107406445	3	2	3	13	21	16	8.78898	3.04764	14.5303	2.25655	0.00221133	0.0269782	up
LOC107431343	15	14	13	38	51	38	26.4561	15.9702	36.942	1.21084	0.00222611	0.0270653	up
LOC107414440	2	2	2	8	21	17	7.81076	2.28068	13.3408	2.54998	0.00223073	0.0270748	up
LOC107404223	1	0	0	6	13	9	4.25565	0.386178	8.12513	4.31517	0.00224224	0.0271617	up
LOC107420764	11	13	13	31	47	39	24.0327	14.0521	34.0133	1.27557	0.00224556	0.0271617	up
LOC125423126	1	1	1	13	13	10	5.8148	1.14034	10.4893	3.20151	0.00227557	0.0274736	up
LOC107414775	9	6	8	22	39	27	17.161	8.76214	25.5599	1.54752	0.00227911	0.0274736	up
LOC107417578	16	16	17	45	48	46	29.5553	18.6262	40.4843	1.12027	0.00230549	0.0277443	up
novel.32	14	19	20	7	8	7	13.2608	20.1164	6.40519	-1.65124	0.00233457	0.0280466	down
LOC107423167	18	17	20	11	2	8	13.5374	20.9143	6.16049	-1.76815	0.00234788	0.0281586	down
LOC125421393	9	11	10	3	2	2	6.71744	11.3906	2.04426	-2.48103	0.00235261	0.0281677	down
LOC107412286	23	23	19	63	59	50	37.4191	24.7047	50.1336	1.02083	0.00237844	0.0284287	up
LOC107411692	18	21	23	4	13	10	15.6871	23.5502	7.82405	-1.58627	0.00238759	0.02849	down
LOC107421730	25	24	22	11	14	11	18.7339	26.9928	10.4749	-1.36463	0.00246054	0.0293111	down
LOC107417141	3	3	3	13	22	17	9.26463	3.42102	15.1082	2.144	0.00246531	0.0293185	up
novel.697	3	2	2	15	15	16	8.03451	2.66686	13.4022	2.33169	0.00247984	0.0294419	up
LOC107412897	19	21	18	10	7	9	14.8108	22.0325	7.58924	-1.53935	0.00252462	0.0298234	down
LOC107409956	5	7	7	14	37	30	15.3505	7.21003	23.491	1.70427	0.00253088	0.0298475	up
LOC107419677	7	7	7	20	31	30	15.7649	7.98238	23.5473	1.56162	0.00254431	0.0299062	up
LOC107432755	7	6	5	24	23	26	14.0603	6.84744	21.2732	1.63611	0.0025505	0.0299292	up
LOC125420551	2	1	1	11	15	12	6.28968	1.52652	11.0528	2.86123	0.00257954	0.0302199	up
LOC125422405	10	6	8	21	35	33	17.5062	9.14832	25.864	1.50262	0.00265282	0.0309758	up
LOC107403709	31	46	40	27	24	22	32.8309	44.3783	21.2836	-1.06152	0.00265846	0.0309905	down
LOC107430000	10	8	10	1	3	2	6.19769	10.6566	1.73873	-2.60991	0.00267013	0.0310754	down
novel.293	18	24	23	13	8	10	16.8629	24.6703	9.05557	-1.44851	0.00271682	0.0315669	down
LOC107431601	13	15	14	6	4	5	10.1658	15.952	4.37972	-1.86705	0.0027765	0.0321693	down
LOC107416451	18	12	15	30	56	51	28.4678	17.1435	39.7922	1.21742	0.00279714	0.0323408	up
LOC107426122	10	11	9	20	46	39	20.9326	11.396	30.4691	1.41975	0.00287182	0.0330961	up
LOC107424870	20	17	17	5	11	7	13.6087	20.5443	6.67313	-1.61878	0.00288465	0.0331899	down
LOC107409504	20	15	21	5	12	7	14.1403	21.3207	6.95987	-1.61104	0.00294605	0.0336773	down
LOC107418172	37	45	34	24	24	26	32.7986	44.0373	21.5599	-1.03097	0.00298092	0.0339662	down
LOC107425282	32	39	39	15	28	24	30.6147	41.77	19.4593	-1.10058	0.00302994	0.0344594	down
LOC107428635	22	19	18	35	82	54	36.0229	22.4442	49.6016	1.1458	0.00309621	0.0351102	up
LOC107423907	2	3	2	12	17	16	7.87065	2.65406	13.0872	2.30016	0.00310915	0.0351744	up
LOC107411251	6	9	9	2	1	1	5.13736	9.10453	1.1702	-2.96507	0.00311495	0.0351744	down
LOC107414298	8	7	7	22	29	30	15.9673	8.36856	23.5661	1.49493	0.00317513	0.0357758	up
LOC125420726	64	57	52	53	18	37	48.7146	65.7988	31.6305	-1.05869	0.00326711	0.0367537	down
LOC125420940	10	5	7	1	1	1	4.63411	8.39416	0.874064	-3.26208	0.0034106	0.0380679	down
LOC107413892	16	16	18	38	53	48	29.7172	19.007	40.4274	1.0896	0.00347526	0.0387259	up
LOC125418411	22	22	24	14	10	11	18.0327	25.8491	10.2164	-1.34056	0.00354912	0.0394248	down
LOC107420290	21	13	15	5	9	6	12.2419	18.6754	5.80846	-1.68131	0.0035712	0.0396078	down
LOC107433079	19	17	20	33	79	51	34.288	21.3005	47.2755	1.15194	0.0035785	0.0396267	up
LOC107422713	1	1	1	11	10	12	5.37975	1.14034	9.61916	3.07643	0.00376261	0.041342	up
LOC107425568	16	21	20	45	55	51	32.7915	21.6355	43.9474	1.02184	0.00379944	0.0416819	up
LOC107428682	3	3	3	5	36	17	10.0873	3.42102	16.7535	2.29415	0.0038504	0.0420601	up
LOC107411673	11	4	7	8	66	32	19.5094	8.40696	30.6119	1.86888	0.00395578	0.0429971	up
LOC107430297	0	0	0	1	52	27	11.5344	0	23.0687	6.78137	0.00399658	0.0433739	up
LOC107423818	2	1	1	8	15	13	5.99108	1.52652	10.4556	2.78151	0.00401194	0.0434739	up
LOC107428658	8	10	10	2	3	2	6.33296	10.6311	2.03487	-2.38375	0.00402532	0.0435523	down
LOC107420267	11	11	11	30	38	34	21.1122	12.5437	29.6806	1.24315	0.0041482	0.0447449	up
novel.833	7	8	6	1	1	1	4.42452	7.97498	0.874064	-3.19018	0.00418356	0.0450577	down
LOC107423967	18	18	22	8	11	9	15.0966	22.0493	8.14392	-1.43564	0.00422739	0.0453417	down
LOC107426973	3	2	3	13	19	14	8.21105	3.04764	13.3745	2.13677	0.00422916	0.0453417	up
LOC125424006	12	10	12	35	38	31	21.6125	12.9373	30.2877	1.22826	0.00426183	0.0456228	up
LOC107415147	22	23	23	14	10	12	18.1746	25.8417	10.5076	-1.29968	0.00438261	0.0467742	down
LOC107420609	14	14	14	7	3	6	10.3225	15.9648	4.68031	-1.77345	0.00439364	0.0468213	down
LOC125420942	5	9	7	1	1	1	4.41543	7.95679	0.874064	-3.18787	0.00440689	0.046892	down
LOC107404768	19	24	21	11	12	10	16.9526	24.2949	9.61025	-1.33836	0.00446823	0.0474031	down
LOC107423780	6	3	5	13	29	21	11.8107	5.34112	18.2802	1.77967	0.0044848	0.0475067	up
novel.1056	5	6	5	15	27	24	12.6238	6.07508	19.1726	1.65834	0.00450801	0.0476812	up
LOC107424276	16	15	17	34	61	41	28.8757	18.2529	39.4984	1.11512	0.00468209	0.0490886	up
LOC107417028	11	21	13	6	6	6	11.1417	17.0391	5.24439	-1.70181	0.00468431	0.0490886	down
LOC107429826	3	2	3	14	17	14	8.07238	3.04764	13.0971	2.10616	0.00476493	0.049803	up
