# Supplementary material for: Integrated transcriptome and metabolome analyses reveal key genes regulating jujuboside biosynthesis in Ziziphus jujuba var. spinosa
Source: Front Plant Sci. 2026 Jan 8;16:1708851. doi: 10.3389/fpls.2025.1708851 (PMC12823797; doi:10.3389/fpls.2025.1708851)
Supplement: Supplementary Table 6 — Data sets of Different expression genes in No. 3–45 DAF vs No. 3–65 DAF group. [file Table6.xlsx]

## Sheet: No.3_45th_DAF vs No.3_65th_DAF
Supplemental Table 6. Data sets of Different expression genes in No. 3 45 DAF vs No. 3 65 DAF group
Index	No.3_45th_DAF_1_FPKM	No.3_45th_DAF_2_FPKM	No.3_45th_DAF_3_FPKM	No.3_65th_DAF_1_FPKM	No.3_65th_DAF_2_FPKM	No.3_65th_DAF_3_FPKM	baseMean	No.3_45th_DAF	No.3_65th_DAF	No.3_45th_DAF vs No.3_65th_DAF log2FoldChange	No.3_45th_DAF vs No.3_65th_DAF pvalue	No.3_45th_DAF vs No.3_65th_DAF padj	No.3_45th_DAF vs No.3_65th_DAF regulated
LOC107433142	154	120	164	1634	1359	1793	1103.17	110.321	2096.02	4.24801	6.9318e-142	6.2102e-138	up
LOC107416647	253	189	224	1608	1371	1460	1055.71	167.743	1943.68	3.53461	9.20075e-133	4.12147e-129	up
LOC107430878	462	387	411	3360	2812	3558	2289.21	317.321	4261.1	3.74725	5.7148e-132	1.70663e-128	up
LOC107431050	1607	2266	1840	17	8	10	726.737	1438.22	15.2558	-6.55247	2.56907e-109	5.75408e-106	down
LOC107421937	65	38	62	486	417	471	321.642	41.5672	601.716	3.85606	9.09018e-99	1.62878e-95	up
LOC107424572	619	541	627	4551	3362	3659	2755.69	450.047	5061.33	3.49142	1.22614e-98	1.83083e-95	up
LOC107413871	82	51	70	798	540	602	449.54	51.1361	847.943	4.05202	3.75415e-90	4.80478e-87	up
LOC107409403	214	138	156	985	873	1008	691.713	127.956	1255.47	3.29464	2.32675e-84	2.60567e-81	up
LOC107414981	1213	2457	1768	25	27	29	702.095	1368.66	35.5314	-5.26824	3.73056e-81	3.71356e-78	down
LOC125419106	63	30	52	565	393	514	340.145	36.5327	643.757	4.13985	4.79243e-78	4.29354e-75	up
LOC107434450	84	50	63	447	351	377	281.892	49.6245	514.16	3.37363	1.8323e-73	1.49232e-70	up
LOC107417637	563	618	662	33	44	31	255.758	464.084	47.4315	-3.29266	2.07811e-66	1.55148e-63	down
LOC107420908	230	154	214	849	720	737	580.119	150.633	1009.61	2.7449	2.00362e-63	1.38081e-60	up
LOC107423167	11	2	8	357	216	264	185.436	5.29346	365.578	6.11169	1.10486e-61	7.07028e-59	up
novel.626	1046	1220	1095	2974	3219	3270	2498.53	846.237	4150.82	2.29422	2.36386e-61	1.41186e-58	up
LOC107412000	1042	959	821	2839	2613	3019	2211.23	710.607	3711.84	2.38502	2.44658e-60	1.36993e-57	up
LOC107430576	48	39	41	204	183	210	146.889	32.2362	261.541	3.02055	1.79336e-57	9.45098e-55	up
LOC107424480	178	119	169	658	522	670	463.627	117.384	809.87	2.78672	1.9722e-57	9.81609e-55	up
LOC107434304	20669	55943	41864	1	1	1	14908.5	29815.6	1.3151	-14.469	3.1201e-57	1.47121e-54	down
LOC107431041	603	1318	771	12	7	9	344.83	677.432	12.2275	-5.78831	2.30563e-55	1.03281e-52	down
LOC125419146	63	45	50	206	239	247	171.746	39.7951	303.696	2.93166	5.59247e-55	2.38585e-52	up
LOC107433699	22	19	21	172	141	175	114.642	15.6142	213.671	3.77496	7.65795e-55	3.11853e-52	up
LOC107424458	57	25	42	298	228	312	199.019	31.2426	366.794	3.55403	2.17395e-54	8.46801e-52	up
LOC107410485	437	691	584	7	7	6	219.869	430.971	8.76558	-5.61976	2.87516e-52	1.07327e-49	down
LOC107406889	43	20	31	195	201	176	137.223	23.6829	250.762	3.40477	4.2333e-52	1.51705e-49	up
LOC107417028	6	6	6	175	154	155	108.246	4.53264	211.96	5.54759	1.29745e-49	4.47071e-47	up
LOC107426817	98	151	111	438	360	457	320.078	90.6196	549.536	2.60029	1.75177e-49	5.81263e-47	up
LOC107413362	386	417	336	1063	972	822	769.006	286.778	1251.23	2.12538	3.99153e-48	1.27715e-45	up
LOC107434664	73	46	56	355	219	293	211.453	44.081	378.825	3.10406	1.92896e-47	5.95916e-45	up
LOC107413679	59	42	49	209	169	190	143.204	37.7808	248.627	2.71894	1.62101e-46	4.84087e-44	up
LOC107411050	87	62	89	283	282	231	204.395	59.9497	348.84	2.54094	1.73216e-46	5.00595e-44	up
LOC107420012	341	226	287	777	783	796	623.994	215.112	1032.88	2.26354	4.48063e-46	1.25444e-43	up
LOC112490449	142	109	140	368	313	326	269.693	98.4815	440.905	2.16295	4.71718e-46	1.28064e-43	up
LOC107431610	61	56	67	201	180	199	150.207	46.339	254.075	2.45525	7.56244e-46	1.9927e-43	up
LOC107431250	156	97	104	485	374	505	343.484	89.9226	597.045	2.73136	2.70791e-45	6.93146e-43	up
LOC107407239	90	74	77	218	212	232	175.434	60.6942	290.174	2.25729	2.15979e-44	5.37488e-42	up
LOC107419769	43	28	34	178	140	164	118.7	26.4481	210.952	2.99648	4.61861e-44	1.11833e-41	up
LOC107422193	924	601	780	2495	2128	2369	1821.2	580.611	3061.79	2.39878	6.48997e-44	1.5301e-41	up
LOC107419762	358	260	268	767	692	816	609.947	223.147	996.748	2.15931	1.40704e-43	3.23222e-41	up
LOC107422161	77	77	83	228	198	255	179.004	59.6816	298.326	2.32171	1.51718e-43	3.39811e-41	up
LOC107413540	302	537	433	10	7	8	165.556	320.182	10.9307	-4.86981	3.99431e-43	8.72805e-41	down
LOC107420074	1275	759	907	4708	4239	5275	3486.19	740.831	6231.55	3.07239	5.51729e-43	1.17689e-40	up
LOC112493413	119	102	107	249	292	309	227.839	82.6029	373.075	2.17477	5.07575e-42	1.05753e-39	up
LOC107411320	1002	937	828	1731	1708	1613	1455.49	696.759	2214.23	1.66806	7.24923e-42	1.47604e-39	up
LOC107425762	53315	39498	42991	107360	107896	114811	89455.9	34203.7	144708	2.08092	3.29883e-41	6.5676e-39	up
LOC107427215	661	291	422	3121	2441	3319	2117.01	346.177	3887.83	3.48943	4.52705e-41	8.81693e-39	up
LOC112491403	37	26	36	157	127	157	109.004	24.9369	193.071	2.95347	5.32852e-41	1.01571e-38	up
LOC107424211	65	47	63	176	172	189	139.736	44.0793	235.393	2.41701	1.02143e-39	1.90647e-37	up
LOC107433369	88	87	104	284	210	295	207.769	70.2615	345.276	2.29741	4.76595e-39	8.7139e-37	up
LOC107424807	848	716	890	1494	1578	1673	1349.56	618.055	2081.06	1.75148	7.61848e-39	1.36508e-36	up
LOC107417776	1052	1210	1171	187	211	194	562.063	864.401	259.725	-1.73527	1.09748e-38	1.92791e-36	down
LOC107417839	187	163	158	392	345	320	295.383	127.929	462.837	1.85544	2.59043e-38	4.46301e-36	up
LOC107405138	307	261	295	7	6	6	112.831	217.343	8.3189	-4.70621	3.90103e-38	6.59421e-36	down
LOC107409492	89	56	71	225	189	244	171.294	54.4092	288.18	2.40546	5.91693e-37	9.81662e-35	up
LOC107425879	110	120	100	244	219	260	199.924	83.0882	316.76	1.9307	2.89753e-36	4.71982e-34	up
LOC107410360	393	496	469	46	61	53	206.095	341.914	70.2756	-2.28445	4.79189e-36	7.66616e-34	down
LOC107431109	67	53	57	158	163	188	133.9	44.5777	223.223	2.3239	7.69929e-36	1.21014e-33	up
LOC107432342	220	198	184	508	368	421	359.421	151.596	567.246	1.90419	1.14894e-35	1.77472e-33	up
LOC107417610	37	16	27	153	116	141	99.7793	20.1567	179.402	3.15488	3.94832e-35	5.99542e-33	up
LOC125423428	552	367	462	1129	1068	976	869.009	347.856	1390.16	1.99876	1.20364e-34	1.79723e-32	up
LOC107420184	241	446	318	6	5	5	129.978	252.952	7.0038	-5.17325	1.79855e-34	2.64151e-32	down
LOC107419594	1043	960	840	1553	1592	1656	1410.5	715.9	2105.1	1.55602	6.1931e-34	8.94904e-32	up
LOC125421190	3	2	3	213	112	152	105.085	2.01521	208.155	6.69201	3.74894e-33	5.33123e-31	up
LOC107435591	625	650	664	120	128	119	324.603	488.26	160.945	-1.60159	6.86524e-33	9.61026e-31	down
LOC107418767	25	10	16	106	95	119	76.5295	12.8502	140.209	3.44838	4.76031e-32	6.56117e-30	up
LOC107422547	324	312	353	44	45	38	152.365	249.061	55.6703	-2.16175	7.20519e-32	9.7805e-30	down
LOC107418255	620	964	675	85	91	91	342.863	568.622	117.104	-2.28012	1.02293e-31	1.36782e-29	down
LOC107432351	439	371	439	738	712	635	614.08	314.562	913.598	1.53828	2.00973e-31	2.64782e-29	up
LOC107423847	79	55	62	165	157	180	134.694	49.367	220.02	2.15615	3.09157e-31	4.01411e-29	up
LOC107414097	195	281	253	7	5	5	95.4808	183.529	7.4321	-4.62309	3.28764e-31	4.20771e-29	down
LOC107431962	460	820	753	59	67	66	298.01	511.774	84.2452	-2.6035	6.49765e-31	8.19894e-29	down
LOC107432247	733	1380	1195	113	90	113	485.51	832.687	138.333	-2.58928	1.13028e-30	1.40641e-28	down
LOC107424585	133	89	123	316	239	258	221.277	86.9033	355.65	2.0336	2.38088e-30	2.92196e-28	up
LOC107412816	147	145	140	274	229	271	223.85	108.783	338.917	1.63983	2.53668e-30	3.0711e-28	up
LOC107434609	203	518	427	3	4	4	146.881	288.93	4.8321	-5.90482	3.15687e-30	3.77099e-28	down
LOC107415492	23	20	26	99	94	103	73.5501	17.3781	129.722	2.90024	5.23025e-30	6.1655e-28	up
LOC107421274	391	270	362	673	639	711	572.141	257.681	886.6	1.78276	5.48075e-30	6.37689e-28	up
LOC107412846	1451	1038	1115	2719	2304	2514	2103.94	907.72	3300.16	1.86226	6.67927e-30	7.67175e-28	up
LOC107425961	2424	1593	2065	5869	5549	5984	4579	1532	7626	2.31552	8.93333e-30	1.01308e-27	up
LOC107429605	26	26	21	163	90	115	89.5044	18.3808	160.628	3.1286	1.06135e-29	1.18858e-27	up
LOC107406767	816	747	868	1821	1390	1321	1297.22	612.222	1982.22	1.69512	1.08881e-29	1.1958e-27	up
LOC107422160	13	12	11	89	85	78	59.7406	9.06536	110.416	3.60653	1.09888e-29	1.1958e-27	up
LOC107419883	120	83	81	228	215	205	177.721	71.5288	283.913	1.98905	1.10784e-29	1.1958e-27	up
LOC107435297	197	366	300	13	15	16	118.269	217.228	19.31	-3.49323	1.25401e-29	1.33746e-27	down
LOC107411536	99	89	101	202	182	182	160.348	72.7816	247.914	1.76853	2.34855e-29	2.47537e-27	up
LOC107432648	157	141	168	352	276	267	254.458	117.36	391.557	1.73886	5.01985e-29	5.22939e-27	up
LOC107407730	49	34	46	128	120	127	98.4064	32.4935	164.319	2.33859	6.41002e-29	6.60085e-27	up
LOC125423384	100	95	104	194	178	197	162.3	75.2969	249.303	1.7274	8.37586e-29	8.5272e-27	up
LOC107404927	22	17	19	101	78	102	68.7997	14.6077	122.992	3.07448	1.97165e-28	1.98472e-26	up
LOC107435434	438	417	400	599	569	572	539.245	316.029	762.462	1.27064	2.72996e-28	2.71753e-26	up
LOC107431015	1206	1301	1472	3121	2261	2471	2218.09	1001.98	3434.21	1.77719	4.19948e-28	4.13441e-26	up
LOC107405565	54	31	48	136	125	131	102.623	33.5054	171.74	2.35821	1.10843e-27	1.07939e-25	up
LOC107426633	696	565	573	1099	883	1037	891.702	461.879	1321.53	1.51675	4.04935e-27	3.90087e-25	up
LOC107431408	4289	3896	4540	8505	8158	9137	7256.38	3204.68	11308.1	1.81911	5.42919e-27	5.17448e-25	up
LOC107426813	307	469	456	53	49	45	187.279	310.166	64.3926	-2.2678	6.37139e-27	6.00856e-25	down
LOC107405478	364	440	477	65	61	75	205.325	322.554	88.0961	-1.87249	1.72409e-26	1.60897e-24	down
LOC107410563	20	17	21	122	75	88	69.5459	14.6076	124.484	3.09255	4.27898e-26	3.9521e-24	up
LOC125423992	16	16	15	79	86	75	58.547	11.8349	105.259	3.15243	4.82683e-26	4.41261e-24	up
LOC107405517	150	222	198	7	5	7	75.9051	143.498	8.31235	-4.10761	9.55218e-26	8.64424e-24	down
LOC107409131	119	99	119	196	192	227	177.246	84.8751	269.617	1.66745	2.14382e-25	1.92065e-23	up
LOC107430456	13	12	13	76	67	77	52.9686	9.5696	96.3677	3.33231	6.08669e-25	5.39908e-23	up
LOC107432122	180	264	250	3	3	2	89.1131	174.721	3.50518	-5.6392	7.993e-25	7.02052e-23	down
LOC107433250	202	153	189	325	275	307	267.084	137.017	397.152	1.5357	8.70457e-25	7.57129e-23	up
LOC107426715	176	132	152	278	276	240	231.919	115.858	347.98	1.58673	1.0787e-24	9.2924e-23	up
LOC107430677	11	9	9	78	59	75	50.037	7.30337	92.7706	3.66777	1.69683e-24	1.4478e-22	up
LOC107424261	471	343	342	673	644	769	602.754	291.146	914.361	1.65103	1.85868e-24	1.57094e-22	up
LOC107403456	818	583	805	1511	1263	1230	1154.16	555.661	1752.67	1.65737	2.06465e-24	1.72638e-22	up
LOC107431284	12	6	7	79	58	78	50.1853	6.29799	94.0726	3.90188	2.08114e-24	1.72638e-22	up
LOC107431672	296	247	256	435	477	378	383.481	201.221	565.742	1.49123	2.68096e-24	2.20355e-22	up
LOC107403594	67	40	46	158	115	147	111.139	38.5399	183.737	2.25406	3.85061e-24	3.13615e-22	up
LOC125424116	107	86	81	177	189	162	150.267	69.0035	231.531	1.74626	4.08295e-24	3.29542e-22	up
LOC107435839	187	470	351	2	2	2	128.155	253.68	2.6302	-6.59213	4.61349e-24	3.69038e-22	down
LOC112492285	59	36	47	136	109	126	99.081	35.7699	162.392	2.18343	1.21953e-23	9.66883e-22	up
LOC107414696	192	344	276	25	25	22	117.974	204.392	31.5571	-2.69548	1.55435e-23	1.22153e-21	down
LOC107411161	218	161	172	299	287	323	268.596	138.775	398.418	1.52157	2.96994e-23	2.31371e-21	up
LOC107420476	512	945	824	90	94	108	351.123	574.179	128.068	-2.16491	9.77467e-23	7.54925e-21	down
LOC107432438	51044	30625	37662	91501	97914	86754	75583.8	30059.3	121108	2.01041	1.01088e-22	7.74054e-21	up
LOC107410991	5	6	6	67	53	68	43.2894	4.28043	82.2984	4.26538	1.05949e-22	8.04405e-21	up
LOC107407345	814	920	1024	162	203	193	469.748	694.491	245.004	-1.50393	1.09525e-22	8.24568e-21	down
LOC107430241	169	196	215	14	24	15	84.6826	146.047	23.3183	-2.65098	1.9984e-22	1.49198e-20	down
LOC107404689	382	733	636	1	1	1	221.036	440.757	1.3151	-8.38911	2.25225e-22	1.66759e-20	down
LOC107434701	176	169	167	250	232	244	223.512	128.93	318.094	1.30297	4.77549e-22	3.50685e-20	up
LOC107423234	4	1	2	120	57	78	56.4752	1.76418	111.186	5.98017	4.99453e-22	3.63788e-20	up
LOC107417440	23	10	16	84	68	77	56.2933	12.3458	100.241	3.02235	9.85806e-22	7.12245e-20	up
LOC125422251	23	20	24	73	84	77	59.7751	16.8739	102.676	2.60477	2.50806e-21	1.79757e-19	up
LOC107433375	1970	1343	1427	3193	2803	3447	2665.29	1193.87	4136.7	1.79286	3.15292e-21	2.24183e-19	up
LOC107417423	119	173	158	5	5	5	59.9328	113.29	6.5755	-4.1072	4.96121e-21	3.4998e-19	down
LOC107408088	7	7	7	69	46	65	41.998	5.28808	78.7079	3.89656	8.37609e-21	5.86261e-19	up
LOC107426959	216	375	341	34	38	39	141.659	234.617	48.7007	-2.26917	9.94775e-21	6.90867e-19	down
LOC107431965	243	267	254	337	324	321	311.356	192.372	430.34	1.16155	1.32254e-20	9.11435e-19	up
LOC107423112	443	575	591	86	114	97	267.784	405.121	130.447	-1.63613	1.44034e-20	9.85039e-19	down
LOC107415064	125	109	136	192	189	188	171.292	93.1855	249.399	1.42029	2.31599e-20	1.57189e-18	up
LOC107418636	62	36	42	111	118	112	92.4045	35.2659	149.543	2.08417	3.18932e-20	2.14836e-18	up
LOC107428305	78	60	69	145	118	132	112.521	52.1352	172.908	1.73037	4.03419e-20	2.69719e-18	up
LOC107432484	568	713	524	969	817	1067	851.989	454.407	1249.57	1.45939	5.87999e-20	3.90213e-18	up
LOC107423351	68	72	71	116	146	138	114.383	53.1307	175.635	1.724	6.35169e-20	4.18417e-18	up
LOC107422148	142	190	188	17	18	16	76.6433	130.923	22.3633	-2.55017	6.76011e-20	4.42072e-18	down
LOC107414521	324	433	411	77	78	63	194.808	294.068	95.5477	-1.62199	8.66018e-20	5.62221e-18	down
LOC107424670	8	8	9	57	57	53	39.7479	6.29564	73.2002	3.53939	9.30379e-20	5.99659e-18	up
LOC107406389	216	434	272	29	33	33	136.861	232.036	41.6851	-2.47766	1.41978e-19	9.08557e-18	down
LOC107409182	73	44	65	122	133	123	105.822	45.8479	165.796	1.85438	8.74845e-19	5.55868e-17	up
LOC107423898	176	299	225	1	2	1	88.9799	176.198	1.76178	-6.65103	1.30393e-18	8.22669e-17	down
LOC107429014	174	257	190	25	27	25	95.0468	156.323	33.7709	-2.21147	1.3696e-18	8.58058e-17	down
LOC107432130	228	172	231	321	280	347	287.106	158.934	415.277	1.38585	1.98662e-18	1.23598e-16	up
LOC107418224	8	10	8	51	56	51	37.9246	6.54574	69.3035	3.40368	3.28495e-18	2.02964e-16	up
LOC107408840	114	186	154	10	11	12	64.3815	114.285	14.4779	-2.98193	3.3947e-18	2.08309e-16	down
LOC125423963	27	19	22	72	69	71	55.0172	17.1274	92.9071	2.43969	3.80471e-18	2.3188e-16	up
LOC107413633	122	184	165	2	2	2	60.602	118.574	2.6302	-5.49493	4.40242e-18	2.66495e-16	down
LOC107422106	97	277	177	7	7	8	74.1467	138.648	9.64583	-3.8459	5.97698e-18	3.59381e-16	down
LOC107418519	14	19	15	312	99	243	148.442	12.0838	284.801	4.55894	6.36536e-18	3.80182e-16	up
LOC107421990	15	11	11	61	57	52	41.896	9.31866	74.4733	2.99885	9.58957e-18	5.6896e-16	up
LOC107424308	106	145	106	5	6	5	48.4461	89.87	7.02218	-3.67969	4.142e-17	2.44132e-15	down
LOC107418697	132	141	128	12	14	13	59.0421	100.97	17.1147	-2.56214	4.27027e-17	2.48144e-15	down
LOC107425761	43137	31290	44566	68240	73597	64216	60168.5	29972.8	90364.2	1.5921	4.27594e-17	2.48144e-15	up
LOC107433192	132	136	142	186	174	212	176.968	103.244	250.692	1.27983	4.29315e-17	2.48144e-15	up
LOC107427482	115	164	156	13	15	12	63.5333	109.517	17.5495	-2.64288	5.09805e-17	2.92779e-15	down
LOC107428172	103	137	115	3	3	3	46.6594	89.3735	3.9453	-4.50209	7.26481e-17	4.14557e-15	down
LOC107413992	110	157	140	12	11	12	58.8994	102.464	15.3345	-2.74007	9.10762e-17	5.16425e-15	down
LOC107424252	66	52	52	99	103	118	91.5789	42.8137	140.344	1.71254	2.04236e-16	1.15079e-14	up
LOC125423526	10	5	7	52	42	49	34.0703	5.54247	62.5981	3.49846	2.36506e-16	1.32428e-14	up
LOC107434238	101	215	128	2	2	2	57.1818	111.733	2.6302	-5.40922	3.41837e-16	1.90218e-14	down
LOC107429680	6	4	6	50	40	43	31.1189	4.03041	58.2074	3.85314	3.64718e-16	2.01698e-14	up
LOC107432456	193	332	294	43	40	42	130.469	206.169	54.7692	-1.91232	4.90985e-16	2.69861e-14	down
LOC107412775	152	192	147	20	24	21	76.0698	123.611	28.5288	-2.11685	5.12315e-16	2.79868e-14	down
LOC107431116	224	269	248	51	51	49	126.38	186.569	66.1899	-1.4953	5.17104e-16	2.80772e-14	down
LOC107412008	33	30	32	72	92	69	63.1122	23.924	102.3	2.09546	1.01024e-15	5.45223e-14	up
LOC107414952	25	24	24	74	68	58	52.9891	18.3828	87.5954	2.25281	1.13862e-15	6.10832e-14	up
LOC107414108	3716	3462	3856	5695	5288	4739	4832.83	2778.73	6886.94	1.30945	1.15705e-15	6.17024e-14	up
LOC125422774	298	613	510	75	67	73	225.925	357.671	94.1789	-1.92501	1.23424e-15	6.54294e-14	down
LOC107430316	87	107	82	142	130	149	126.975	69.4849	184.465	1.40852	1.25633e-15	6.62086e-14	up
LOC107419806	285	450	356	61	74	69	182.092	274.634	89.5489	-1.61781	1.30764e-15	6.85097e-14	down
LOC107410511	939	1595	1028	219	241	190	590.798	896.526	285.07	-1.6532	1.5507e-15	8.03132e-14	down
LOC107405308	182	342	220	0	0	0	93.6243	187.249	0	-9.5966	1.55086e-15	8.03132e-14	down
LOC107433800	135	228	197	25	20	25	85.8067	140.969	30.6441	-2.20088	1.64074e-15	8.44795e-14	down
LOC125424354	83	176	110	3	5	4	49.0705	92.8622	5.27878	-4.14122	1.94236e-15	9.94376e-14	down
LOC107425197	541	817	549	122	126	140	325.084	480.017	170.151	-1.49657	2.08492e-15	1.06129e-13	down
LOC125423636	180	267	202	36	36	33	104.698	163.373	46.0232	-1.82797	2.20525e-15	1.1162e-13	down
LOC107410940	300	237	295	60	62	49	142.255	209.551	74.958	-1.4833	2.45065e-15	1.23345e-13	down
LOC107407566	319	422	322	463	428	462	430.212	267.606	592.818	1.14745	2.49401e-15	1.24826e-13	up
LOC125421820	0	0	0	140	45	88	59.3967	0	118.793	9.74075	2.54259e-15	1.2655e-13	up
LOC107426553	135	147	152	19	20	20	67.5787	109.284	25.8737	-2.07923	2.92376e-15	1.44718e-13	down
novel.401	48	42	49	107	73	107	80.2677	35.0065	125.529	1.84329	2.99248e-15	1.47306e-13	up
LOC107427470	53	20	31	88	97	109	77.5982	26.2049	128.992	2.29941	3.03112e-15	1.48392e-13	up
LOC107432728	461	568	553	649	612	585	603.564	398.322	808.805	1.02187	3.47395e-15	1.69147e-13	up
LOC107414763	364	384	307	412	453	412	412.883	265.631	560.135	1.07608	4.69727e-15	2.27475e-13	up
LOC107430207	18	11	16	60	55	49	41.5836	11.3359	71.8313	2.6643	4.78492e-15	2.30474e-13	up
LOC107410674	96	98	83	142	134	127	123.158	69.7468	176.569	1.3401	5.08412e-15	2.43576e-13	up
LOC107430462	188	135	164	242	220	204	207.183	122.663	291.703	1.25012	5.7316e-15	2.73135e-13	up
LOC107418476	77	155	126	7	4	6	48.7676	90.1096	7.42555	-3.59766	5.88053e-15	2.78749e-13	down
LOC107422548	125	97	100	4	1	2	42.0679	81.0958	3.04012	-4.72562	5.93199e-15	2.79709e-13	down
LOC107409105	51	51	46	89	85	100	78.6827	37.2668	120.099	1.68813	6.1118e-15	2.86197e-13	up
LOC107405500	115	122	131	11	15	13	54.9002	92.6673	17.1331	-2.43787	6.13348e-15	2.86197e-13	down
LOC107433636	122	193	142	18	15	19	68.9035	115.035	22.7719	-2.33618	7.04479e-15	3.27017e-13	down
LOC107415764	73	150	125	5	5	5	47.0843	87.5931	6.5755	-3.73605	8.89753e-15	4.10892e-13	down
LOC107405392	564	430	423	669	666	554	592.359	356.87	827.848	1.21399	9.28979e-15	4.26806e-13	up
LOC107413529	556	686	499	120	134	151	308.004	438.298	177.709	-1.303	9.59967e-15	4.38793e-13	down
LOC107429336	1621	2267	1582	327	453	328	931.856	1376.95	486.759	-1.50055	1.04692e-14	4.76108e-13	down
LOC107411703	183	285	194	35	34	36	106.327	166.632	46.022	-1.85648	1.1707e-14	5.29711e-13	down
LOC107428378	633	608	697	169	196	160	359.201	488.051	230.351	-1.08379	1.55555e-14	7.00311e-13	down
LOC107415554	129	123	135	180	153	169	158.637	97.4578	219.816	1.17393	1.58069e-14	7.08072e-13	up
LOC107415385	116	143	110	158	188	172	160.123	92.8983	227.348	1.2904	1.65751e-14	7.38787e-13	up
LOC107426895	33	33	34	86	69	67	61.1622	25.1816	97.1428	1.9485	1.71051e-14	7.58635e-13	up
LOC107425032	323	280	264	68	69	63	153.003	218.334	87.6729	-1.31656	1.72024e-14	7.59192e-13	down
LOC107413815	5	3	4	50	30	42	28.1617	3.02285	53.3005	4.14169	1.76336e-14	7.74409e-13	up
LOC107418034	209	193	241	251	262	289	256.833	161.937	351.728	1.11882	1.85606e-14	8.11145e-13	up
LOC107421625	169	449	278	4	0	2	114.028	225.462	2.59345	-6.42873	2.20206e-14	9.57684e-13	down
LOC107431013	77	190	108	6	5	5	50.682	94.3603	7.0038	-3.75091	2.54966e-14	1.1035e-12	down
LOC107422556	99	117	118	2	1	2	43.1412	84.0989	2.18353	-5.26264	2.73418e-14	1.17767e-12	down
LOC107426240	145	246	158	0	0	0	69.0893	138.179	0	-9.15819	2.97514e-14	1.27532e-12	down
LOC107411596	16	13	15	59	47	48	39.2355	11.0816	67.3894	2.60518	3.36228e-14	1.43441e-12	up
LOC107410893	29	20	27	65	58	73	52.5097	19.1435	85.8758	2.16574	3.86432e-14	1.64078e-12	up
LOC107434162	136	144	138	185	157	186	168.24	105.253	231.227	1.13579	4.50272e-14	1.90283e-12	up
LOC107418503	20707	9872	16434	40007	37869	35600	30781.7	11844.8	49718.6	2.06954	5.48106e-14	2.30539e-12	up
LOC107424756	75	102	105	4	3	3	37.6876	71.0017	4.3736	-4.01853	6.27651e-14	2.62763e-12	down
LOC107430985	188	305	295	1	0	1	99.6241	198.38	0.868425	-7.82265	6.39401e-14	2.66437e-12	down
LOC107416856	717	862	662	965	873	822	864.617	564.195	1165.04	1.04615	6.71367e-14	2.78462e-12	up
LOC107416392	48	34	47	82	78	95	72.1333	32.4934	111.773	1.78247	7.02398e-14	2.8999e-12	up
LOC107414994	1433	2653	1774	357	391	393	987.699	1474.88	500.522	-1.55921	1.20221e-13	4.9317e-12	down
LOC107411481	87	116	112	2	1	2	40.746	79.3085	2.18353	-5.1781	1.20554e-13	4.9317e-12	down
LOC107406287	60	153	127	4	4	4	45.4162	85.572	5.2604	-4.02429	1.32089e-13	5.37902e-12	down
LOC107412007	144	133	161	232	174	177	182.648	110.307	254.989	1.20976	1.48482e-13	6.01923e-12	up
LOC107403895	84	91	99	3	2	2	36.0275	68.9965	3.0585	-4.49175	1.63279e-13	6.58927e-12	down
LOC107404242	342	195	321	538	437	411	411.333	216.152	606.514	1.48872	1.74325e-13	7.0035e-12	up
LOC107403986	12	3	9	45	41	45	31.7209	6.0489	57.3928	3.24707	1.86022e-13	7.44003e-12	up
LOC125423701	21	18	23	56	54	58	44.6238	15.6151	73.6325	2.23749	2.17617e-13	8.6637e-12	up
LOC107421234	12	19	17	57	43	58	40.6155	12.0837	69.1474	2.51698	2.18551e-13	8.6637e-12	up
LOC107406639	19	21	23	62	55	52	44.9362	15.8641	74.0082	2.22227	2.67584e-13	1.05607e-11	up
LOC107417612	92	71	96	137	128	115	115.851	65.2356	166.466	1.35183	3.78987e-13	1.48919e-11	up
LOC107403577	376	306	384	95	93	79	192.742	268.484	116.999	-1.19824	4.55773e-13	1.78309e-11	down
LOC107426626	10	5	7	49	35	37	29.2237	5.54247	52.905	3.25616	4.85439e-13	1.89089e-11	up
LOC107405246	64	117	100	4	4	4	37.9969	70.7335	5.2604	-3.74957	5.59953e-13	2.16234e-11	down
LOC107423924	308	553	435	86	87	86	219.881	326.217	113.545	-1.52278	5.88412e-13	2.2588e-11	down
LOC107403849	49	24	35	79	75	86	66.1981	27.209	105.187	1.95109	5.89976e-13	2.2588e-11	up
LOC107419106	324	248	241	59	65	54	141.411	204.752	78.0704	-1.3916	6.10618e-13	2.32788e-11	down
LOC107412515	60	123	106	3	3	3	38.3447	72.7441	3.9453	-4.20505	6.23506e-13	2.36694e-11	down
LOC107429824	24	20	21	61	51	56	44.9617	16.3697	73.5537	2.16834	6.97704e-13	2.63744e-11	up
LOC107432186	16	9	14	53	42	46	35.7655	9.825	61.706	2.65187	7.22252e-13	2.71876e-11	up
LOC107417992	95	180	133	1	1	1	52.0035	102.692	1.3151	-6.28749	9.67064e-13	3.62507e-11	down
LOC125419656	770	1688	1285	237	216	214	617.114	942.052	292.176	-1.68892	1.0147e-12	3.7878e-11	down
LOC107425959	272	138	244	447	298	442	341.933	164.771	519.095	1.65582	1.34415e-12	4.9968e-11	up
LOC107426716	42	41	39	74	69	82	64.663	30.721	98.6051	1.68243	1.77045e-12	6.55431e-11	up
LOC107433685	166	93	107	209	183	178	170.898	92.1966	249.599	1.43717	1.84615e-12	6.80646e-11	up
LOC107407008	84	163	132	8	16	10	55.1855	95.3966	14.9745	-2.6759	1.87197e-12	6.87334e-11	down
LOC125424313	81	114	82	2	2	1	35.9597	69.7294	2.19008	-4.99213	1.91343e-12	6.99689e-11	down
LOC107414528	102	129	112	0	0	0	43.178	86.3561	0	-8.48	1.9846e-12	7.22764e-11	down
LOC107411301	65	132	100	2	1	2	38.4679	74.7523	2.18353	-5.09298	2.22597e-12	8.07387e-11	down
LOC107427945	194	245	187	250	240	248	240.513	157.597	323.428	1.03709	2.26165e-12	8.1702e-11	up
LOC107430513	90	140	116	0	0	0	43.5502	87.1003	0	-8.4924	2.29818e-12	8.26882e-11	down
LOC107418937	33	24	27	62	59	63	50.8965	21.1568	80.6363	1.93047	4.30573e-12	1.543e-10	up
LOC107414517	182	149	183	1	0	1	65.1619	129.455	0.868425	-7.20672	4.34796e-12	1.55193e-10	down
LOC107428481	198	164	205	39	36	43	97.2567	142.804	51.7094	-1.46543	4.43043e-12	1.57509e-10	down
LOC107404093	84	118	118	13	11	11	47.9448	80.5669	15.3227	-2.39356	4.94784e-12	1.75208e-10	down
LOC107417892	61	180	122	0	0	0	45.6718	91.3436	0	-8.56103	4.97495e-12	1.75475e-10	down
LOC107431291	26	30	27	56	58	68	50.3592	20.898	79.8205	1.93292	5.84826e-12	2.05469e-10	up
LOC107416006	64	124	79	2	2	2	34.9134	67.1967	2.6302	-4.67562	6.096e-12	2.13336e-10	down
LOC107430963	53	47	59	83	86	88	76.3692	40.0444	112.694	1.49252	6.58594e-12	2.29585e-10	up
novel.106	105	202	161	19	20	23	72.496	117.798	27.1941	-2.1157	6.83237e-12	2.37253e-10	down
LOC107428137	1	1	1	49	32	44	27.7006	0.75544	54.6458	6.17751	7.33034e-12	2.52677e-10	up
LOC107418208	8	3	5	35	30	38	24.5736	4.03159	45.1155	3.48506	7.33296e-12	2.52677e-10	up
LOC107413924	6	4	5	41	27	33	23.9615	3.77829	44.1447	3.54778	7.57744e-12	2.60101e-10	up
LOC107429555	61	102	89	5	5	4	34.7861	63.4368	6.13538	-3.37019	8.90329e-12	3.04445e-10	down
LOC107419412	215	943	543	12	3	9	219.183	427.925	10.4407	-5.35444	9.65455e-12	3.28879e-10	down
LOC107403798	252	208	190	282	259	231	250.914	163.69	338.138	1.04685	9.77289e-12	3.31649e-10	up
LOC107435049	23	16	21	55	48	51	41.2782	15.1131	67.4433	2.15843	1.27333e-11	4.30281e-10	up
LOC107432380	123	115	105	146	152	130	137.007	86.372	187.643	1.11913	1.27754e-11	4.30281e-10	up
LOC107430752	81	105	100	11	10	9	42.5734	72.0076	13.1392	-2.45371	1.31303e-11	4.40578e-10	down
LOC107417135	116	127	117	15	20	20	57.4029	90.6453	24.1605	-1.90993	1.34183e-11	4.48562e-10	down
LOC107429566	13	13	12	44	39	42	32.1597	9.56859	54.7508	2.51672	1.4534e-11	4.82824e-10	up
LOC107415605	76	103	96	10	7	9	40.3034	69.2359	11.3709	-2.6041	1.4551e-11	4.82824e-10	down
LOC107424768	85	133	117	13	15	11	50.7215	84.3336	17.1094	-2.3024	1.46279e-11	4.83585e-10	down
LOC107432461	1094	1442	1131	319	318	381	684.762	923.166	446.358	-1.04852	1.63699e-11	5.39185e-10	down
LOC107406839	220	239	271	54	67	56	130.764	183.826	77.7025	-1.24367	1.71903e-11	5.64133e-10	down
LOC125422846	181	207	229	49	49	42	108.362	155.365	61.359	-1.34041	1.75285e-11	5.73129e-10	down
novel.80	50	27	34	108	61	80	68.338	27.9624	108.714	1.9604	1.88681e-11	6.14689e-10	up
LOC107405137	80	90	99	0	0	0	33.8683	67.7366	0	-8.12959	2.06035e-11	6.68792e-10	down
LOC107410916	28	26	24	56	52	63	47.2907	19.6416	74.9398	1.93182	2.2264e-11	7.20083e-10	up
LOC107409311	108	87	78	124	113	138	116.536	68.7505	164.321	1.25718	2.5151e-11	8.10531e-10	up
LOC107411103	2981	4056	3741	4992	4640	4659	4487.36	2713.52	6261.19	1.20627	3.08521e-11	9.90697e-10	up
LOC107420996	58	59	51	87	78	94	77.8881	42.3017	113.475	1.42368	3.23947e-11	1.03652e-09	up
LOC107416999	57	100	75	3	4	3	31.394	58.3961	4.39198	-3.73557	3.42395e-11	1.09164e-09	down
LOC107422859	87	100	109	14	11	11	45.1427	74.5344	15.751	-2.24085	3.66005e-11	1.16278e-09	down
LOC107432866	130	97	109	151	153	128	136.988	84.6259	189.351	1.16191	3.82907e-11	1.21198e-09	up
LOC125422280	16	11	14	43	43	41	32.9982	10.3272	55.6691	2.43055	3.84196e-11	1.21198e-09	up
LOC107418169	61	185	104	1	1	1	44.688	88.0609	1.3151	-6.06574	4.25848e-11	1.33866e-09	down
LOC107423590	2	1	1	30	32	32	21.1171	1.00764	41.2266	5.35472	4.97255e-11	1.55766e-09	up
novel.970	81	80	82	0	0	0	30.5958	61.1916	0	-7.98298	5.05187e-11	1.57424e-09	down
LOC107421646	27	18	21	52	57	49	42.9612	16.6241	69.2982	2.05936	5.06061e-11	1.57424e-09	up
LOC107405380	87	98	74	133	114	105	109.653	65.2079	154.098	1.24114	5.4057e-11	1.67577e-09	up
novel.135	80	93	70	0	0	0	30.5892	61.1784	0	-7.98272	5.72991e-11	1.77015e-09	down
LOC107411958	602	127	297	2742	2742	2985	1985.78	258.599	3712.96	3.84379	5.97702e-11	1.84014e-09	up
LOC125423045	72	73	68	100	101	92	91.035	53.6343	128.436	1.25964	7.14004e-11	2.19067e-09	up
LOC107427292	419	507	434	128	146	110	255.43	342.409	168.451	-1.02398	7.21581e-11	2.20636e-09	down
LOC107421976	12	7	11	36	37	39	28.3341	7.55759	49.1107	2.70017	7.77302e-11	2.36063e-09	up
LOC107430248	72	74	78	3	7	6	31.7295	56.4066	7.05238	-3.00613	8.46453e-11	2.56195e-09	down
LOC107419025	62	101	76	0	0	0	30.0802	60.1603	0	-7.95854	8.51266e-11	2.56599e-09	down
LOC107416878	55	111	75	2	1	2	31.4187	60.6539	2.18353	-4.79155	8.53516e-11	2.56599e-09	down
LOC107431058	76	277	198	0	0	0	69.3229	138.646	0	-9.16299	9.05841e-11	2.71419e-09	down
LOC112493142	6	6	7	34	28	33	23.189	4.78476	41.5932	3.12031	1.00831e-10	3.01116e-09	up
LOC107431831	64	126	78	5	8	6	37.9012	67.4468	8.35566	-3.01649	1.01202e-10	3.0122e-09	down
LOC112493448	10	13	12	41	36	38	29.5887	8.81198	50.3654	2.51504	1.27621e-10	3.77344e-09	up
LOC107433160	193	248	214	54	58	46	117.093	164.906	69.2811	-1.25163	1.34391e-10	3.96055e-09	down
LOC107412119	53	78	78	2	2	3	27.8447	52.6192	3.07033	-4.10024	1.45228e-10	4.2659e-09	down
novel.1100	282	472	389	96	88	87	203.219	287.722	118.715	-1.27704	1.48749e-10	4.34084e-09	down
LOC107431772	52	87	72	3	3	3	28.5298	53.1142	3.9453	-3.75132	1.71863e-10	4.9991e-09	down
LOC125418826	25	27	24	54	48	59	44.836	19.1361	70.536	1.88214	1.83715e-10	5.32653e-09	up
LOC107433064	106	136	135	23	22	20	61.7009	94.9215	28.4803	-1.73666	1.86003e-10	5.37548e-09	down
LOC107410145	53	89	84	5	5	4	31.5147	56.8941	6.13538	-3.21314	1.94191e-10	5.59408e-09	down
LOC107422950	36	55	43	73	79	74	66.4272	33.7318	99.1225	1.55447	1.954e-10	5.61087e-09	up
LOC107423019	76	122	86	10	10	11	42.5385	71.4858	13.5911	-2.3955	2.3792e-10	6.80998e-09	down
LOC107408595	41	37	33	85	55	66	58.9862	27.9516	90.0209	1.68866	2.46401e-10	7.03029e-09	up
LOC107429046	180	276	197	44	46	51	113.105	164.372	61.8387	-1.411	2.48493e-10	7.06745e-09	down
novel.331	17031	3417	9747	36284	41891	37169	29111	7610.79	50611.1	2.73334	2.58189e-10	7.31997e-09	up
LOC107423025	257	334	346	92	83	71	171.825	235.922	107.727	-1.1305	2.67261e-10	7.55329e-09	down
LOC107432482	102	78	74	115	108	114	105.819	63.9687	147.67	1.20707	2.75219e-10	7.75372e-09	up
novel.200	91	79	71	9	7	8	35.5958	60.6892	10.5024	-2.52919	2.93013e-10	8.22918e-09	down
LOC107406210	7	4	6	35	24	32	22.0387	4.28262	39.7947	3.21728	3.50928e-10	9.82488e-09	up
LOC107423108	157	178	195	45	41	36	93.4449	133.458	53.4317	-1.32011	3.92411e-10	1.0918e-08	down
LOC125424054	1	1	1	64	16	35	25.3589	0.75544	49.9624	6.04913	3.96274e-10	1.09914e-08	up
LOC107430486	61	62	60	97	87	77	80.1881	46.0808	114.295	1.31093	4.02317e-10	1.11246e-08	up
LOC107434481	51	93	82	2	1	1	29.3167	56.8899	1.7434	-5.02119	4.19518e-10	1.15645e-08	down
LOC107421032	81	109	98	125	110	130	116.198	72.5078	159.888	1.14096	4.23569e-10	1.16404e-08	up
LOC107412517	134	165	127	27	29	28	72.0449	107.249	36.8412	-1.54235	4.39453e-10	1.20399e-08	down
LOC107419994	164	273	254	47	48	52	119.206	173.954	64.457	-1.43272	4.45244e-10	1.21614e-08	down
LOC107420772	3428	5366	3833	1022	1001	1152	2285.14	3178.41	1391.87	-1.1913	4.60117e-10	1.25294e-08	down
LOC107426850	148	228	220	44	37	45	102.612	150.047	55.1778	-1.44279	4.74858e-10	1.28917e-08	down
novel.790	66	98	98	9	10	9	39.1225	65.9625	12.2826	-2.42604	4.80992e-10	1.30187e-08	down
LOC107430635	62	69	54	84	86	93	80.9505	46.5781	115.323	1.30753	5.33723e-10	1.44025e-08	up
LOC107413527	127	158	146	30	31	28	73.7675	108.516	39.0194	-1.47607	5.79791e-10	1.55986e-08	down
novel.358	52	101	70	1	1	2	28.9404	56.1255	1.75523	-5.00069	6.15446e-10	1.65083e-08	down
LOC107422619	0	2	1	25	34	32	20.3664	0.754346	39.9785	5.72508	6.24569e-10	1.6703e-08	up
LOC107414941	40	28	29	65	61	56	52.0823	24.4309	79.7337	1.70679	6.35202e-10	1.69368e-08	up
LOC107425982	63	105	75	1	1	1	31.24	61.1649	1.3151	-5.53995	6.51965e-10	1.73322e-08	down
LOC107411128	51	76	66	2	2	2	25.6086	48.587	2.6302	-4.20777	6.7361e-10	1.78546e-08	down
LOC107421320	16	7	13	36	41	40	30.2041	9.07066	51.3375	2.50071	6.77728e-10	1.79108e-08	up
LOC107411368	84	143	107	1	0	0	42.2498	84.0713	0.428299	-7.47955	7.37475e-10	1.93755e-08	down
LOC107410865	54	49	51	82	80	69	70.0025	38.7818	101.223	1.38418	7.61913e-10	1.9959e-08	up
LOC112492419	22	9	13	47	39	44	34.001	11.0861	56.9159	2.36089	9.50166e-10	2.48179e-08	up
LOC107418978	41	31	40	77	56	64	57.1854	28.2098	86.1609	1.61199	1.01142e-09	2.634e-08	up
novel.1066	59	91	81	1	1	1	29.7342	58.1532	1.3151	-5.46708	1.01432e-09	2.634e-08	down
LOC107434159	39	91	63	0	0	0	24.2854	48.5709	0	-7.64984	1.05268e-09	2.72571e-08	down
LOC107429291	123	374	202	12	3	7	92.7132	175.866	9.5605	-4.19718	1.06173e-09	2.73335e-08	down
LOC107425335	63	68	78	6	6	6	30.2603	52.6301	7.8906	-2.738	1.16471e-09	2.98988e-08	down
LOC107423156	56	60	64	91	71	97	79.3537	45.326	113.381	1.32334	1.23946e-09	3.17266e-08	up
LOC107426253	97	51	87	114	108	132	107.184	59.2053	155.164	1.39016	1.50104e-09	3.80957e-08	up
LOC107411302	44	82	52	0	0	0	22.3993	44.7986	0	-7.53321	1.59977e-09	4.04867e-08	down
LOC107416122	57	72	62	4	5	4	26.8972	48.0873	5.70708	-3.07687	1.66525e-09	4.20254e-08	down
LOC107411604	59	91	69	6	6	7	31.7292	55.1277	8.33073	-2.72688	1.67803e-09	4.22288e-08	down
LOC107433885	117	166	137	25	31	26	70.8655	105.733	35.9977	-1.55599	1.71865e-09	4.31299e-08	down
LOC107417569	161	208	151	34	42	40	90.9172	130.907	50.9276	-1.36353	1.97888e-09	4.93838e-08	down
LOC107430234	61	52	51	80	80	75	72.154	41.3006	103.007	1.31845	2.20773e-09	5.47897e-08	up
LOC107424569	54	51	55	75	83	73	70.8091	40.2925	101.326	1.32993	2.22035e-09	5.49506e-08	up
LOC125422841	1	0	1	62	21	34	25.7017	0.504328	50.899	6.66068	2.34269e-09	5.78186e-08	up
LOC107414567	102	87	96	119	111	109	110.149	71.7754	148.522	1.04935	2.75517e-09	6.7812e-08	up
LOC107413649	76	78	85	11	10	9	36.662	60.1847	13.1392	-2.19491	2.92894e-09	7.18915e-08	down
LOC107412741	91	96	85	1	0	0	34.4581	68.4878	0.428299	-7.18373	2.96959e-09	7.26901e-08	down
LOC125420079	68	81	69	9	7	7	32.4744	54.8865	10.0623	-2.44578	3.07293e-09	7.48267e-08	down
LOC107413577	70	73	82	102	85	103	91.8232	56.6596	126.987	1.16476	3.07358e-09	7.48267e-08	up
LOC107431535	57	91	79	8	8	6	33.3926	57.1446	9.64055	-2.56745	3.09826e-09	7.50694e-08	down
LOC107428635	35	82	54	0	0	0	21.5165	43.033	0	-7.4752	3.10031e-09	7.50694e-08	down
novel.680	66	66	69	8	4	6	29.2346	50.6154	7.85385	-2.68341	3.21661e-09	7.76755e-08	down
novel.955	2	0	1	26	25	28	17.6914	0.756533	34.6262	5.51814	3.34122e-09	8.04677e-08	up
LOC125421119	107	156	112	24	23	21	62.0962	94.3971	29.7954	-1.66363	3.85245e-09	9.25311e-08	down
novel.1064	37	122	83	5	4	4	33.2911	60.8934	5.6887	-3.41883	3.94812e-09	9.43233e-08	down
LOC107432766	301	712	522	117	87	103	260.309	386.313	134.305	-1.52383	4.22355e-09	1.00635e-07	down
LOC107416469	59	54	65	87	83	75	76.0868	44.8281	107.346	1.25998	4.54061e-09	1.07903e-07	up
LOC107417186	77	95	103	14	11	15	43.3778	69.244	17.5115	-1.98244	4.62885e-09	1.09709e-07	down
LOC107431970	43	84	68	5	2	4	26.9389	49.0825	4.79535	-3.34993	4.94586e-09	1.16913e-07	down
novel.679	44	60	45	0	0	0	18.7546	37.5093	0	-7.27697	5.2833e-09	1.24561e-07	down
LOC107427138	92	126	93	18	16	17	50.3143	78.2904	22.3383	-1.80894	5.83431e-09	1.36831e-07	down
LOC107411073	249	378	350	102	62	78	175.836	245.962	105.71	-1.21676	5.87747e-09	1.37484e-07	down
LOC107407876	33	25	29	61	50	50	46.1892	21.9121	70.4663	1.686	6.00974e-09	1.40212e-07	up
LOC107417773	38	63	48	0	0	0	18.7529	37.5057	0	-7.27685	6.18328e-09	1.43886e-07	down
LOC107415793	53	96	62	6	5	6	30.2746	53.1052	7.44393	-2.83401	6.53463e-09	1.51276e-07	down
LOC107428453	50	81	60	4	5	5	27.1124	48.0777	6.1472	-2.96953	7.51605e-09	1.73547e-07	down
LOC107423235	8	6	6	29	24	30	20.6909	5.03705	36.3447	2.85159	8.04291e-09	1.85235e-07	up
LOC107416342	73	81	84	10	11	11	36.9836	59.9293	14.0378	-2.09497	8.14613e-09	1.87131e-07	down
LOC107429495	72	59	64	89	75	96	81.4908	49.1102	113.871	1.21374	1.03009e-08	2.35422e-07	up
LOC107411211	112	198	152	27	34	28	77.6822	116.29	39.0746	-1.57482	1.08797e-08	2.48017e-07	down
LOC125420726	53	18	37	68	72	79	61.6352	27.2154	96.0549	1.81955	1.32053e-08	3.00269e-07	up
LOC107404407	19	25	23	45	42	49	38.2343	16.8685	59.6	1.82085	1.42678e-08	3.23609e-07	up
LOC107422842	13	8	11	33	33	31	25.2895	8.06091	42.5181	2.39926	1.47074e-08	3.31897e-07	up
LOC107418077	74	85	66	1	0	0	28.538	56.6478	0.428299	-6.90992	1.49861e-08	3.37338e-07	down
LOC112492571	23	29	27	55	48	45	42.3464	19.8903	64.8025	1.70432	1.57477e-08	3.53593e-07	up
LOC107421557	3	2	3	22	21	21	15.0303	2.01521	28.0454	3.79917	1.73639e-08	3.88908e-07	up
LOC107420289	58	100	92	11	10	10	38.2568	62.9344	13.5793	-2.21212	1.93859e-08	4.33113e-07	down
novel.972	24	16	20	40	42	47	35.8457	15.1132	56.5783	1.90427	2.0767e-08	4.62815e-07	up
LOC107420757	134	170	166	39	38	38	84.3695	118.337	50.4021	-1.23148	2.2062e-08	4.8924e-07	down
LOC107432716	145	197	193	45	46	43	96.7222	134.698	58.7459	-1.19752	2.2911e-08	5.06813e-07	down
LOC107406993	138	255	213	46	45	42	105.414	152.54	58.2874	-1.38803	2.40659e-08	5.3105e-07	down
LOC107413791	41	51	38	70	60	66	59.2788	32.7278	85.8298	1.3912	2.49348e-08	5.48873e-07	up
LOC107416390	58	85	84	9	9	10	34.7134	57.1507	12.276	-2.2194	2.59696e-08	5.70249e-07	down
LOC107431934	48	65	60	1	1	1	22.4353	43.5555	1.3151	-5.05005	2.63691e-08	5.77606e-07	down
LOC107430306	70	90	80	8	14	11	37.4727	60.4242	14.5212	-2.0609	2.67625e-08	5.83371e-07	down
LOC107420811	142	130	139	34	30	34	73.2147	103.503	42.9267	-1.26927	2.7487e-08	5.97709e-07	down
LOC107409091	122	169	136	30	32	34	74.8012	107.496	42.1069	-1.35294	2.78056e-08	6.03173e-07	down
LOC107414143	42	66	53	1	2	1	21.1451	40.5285	1.76178	-4.53033	2.99139e-08	6.4734e-07	down
LOC107430242	17	15	13	40	32	37	29.521	11.3318	47.7102	2.07452	3.53925e-08	7.64052e-07	up
LOC107414601	32	31	26	57	45	53	45.1252	22.4102	67.8401	1.59861	3.58133e-08	7.71278e-07	up
LOC107435446	38	24	37	59	57	53	49.4979	24.939	74.0568	1.57052	3.79417e-08	8.15155e-07	up
LOC107407995	15	9	13	38	31	32	26.7635	9.32068	44.2063	2.24662	3.80461e-08	8.15443e-07	up
LOC107429933	32	34	27	57	44	60	46.945	23.4157	70.4743	1.59012	3.82049e-08	8.16891e-07	up
LOC125419011	36	38	39	0	0	0	14.2272	28.4544	0	-6.87831	5.05031e-08	1.07217e-06	down
LOC107424406	33	71	60	2	1	1	21.5112	41.2791	1.7434	-4.55874	5.25373e-08	1.11272e-06	down
LOC107423627	45	70	50	4	4	4	23.3968	41.5332	5.2604	-2.98144	6.0877e-08	1.28631e-06	down
LOC107403993	72	75	81	11	11	12	36.1602	57.4141	14.9062	-1.94589	6.14775e-08	1.29595e-06	down
LOC107420000	17	18	16	37	34	42	31.1804	12.8415	49.5193	1.94714	6.44602e-08	1.35563e-06	up
LOC107416619	67	93	65	10	10	10	34.8951	56.6391	13.151	-2.10701	6.49484e-08	1.3627e-06	down
LOC107421217	73	117	103	135	102	126	116.298	73.7597	158.837	1.10713	6.6399e-08	1.38988e-06	up
novel.315	42	29	35	54	55	62	50.8411	26.6991	74.9831	1.48965	6.68084e-08	1.39519e-06	up
LOC107405213	70	69	72	11	9	9	32.9132	53.1339	12.6925	-2.06438	7.03807e-08	1.46637e-06	down
LOC107425198	78	109	92	19	15	14	45.619	70.2385	20.9996	-1.74047	7.17469e-08	1.49137e-06	down
LOC107414934	35	49	42	73	60	57	57.4372	31.7208	83.1535	1.39087	7.77535e-08	1.60876e-06	up
LOC107415806	193	233	182	58	62	49	113.586	153.071	74.1014	-1.04711	7.9566e-08	1.64247e-06	down
LOC107432415	20	20	20	40	36	46	34.2834	15.1088	53.4581	1.82309	8.01053e-08	1.6498e-06	up
LOC107425034	33	117	76	1	0	1	28.8663	56.8642	0.868425	-6.02097	8.21177e-08	1.68508e-06	down
LOC107419177	12	8	9	31	25	32	22.9163	7.30446	38.5282	2.39971	8.21946e-08	1.68508e-06	up
LOC107422826	95	129	92	20	20	21	53.1452	79.5482	26.7421	-1.57312	1.08366e-07	2.21151e-06	down
LOC107426150	43	64	45	3	4	3	21.3267	38.2615	4.39198	-3.12547	1.20779e-07	2.45923e-06	down
LOC107411659	81	124	113	20	22	18	53.1857	80.0563	26.3151	-1.60586	1.28467e-07	2.60983e-06	down
LOC107430822	78	98	80	16	13	15	41.8561	64.4508	19.2615	-1.74155	1.31686e-07	2.66917e-06	down
LOC107433477	21	26	27	53	40	43	39.0624	18.6325	59.4923	1.67572	1.34102e-07	2.71201e-06	up
LOC107420601	49	86	72	7	9	8	31.3228	52.1065	10.5392	-2.30769	1.39933e-07	2.8142e-06	down
LOC107421057	674	1069	725	209	258	234	464.48	621.214	307.746	-1.01376	1.40097e-07	2.8142e-06	down
LOC107420939	25	41	37	0	0	0	12.9646	25.9292	0	-6.7443	1.4276e-07	2.86126e-06	down
LOC112490981	3	2	2	19	17	20	13.1484	1.76308	24.5337	3.79896	1.47732e-07	2.95431e-06	up
LOC107430977	114	72	94	119	113	103	108.653	70.531	146.775	1.05755	1.55773e-07	3.10817e-06	up
LOC107430512	25	39	37	0	0	0	12.7135	25.427	0	-6.71607	1.62684e-07	3.23887e-06	down
LOC107413175	114	180	153	37	36	30	78.8287	112.526	45.1312	-1.31804	1.65569e-07	3.28899e-06	down
LOC107427642	58	85	70	11	9	9	33.1567	53.621	12.6925	-2.0777	1.66409e-07	3.29837e-06	down
LOC107428842	79	56	63	84	83	82	79.5059	49.8702	109.142	1.12999	1.68547e-07	3.33336e-06	up
novel.716	75	35	53	93	84	72	75.0542	41.0668	109.042	1.40933	1.70563e-07	3.3658e-06	up
LOC107426951	44	52	51	3	4	4	20.9226	37.0131	4.8321	-2.93998	1.76685e-07	3.47895e-06	down
LOC107433476	16	15	15	34	33	36	28.3654	11.5838	45.147	1.96246	1.78876e-07	3.51436e-06	up
LOC107411216	107	107	126	25	24	27	59.4667	85.6224	33.3111	-1.36209	1.82008e-07	3.56288e-06	down
LOC107403645	54	87	63	8	9	8	31.1585	51.3495	10.9675	-2.22822	1.82141e-07	3.56288e-06	down
LOC107424595	170	100	147	172	144	170	158.929	105.048	212.81	1.01893	1.86308e-07	3.63646e-06	up
LOC107414272	23	44	34	0	0	0	12.7109	25.4218	0	-6.71581	1.93667e-07	3.77188e-06	down
LOC107431616	153	107	119	23	33	26	65.7467	95.4589	36.0344	-1.4076	2.03773e-07	3.95304e-06	down
novel.152	1	1	1	20	17	19	12.6386	0.75544	24.5219	5.02091	2.03851e-07	3.95304e-06	up
LOC107412146	37	65	45	3	3	3	20.4723	36.9994	3.9453	-3.22973	2.21374e-07	4.28357e-06	down
LOC107423741	46	55	58	5	5	5	23.3056	40.0357	6.5755	-2.60645	2.24587e-07	4.33637e-06	down
LOC107403778	51	68	58	7	7	6	26.6634	44.5612	8.76558	-2.34604	2.28442e-07	4.39211e-06	down
LOC107415693	50	76	70	8	9	7	29.9353	49.3433	10.5274	-2.22967	2.28454e-07	4.39211e-06	down
LOC107415024	10	3	5	27	21	26	18.4618	4.536	32.3875	2.83708	2.2954e-07	4.40352e-06	up
LOC125423990	9	7	7	26	22	28	19.5393	5.79249	33.2862	2.52306	2.35582e-07	4.50978e-06	up
LOC107416180	65	92	77	11	13	13	37.5744	58.9091	16.2397	-1.86045	2.50872e-07	4.79224e-06	down
LOC107425346	23	37	36	0	0	0	12.0841	24.1683	0	-6.64282	2.58372e-07	4.92501e-06	down
LOC107432493	14	12	12	38	24	34	25.7648	9.56969	41.9599	2.13371	2.86556e-07	5.44187e-06	up
LOC107406759	76	105	87	15	17	17	44.4846	67.469	21.5001	-1.65106	2.86702e-07	5.44187e-06	down
LOC107411151	21	46	31	0	0	0	12.3316	24.6633	0	-6.67213	2.93648e-07	5.56192e-06	down
LOC107424276	34	61	41	2	1	2	18.2067	34.2298	2.18353	-3.96642	2.96727e-07	5.60839e-06	down
LOC107432004	52	30	39	66	54	65	55.7386	30.4808	80.9964	1.41063	3.24088e-07	6.11264e-06	up
LOC107417198	22	43	30	0	0	0	11.955	23.91	0	-6.62737	3.31239e-07	6.22477e-06	down
LOC107426642	18	12	13	31	32	37	27.3431	10.8306	43.8555	2.0175	3.31423e-07	6.22477e-06	up
LOC107420503	43	55	53	1	0	0	19.2234	38.0185	0.428299	-6.33459	3.34802e-07	6.27508e-06	down
LOC107430498	30	64	52	1	1	1	19.0314	36.7477	1.3151	-4.80488	3.48812e-07	6.52401e-06	down
LOC107413532	35	53	45	3	2	2	18.2701	33.4816	3.0585	-3.44909	3.50884e-07	6.5491e-06	down
LOC107421542	38	72	62	6	5	5	25.1496	43.2954	7.0038	-2.62699	3.53117e-07	6.57707e-06	down
LOC107407432	30	54	50	2	1	2	17.9579	33.7323	2.18353	-3.94527	3.64532e-07	6.77561e-06	down
LOC107415912	37	52	45	3	2	3	18.6168	33.7349	3.49863	-3.26708	3.65396e-07	6.77761e-06	down
LOC107423735	98	62	91	101	93	110	98.2205	63.2282	133.213	1.07532	3.71065e-07	6.86854e-06	up
LOC107406886	60	84	70	10	10	12	33.9528	53.8743	14.0313	-1.94154	3.85859e-07	7.12765e-06	down
LOC107415237	38	51	39	2	2	2	17.4267	32.2233	2.6302	-3.61529	4.03352e-07	7.43545e-06	down
LOC107425881	62	92	89	14	14	12	39.3545	61.1779	17.5312	-1.80324	4.11456e-07	7.55377e-06	down
LOC107423474	26	82	44	2	2	2	20.436	38.2419	2.6302	-3.86237	4.52424e-07	8.28888e-06	down
LOC107423492	44	73	58	6	7	6	26.1943	44.0513	8.33728	-2.40289	4.64298e-07	8.48906e-06	down
LOC107414479	62	53	50	79	67	66	67.1815	41.5518	92.8112	1.16	4.68935e-07	8.55639e-06	up
LOC107433079	33	79	51	4	4	4	23.1396	41.0189	5.2604	-2.96347	4.88924e-07	8.90299e-06	down
LOC107431343	38	51	38	3	1	2	17.2915	31.9712	2.61182	-3.60577	5.16595e-07	9.38778e-06	down
LOC107423686	8	8	7	26	26	21	18.8917	5.79139	31.992	2.46567	5.37148e-07	9.73836e-06	up
LOC107433092	32	71	44	3	3	3	20.4691	36.9929	3.9453	-3.22949	5.38061e-07	9.73836e-06	down
LOC107416451	30	56	51	1	1	1	17.9009	34.4867	1.3151	-4.71325	5.42395e-07	9.79701e-06	down
LOC125419226	114	178	138	40	29	33	76.426	108.242	44.6097	-1.27746	5.50035e-07	9.91503e-06	down
LOC107424040	37	58	39	2	3	3	18.6229	33.7289	3.517	-3.26521	5.51331e-07	9.91841e-06	down
novel.557	7	4	4	21	19	23	15.6912	3.77837	27.604	2.86941	5.61741e-07	1.00855e-05	up
LOC125418123	47	39	43	1	1	1	16.9017	32.4883	1.3151	-4.62703	5.85746e-07	1.04812e-05	down
LOC107432576	62	49	47	75	70	62	65.2342	39.791	90.6775	1.18859	5.87071e-07	1.04812e-05	up
novel.892	45	40	38	2	2	2	16.8023	30.9744	2.6302	-3.55818	5.87295e-07	1.04812e-05	down
LOC107415904	34	61	47	3	4	3	20.0673	35.7426	4.39198	-3.02715	6.09249e-07	1.08514e-05	down
LOC107410963	278	165	195	59	55	53	116.937	160.71	73.1635	-1.13502	6.14538e-07	1.09239e-05	down
LOC107411126	31	22	24	44	42	46	38.6225	19.3938	57.8513	1.57687	6.18622e-07	1.09747e-05	up
LOC107410902	32	46	35	51	56	61	51.0754	28.446	73.7048	1.37277	6.48321e-07	1.14789e-05	up
LOC107405551	199	69	159	368	410	325	295.698	107.603	483.792	2.1687	6.91238e-07	1.22146e-05	up
LOC125418567	3	2	3	19	16	17	12.3909	2.01521	22.7666	3.49868	7.03097e-07	1.23997e-05	up
LOC107423498	53	38	40	80	52	59	58.2263	32.994	83.4585	1.34031	7.55058e-07	1.32899e-05	up
LOC107417658	103	108	86	22	23	19	51.4191	74.7798	28.0585	-1.41461	7.69448e-07	1.34845e-05	down
LOC107414697	19	34	32	0	0	0	10.6988	21.3976	0	-6.46717	7.69543e-07	1.34845e-05	down
LOC112492598	42	52	53	1	0	1	18.9407	37.0129	0.868425	-5.40102	7.71827e-07	1.34845e-05	down
LOC107431653	31	56	44	1	1	1	17.1446	32.974	1.3151	-4.64856	7.72133e-07	1.34845e-05	down
LOC107430194	30	53	42	1	2	2	16.8331	31.4642	2.2019	-3.8428	7.95645e-07	1.38681e-05	down
LOC107421702	17	129	66	5	1	3	28.6148	53.321	3.90855	-3.76255	8.1664e-07	1.42064e-05	down
LOC107430547	140	192	181	54	43	45	95.6486	129.156	62.1409	-1.0545	8.4969e-07	1.47241e-05	down
LOC125418588	18	37	30	0	0	0	10.6973	21.3945	0	-6.46698	8.57529e-07	1.48313e-05	down
LOC125423142	29	28	24	0	0	0	10.198	20.396	0	-6.39795	8.59544e-07	1.48375e-05	down
LOC107426702	42	71	65	7	7	7	27.0076	44.8095	9.2057	-2.28357	8.92486e-07	1.5347e-05	down
LOC125423030	1	1	1	15	16	18	11.1245	0.75544	21.4936	4.83009	9.36793e-07	1.60473e-05	up
LOC107428867	29	25	26	0	0	0	10.0735	20.1469	0	-6.38019	9.3967e-07	1.6054e-05	down
LOC125422910	1	0	1	17	19	19	12.3173	0.504328	24.1303	5.58173	9.40769e-07	1.6054e-05	up
LOC107409642	89	55	63	94	93	75	83.4758	52.1411	114.81	1.13894	9.53916e-07	1.62474e-05	up
LOC107415204	95	101	85	22	20	18	48.5153	70.7522	26.2784	-1.42841	9.5861e-07	1.62964e-05	down
LOC125423004	1	1	1	18	17	14	11.11	0.75544	21.4646	4.82865	9.64116e-07	1.63589e-05	up
LOC107426926	37	57	51	4	4	5	21.1019	36.5032	5.70053	-2.67955	9.75699e-07	1.65242e-05	down
LOC107421313	0	0	0	11	11	11	7.23305	0	14.4661	6.7018	9.94312e-07	1.6776e-05	up
LOC107413852	19	20	18	38	35	35	30.8329	14.3523	47.3134	1.72109	1.03606e-06	1.74148e-05	up
LOC107429425	51	93	67	8	12	9	32.9279	53.1081	12.7476	-2.06144	1.05259e-06	1.76595e-05	down
novel.460	0	0	0	10	13	10	7.24552	0	14.491	6.70373	1.05871e-06	1.7729e-05	up
LOC107412630	20	35	26	0	0	0	10.1941	20.3882	0	-6.39748	1.08017e-06	1.80545e-05	down
LOC107427630	2	0	1	17	15	17	11.1099	0.756533	21.4634	4.82828	1.10798e-06	1.8485e-05	up
LOC107428870	16	10	16	32	28	35	26.0986	10.5804	41.6169	1.97625	1.12106e-06	1.86683e-05	up
LOC107435835	246	755	594	64	34	57	234.539	401.393	67.6853	-2.56763	1.14949e-06	1.91063e-05	down
LOC107424313	0	1	0	103	9	58	36.9567	0.251112	73.6622	8.08863	1.15653e-06	1.91878e-05	up
LOC107413933	4	4	5	18	21	18	14.1429	3.27388	25.0118	2.93306	1.18843e-06	1.96804e-05	up
LOC107432316	26	25	29	46	42	42	38.5471	20.1467	56.9474	1.49937	1.19107e-06	1.96878e-05	up
LOC125424034	140	185	133	40	38	44	84.3839	115.297	53.4712	-1.1087	1.25086e-06	2.0638e-05	down
novel.243	57	21	37	59	65	71	57.265	28.9776	85.5525	1.56183	1.31683e-06	2.16866e-05	up
LOC107420509	14	9	11	28	26	30	22.687	8.56423	36.8097	2.10396	1.33109e-06	2.18812e-05	up
novel.700	0	2	1	16	16	16	10.898	0.754346	21.0416	4.79999	1.36617e-06	2.24166e-05	up
LOC107423751	44	66	60	7	8	6	26.005	42.7978	9.21225	-2.21695	1.40177e-06	2.29169e-05	down
LOC125419657	65	96	70	13	13	14	37.8425	58.1487	17.5364	-1.72984	1.45124e-06	2.36824e-05	down
LOC107423291	60	47	47	67	73	59	63.0276	38.7843	87.2708	1.16972	1.53715e-06	2.50388e-05	up
LOC107422361	34	65	57	6	4	5	22.9127	39.2682	6.55713	-2.5799	1.54278e-06	2.50849e-05	down
LOC107412659	39	39	45	3	3	3	17.4601	30.9749	3.9453	-2.97321	1.5558e-06	2.5205e-05	down
LOC112491452	20	28	28	0	0	0	9.56733	19.1347	0	-6.30588	1.57695e-06	2.55016e-05	down
LOC112492534	75	104	94	18	17	21	46.638	68.7305	24.5455	-1.48571	1.59999e-06	2.58276e-05	down
LOC107420700	25	20	25	44	33	45	35.5108	17.6304	53.3911	1.59936	1.73333e-06	2.79297e-05	up
LOC107416515	31	44	42	1	1	1	15.3858	29.4564	1.3151	-4.48577	1.8189e-06	2.92558e-05	down
LOC107412897	10	7	9	27	21	25	19.2482	6.54894	31.9474	2.28722	1.89462e-06	3.04192e-05	up
LOC107411268	26	59	39	2	2	2	16.918	31.2057	2.6302	-3.56903	1.92282e-06	3.08166e-05	down
LOC107412151	4	4	3	21	13	20	13.1866	2.76964	23.6036	3.0922	1.96342e-06	3.14111e-05	up
LOC107410934	50	45	50	6	4	6	21.7568	36.5164	6.99725	-2.38153	1.98836e-06	3.17536e-05	down
LOC107418311	66	67	61	11	10	11	31.4345	48.8495	14.0194	-1.80065	2.03613e-06	3.24586e-05	down
LOC125420827	91	97	108	17	26	23	51.7776	74.5378	29.0175	-1.36379	2.07508e-06	3.30206e-05	down
LOC107410695	57	69	58	78	70	70	70.9045	46.3255	95.4834	1.04365	2.18802e-06	3.47561e-05	up
LOC107426039	31	43	37	2	1	1	14.8441	27.9447	1.7434	-3.99592	2.25587e-06	3.57705e-05	down
LOC107420082	17	30	27	0	0	0	9.31408	18.6282	0	-6.26721	2.27258e-06	3.59719e-05	down
LOC107434318	30	14	18	42	39	38	33.8768	15.6199	52.1337	1.73927	2.28957e-06	3.61769e-05	up
LOC107435345	52	54	52	67	61	66	62.3883	39.7851	84.9916	1.09526	2.32725e-06	3.67075e-05	up
LOC107430187	36	23	34	50	43	51	43.2478	23.4271	63.0684	1.42927	2.47774e-06	3.90125e-05	up
LOC107416873	55	79	71	11	11	12	33.258	51.6098	14.9062	-1.79218	2.49749e-06	3.92544e-05	down
LOC107427515	23	27	29	44	38	45	37.7584	19.8923	55.6245	1.48378	2.50869e-06	3.93614e-05	up
LOC107433209	37	81	58	8	6	6	26.521	44.2948	8.7472	-2.3386	2.6483e-06	4.14793e-05	down
LOC107423121	26	51	41	1	0	0	15.0647	29.7011	0.428299	-5.97846	2.67087e-06	4.17598e-05	down
LOC107424405	11	10	11	26	24	28	21.1191	8.05872	34.1795	2.08462	2.72033e-06	4.2459e-05	up
LOC107416845	17	19	22	39	33	34	30.5068	14.6053	46.4082	1.66839	2.95563e-06	4.60513e-05	up
novel.8	14	34	26	0	0	0	9.31193	18.6239	0	-6.26691	3.05833e-06	4.75687e-05	down
novel.24	32	39	36	1	2	1	14.3511	26.9403	1.76178	-3.94091	3.08333e-06	4.78744e-05	down
LOC107428003	37	51	49	5	4	5	20.3106	34.4923	6.12883	-2.49156	3.13318e-06	4.85044e-05	down
LOC107409861	27	47	39	1	1	1	14.8798	28.4446	1.3151	-4.43537	3.13473e-06	4.85044e-05	down
LOC107408005	32	39	40	57	45	54	48.1145	27.9488	68.2802	1.28929	3.14047e-06	4.85094e-05	up
LOC107415980	68	84	64	12	15	12	35.7502	54.3792	17.1212	-1.66891	3.27266e-06	5.03776e-05	down
LOC125421966	9	12	12	27	24	28	21.4582	8.30866	34.6078	2.05848	3.28036e-06	5.04095e-05	up
LOC107410137	31	49	32	1	1	1	14.7529	28.1908	1.3151	-4.42246	3.30205e-06	5.05977e-05	down
LOC107420569	5	5	4	20	17	18	13.8034	3.52508	24.0817	2.77253	3.3039e-06	5.05977e-05	up
LOC107404604	96	114	110	26	29	24	57.6122	80.5719	34.6524	-1.21815	3.3727e-06	5.15631e-05	down
LOC107429497	84	119	90	18	22	24	50.9289	73.7586	28.0993	-1.39388	3.38499e-06	5.16629e-05	down
LOC107430584	62	42	57	64	65	74	64.7844	40.5544	89.0144	1.13406	3.50904e-06	5.34651e-05	up
LOC107407545	0	0	0	12	8	9	6.33706	0	12.6741	6.51197	3.5365e-06	5.37921e-05	up
LOC107424122	31	30	30	44	41	51	41.2603	22.9154	59.6053	1.37909	3.71555e-06	5.63243e-05	up
LOC112491941	21	24	22	0	0	0	8.43484	16.8697	0	-6.12411	3.93684e-06	5.94775e-05	down
LOC125418230	71	109	75	17	16	17	43.0485	64.1869	21.91	-1.55074	3.97304e-06	5.99233e-05	down
LOC107430812	86	50	68	82	75	93	80.4712	51.3896	109.553	1.0923	4.01117e-06	6.03968e-05	up
LOC107416748	33	33	37	46	47	53	44.9801	25.938	64.0222	1.3032	4.0816e-06	6.12514e-05	up
LOC125418771	20	26	21	0	0	0	8.43379	16.8676	0	-6.12396	4.12006e-06	6.17252e-05	down
LOC107415859	77	103	102	20	21	22	49.3149	71.0008	27.6289	-1.36232	4.13914e-06	6.19074e-05	down
LOC107411130	29	48	45	1	0	1	15.7906	30.7128	0.868425	-5.13214	4.25502e-06	6.34288e-05	down
LOC107431060	27	46	36	1	1	1	14.3761	27.4371	1.3151	-4.38335	4.29842e-06	6.39694e-05	down
LOC107432260	67	125	97	17	19	21	48.8766	72.7426	25.0106	-1.54129	4.3231e-06	6.42299e-05	down
LOC107414365	33	63	46	5	5	4	20.9379	35.7405	6.13538	-2.54247	4.39907e-06	6.52505e-05	down
LOC107421597	3	1	2	17	11	17	10.5943	1.51197	19.6767	3.7036	4.44375e-06	6.58043e-05	up
LOC107424578	40	96	81	9	12	9	33.8964	54.6169	13.1759	-2.05322	4.83538e-06	7.13676e-05	down
LOC107419288	67	86	91	18	15	17	41.6641	61.4365	21.8917	-1.48796	4.96894e-06	7.32183e-05	down
LOC107409971	7	4	6	19	20	19	14.8581	4.28262	25.4336	2.57026	5.21719e-06	7.66242e-05	up
LOC107419233	29	38	35	2	1	1	13.7119	25.6805	1.7434	-3.87406	5.49074e-06	8.05099e-05	down
LOC107434173	29	48	37	3	2	3	16.0972	28.6959	3.49863	-3.03382	5.61818e-06	8.2244e-05	down
LOC107428503	65	49	56	73	72	60	66.3254	42.8167	89.834	1.06923	5.65572e-06	8.26584e-05	up
LOC107410666	28	38	36	1	2	1	13.7211	25.6804	1.76178	-3.87175	5.74255e-06	8.37907e-05	down
LOC107427206	34	25	24	45	38	46	38.6983	20.9037	56.4929	1.43477	6.07924e-06	8.82722e-05	up
LOC107422824	32	28	32	40	47	48	41.2107	23.1696	59.2518	1.35389	6.28282e-06	9.10806e-05	up
LOC107419945	150	288	180	51	52	58	113.065	155.533	70.5977	-1.13993	6.48584e-06	9.38717e-05	down
LOC107424818	25	48	39	3	2	2	15.6249	28.1913	3.0585	-3.20119	6.56415e-06	9.4852e-05	down
LOC107425349	18	23	22	0	0	0	7.93098	15.862	0	-6.03526	6.63334e-06	9.55491e-05	down
LOC107427506	24	60	37	0	1	1	15.6675	30.4482	0.886801	-5.11685	7.00775e-06	0.000100613	down
LOC107419653	15	28	21	0	0	0	8.05439	16.1088	0	-6.05759	7.29309e-06	0.000104433	down
LOC107432142	16	25	22	0	0	0	7.92989	15.8598	0	-6.03509	7.29712e-06	0.000104433	down
LOC107426422	16	29	19	0	0	0	8.05393	16.1079	0	-6.05752	7.32235e-06	0.000104627	down
LOC107414457	112	121	122	35	32	31	66.1592	89.3905	42.928	-1.05784	7.36059e-06	0.000105006	down
novel.627	42	48	45	6	4	6	20.4944	33.9915	6.99725	-2.27826	7.40327e-06	0.000105447	down
LOC107426492	14	28	22	0	0	0	8.05435	16.1087	0	-6.05758	7.71614e-06	0.000109728	down
LOC107424307	60	47	62	67	61	74	65.5394	42.5662	88.5126	1.05639	7.92277e-06	0.000112133	up
LOC107426646	25	38	38	1	1	1	13.3716	25.428	1.3151	-4.2736	8.21546e-06	0.000115909	down
LOC107414922	6	7	5	23	16	19	14.9459	4.53163	25.3601	2.48528	8.59133e-06	0.000121022	up
LOC107425905	31	49	37	3	4	3	16.9217	29.4514	4.39198	-2.74779	8.61638e-06	0.000121184	down
LOC107414515	30	23	27	43	44	36	37.0321	20.149	53.9151	1.41999	9.33017e-06	0.000131014	up
LOC107417794	19	21	20	0	0	0	7.55385	15.1077	0	-5.96496	9.34459e-06	0.000131014	down
LOC107422616	26	47	42	3	3	3	16.447	28.9487	3.9453	-2.87569	9.37178e-06	0.00013119	down
LOC107410987	26	24	28	40	36	44	36.1106	19.6434	52.5778	1.42059	9.51805e-06	0.000132823	up
LOC107416506	53	94	69	11	13	14	35.5238	54.3678	16.6798	-1.70607	9.99406e-06	0.000139248	down
LOC125421901	725	1568	1232	304	374	283	654.511	887.207	421.815	-1.07284	1.0039e-05	0.000139658	down
LOC107406408	80	92	86	22	19	19	45.6165	64.9612	26.2718	-1.30536	1.00785e-05	0.00013999	down
LOC107427640	1	1	1	13	12	14	8.9226	0.75544	17.0898	4.49971	1.01203e-05	0.000140352	up
LOC107416404	12	9	10	29	21	23	19.8657	7.80769	31.9238	2.03279	1.12954e-05	0.000156165	up
LOC107416041	61	97	88	18	16	17	42.1337	61.9291	22.3383	-1.47076	1.24679e-05	0.000172111	down
LOC107432974	28	54	36	3	3	4	17.0418	29.6982	4.38543	-2.76042	1.27088e-05	0.000175166	down
LOC125418974	30	50	46	4	4	5	18.71	31.7194	5.70053	-2.47687	1.27696e-05	0.000175734	down
LOC107421293	39	65	50	8	6	7	23.9759	38.7644	9.18733	-2.07557	1.28915e-05	0.00017714	down
LOC107409250	52	89	69	14	12	12	34.7489	52.8601	16.6378	-1.66708	1.31045e-05	0.000179791	down
LOC107425049	55	55	51	63	58	67	61.4596	40.5407	82.3785	1.02295	1.32831e-05	0.000181962	up
novel.384	45	70	53	9	9	8	26.8427	42.2896	11.3958	-1.89204	1.36769e-05	0.000187071	down
LOC107421335	31	19	25	38	37	44	35.5302	18.8925	52.1679	1.46541	1.38019e-05	0.000188493	up
LOC107412513	46	54	49	8	7	7	23.5747	37.5155	9.634	-1.96061	1.40476e-05	0.000191556	down
LOC107423611	61	79	76	14	16	14	36.8442	54.3837	19.3048	-1.49528	1.41043e-05	0.000192037	down
LOC107432244	69	42	56	62	71	71	65.7926	42.0677	89.5174	1.08902	1.45615e-05	0.000197661	up
LOC107432804	32	50	41	5	4	4	18.3259	30.9632	5.6887	-2.443	1.4612e-05	0.000197959	down
LOC107430393	57	83	68	12	14	14	34.9586	52.3623	17.5548	-1.57799	1.46739e-05	0.000198285	down
LOC107407182	19	17	20	35	32	30	28.2956	14.1033	42.4879	1.59136	1.47283e-05	0.000198721	up
LOC107428790	3	5	4	23	12	15	12.4168	3.02066	21.8129	2.85372	1.49489e-05	0.000201395	up
LOC107412210	50	71	51	12	6	9	27.5391	43.2974	11.7808	-1.8741	1.53736e-05	0.000206494	down
LOC107414390	19	19	21	38	32	30	29.3152	14.8576	43.7728	1.55946	1.58484e-05	0.000212553	up
LOC107431759	15	22	19	0	0	0	7.04893	14.0979	0	-5.86519	1.73552e-05	0.000232067	down
LOC125422176	46	43	42	5	6	6	20.2253	32.9884	7.4623	-2.14589	1.77294e-05	0.000236711	down
LOC107405838	37	37	45	64	45	48	49.3029	29.9682	68.6376	1.19686	1.77553e-05	0.000236711	up
LOC107424539	7	8	7	23	17	20	15.893	5.53919	26.2469	2.24514	1.81882e-05	0.000242122	up
LOC107411805	40	39	37	50	47	52	47.2527	29.2101	65.2953	1.16053	1.82912e-05	0.000243132	up
LOC107411514	9	4	5	23	14	21	14.9409	4.53491	25.347	2.4842	1.85432e-05	0.000246116	up
LOC107423964	40	29	40	48	50	48	45.7368	27.4554	64.0182	1.22127	1.85934e-05	0.000246417	up
LOC107417985	85	47	59	81	75	73	74.2185	48.1149	100.322	1.06042	1.86243e-05	0.000246463	up
novel.381	23	44	40	3	3	2	15.2199	26.9345	3.50518	-2.94178	1.87631e-05	0.000247542	down
LOC107406223	16	19	20	0	0	0	6.92443	13.8489	0	-5.83944	1.87833e-05	0.000247542	down
LOC125423920	43	66	53	10	8	7	25.859	40.7807	10.9373	-1.89721	1.87887e-05	0.000247542	down
LOC107433735	1	2	1	37	2	16	12.3945	1.00655	23.7824	4.56401	1.91627e-05	0.000252098	up
LOC107424117	32	31	27	45	40	42	39.1441	22.6623	55.6258	1.29573	1.92207e-05	0.00025249	up
LOC107415332	29	57	40	5	4	4	18.7005	31.7122	5.6887	-2.47759	1.93611e-05	0.000253961	down
LOC107404478	20	43	35	2	1	2	13.4249	24.6662	2.18353	-3.49396	1.97329e-05	0.000258307	down
LOC107431000	40	42	49	51	53	59	52.2367	32.9889	71.4845	1.11527	1.975e-05	0.000258307	up
LOC107413892	38	53	48	6	7	6	21.6659	34.9946	8.33728	-2.07079	2.06999e-05	0.000270335	down
LOC107411032	30	49	35	3	4	4	16.7635	28.6949	4.8321	-2.5726	2.15563e-05	0.000281111	down
LOC107432782	35	58	53	7	6	7	22.7566	36.7542	8.75903	-2.06855	2.20235e-05	0.00028615	down
LOC107430540	27	30	25	45	36	39	36.5823	20.646	52.5187	1.3476	2.20711e-05	0.000286158	up
LOC107417302	76	103	91	25	19	21	48.2061	67.9753	28.437	-1.25592	2.24798e-05	0.000291035	down
LOC107435840	22	41	29	1	1	1	12.2354	23.1557	1.3151	-4.1386	2.26369e-05	0.000292646	down
LOC107404624	26	43	28	3	1	2	13.5132	24.4146	2.61182	-3.21729	2.33619e-05	0.00030098	down
LOC107428560	23	40	28	1	1	1	12.1099	22.9046	1.3151	-4.12287	2.33823e-05	0.00030098	down
LOC107419239	3	2	3	15	12	14	9.98078	2.01521	17.9464	3.15553	2.38294e-05	0.000306295	up
LOC107435979	95	143	102	31	26	31	62.0599	85.585	38.5347	-1.15073	2.40996e-05	0.000309324	down
LOC107435716	50	73	60	13	9	11	30.2491	46.0688	14.4294	-1.67292	2.48188e-05	0.000318099	down
LOC107423584	27	37	27	1	2	2	12.5549	22.908	2.2019	-3.38474	2.49639e-05	0.000319503	down
LOC107431091	26	43	36	3	3	3	15.1884	26.4316	3.9453	-2.74446	2.51253e-05	0.000321109	down
LOC107412150	2	2	1	13	11	13	8.73086	1.25876	16.203	3.68622	2.55297e-05	0.000325812	up
LOC125420618	25	35	33	2	2	2	13.0221	23.4141	2.6302	-3.15452	2.56082e-05	0.000326349	down
LOC107403528	29	47	36	3	4	4	16.5124	28.1926	4.8321	-2.54711	2.61284e-05	0.000332034	down
LOC107422360	70	136	121	24	24	27	57.5976	82.3124	32.8828	-1.32417	2.64867e-05	0.000335805	down
LOC107429938	65	116	108	22	20	23	50.6153	72.7515	28.479	-1.353	2.65001e-05	0.000335805	down
LOC107426418	47	66	59	12	9	9	28.2115	43.3023	13.1208	-1.72089	2.68033e-05	0.000339168	down
LOC107414311	26	31	24	0	1	0	10.4197	20.3927	0.446676	-5.43596	2.68951e-05	0.00033985	down
LOC107433134	36	54	52	7	6	7	22.2544	35.7498	8.75903	-2.02855	2.70397e-05	0.000341195	down
LOC107426543	11	26	18	0	0	0	6.92068	13.8414	0	-5.83875	2.76131e-05	0.000347452	down
LOC107417413	57	74	60	15	11	11	32.1323	48.0853	16.1793	-1.56962	2.77592e-05	0.0003488	down
LOC107435227	26	23	21	37	32	39	32.4665	17.6275	47.3056	1.42448	2.85535e-05	0.000357777	up
LOC107407219	90	128	120	29	30	32	62.5002	85.0955	39.905	-1.09308	2.86795e-05	0.000358854	down
LOC107427299	16	20	16	0	0	0	6.54574	13.0915	0	-5.75833	2.89241e-05	0.00036141	down
LOC107413687	28	46	37	4	4	3	16.3808	27.9414	4.82028	-2.53526	2.97013e-05	0.000370605	down
LOC107419409	7	76	43	2	0	1	16.494	31.6912	1.29672	-4.59663	3.06274e-05	0.000381099	down
LOC107423325	54	99	84	15	15	18	40.3522	59.6574	21.0469	-1.50361	3.08641e-05	0.000382836	down
LOC107420627	32	42	37	4	4	4	16.6031	27.9458	5.2604	-2.40975	3.08953e-05	0.000382836	down
LOC107415572	19	55	42	4	2	3	16.5596	29.1922	3.92693	-2.89004	3.18241e-05	0.000393802	down
LOC107431164	43	61	61	10	9	9	26.9032	41.5421	12.2642	-1.75971	3.1979e-05	0.000395172	down
LOC107406318	30	39	36	44	46	48	43.4771	26.4359	60.5183	1.19438	3.49111e-05	0.000430218	up
LOC107423355	105	213	185	42	44	47	92.4696	126.611	58.3282	-1.1186	3.51578e-05	0.000432663	down
LOC107435192	54	75	75	11	16	14	34.6908	51.3617	18.0199	-1.51358	3.63702e-05	0.000446969	down
LOC107427905	32	42	38	52	44	48	45.6246	28.1979	63.0513	1.1613	3.68163e-05	0.000451832	up
LOC107424907	1	1	1	35	1	16	11.6173	0.75544	22.4792	4.89723	3.75229e-05	0.000459873	up
LOC107430238	15	13	14	26	26	27	22.605	10.5772	34.6327	1.71107	3.75941e-05	0.000460117	up
LOC107412454	2	2	3	43	1	21	14.9346	1.763	28.1062	3.99676	3.87927e-05	0.000474139	up
LOC125419239	5	4	4	15	14	17	11.717	3.27396	20.1601	2.62248	3.91476e-05	0.000477825	up
LOC107405981	4	3	3	19	9	16	10.8592	2.51852	19.1998	2.93227	3.9725e-05	0.000484213	up
LOC107417092	50	53	59	9	9	11	26.7553	40.7944	12.7162	-1.68222	4.07671e-05	0.00049624	down
LOC107405023	78	101	83	21	20	24	47.2256	65.9605	28.4908	-1.21134	4.08323e-05	0.000496359	down
LOC107429087	22	37	26	1	1	1	11.355	21.3948	1.3151	-4.02449	4.09989e-05	0.000497709	down
LOC107411938	14	21	15	0	0	0	6.29303	12.5861	0	-5.70156	4.1573e-05	0.000503995	down
LOC107406445	13	21	16	0	0	0	6.29299	12.586	0	-5.70155	4.24286e-05	0.000513672	down
LOC107404976	24	33	31	0	1	1	11.5211	22.1554	0.886801	-4.65812	4.2988e-05	0.000519743	down
LOC107417755	30	28	35	43	41	42	39.3187	23.4216	55.2158	1.23735	4.35574e-05	0.000525917	up
LOC107427611	6	5	7	17	16	19	13.662	4.53365	22.7903	2.32982	4.4256e-05	0.000533165	up
LOC107416800	29	42	35	4	3	4	15.7493	26.6849	4.81373	-2.46942	4.42766e-05	0.000533165	down
LOC107429712	34	36	37	4	4	4	16.102	26.9435	5.2604	-2.35701	4.49339e-05	0.000540353	down
LOC107426958	26	43	39	4	4	3	16.0041	27.1879	4.82028	-2.4958	4.51556e-05	0.000542291	down
LOC107435462	0	1	1	19	7	11	8.30452	0.503234	16.1058	5.00137	4.52759e-05	0.000543007	up
LOC107414775	22	39	27	2	2	1	12.1696	22.1492	2.19008	-3.33776	4.60789e-05	0.000551899	down
LOC107404779	26	32	31	49	39	36	38.3301	22.4087	54.2515	1.27639	4.79233e-05	0.00057246	up
LOC107403531	40	43	40	6	5	6	19.2074	30.9709	7.44393	-2.056	4.84132e-05	0.000577542	down
LOC107421701	32	38	41	4	5	4	16.8285	27.9498	5.70708	-2.2938	4.86658e-05	0.000579783	down
LOC107424027	54	51	46	65	56	53	57.1017	38.0234	76.1799	1.00307	4.89123e-05	0.000581174	up
LOC107414863	0	0	0	6	8	7	4.61204	0	9.22408	6.052	4.89981e-05	0.000581423	up
LOC107425239	22	15	19	33	30	30	27.4217	14.1055	40.7379	1.53053	4.90904e-05	0.000581747	up
novel.228	22	34	31	1	0	1	11.3853	21.9021	0.868425	-4.64467	4.96911e-05	0.000588088	down
LOC107404195	85	84	98	24	25	20	48.7437	67.2388	30.2486	-1.15269	5.13736e-05	0.000607198	down
LOC107428830	29	24	30	41	35	41	36.0717	20.9043	51.2391	1.29393	5.18599e-05	0.000612138	up
novel.658	0	0	0	9	5	7	4.58448	0	9.16895	6.04515	5.51865e-05	0.000649429	up
novel.1044	5	3	4	17	14	13	11.1395	3.02285	19.2562	2.67225	5.52366e-05	0.000649429	up
LOC107430884	13	20	15	0	0	0	6.04137	12.0827	0	-5.64267	5.59601e-05	0.000657072	down
LOC107426186	10	21	18	0	0	0	6.1668	12.3336	0	-5.67233	5.83186e-05	0.000683869	down
LOC107414413	41	50	47	7	7	8	22.1958	34.7458	9.64583	-1.84935	5.91847e-05	0.000693118	down
LOC107428682	5	36	17	0	0	0	7.29357	14.5871	0	-5.91451	6.03753e-05	0.000705218	down
LOC107415014	13	43	33	1	1	1	11.8558	22.3965	1.3151	-4.0905	6.24304e-05	0.000728273	down
LOC107405251	61	89	72	16	18	16	38.9106	55.8863	21.935	-1.35023	6.30667e-05	0.000734739	down
LOC107407195	5	5	4	14	18	14	11.8616	3.52508	20.1981	2.51755	6.32869e-05	0.000736348	up
LOC107403316	1	0	0	8	12	9	6.49992	0.252205	12.7476	5.55664	6.42638e-05	0.000746743	up
LOC107410151	43	51	46	8	8	7	22.6649	35.2492	10.0807	-1.80616	6.46984e-05	0.00075082	down
LOC107416753	27	33	35	3	3	3	13.9329	23.9205	3.9453	-2.60038	6.53808e-05	0.000757026	down
LOC107423437	48	36	38	57	40	57	49.0469	30.7265	67.3672	1.13358	6.54022e-05	0.000757026	up
LOC107431601	6	4	5	16	14	17	12.1833	3.77829	20.5884	2.44647	6.70018e-05	0.000773542	up
LOC107420914	24	21	26	37	31	37	31.9301	17.8815	45.9787	1.36302	6.72484e-05	0.00077539	up
LOC107418717	25	30	23	1	1	1	10.4762	19.6373	1.3151	-3.90077	7.07205e-05	0.000814377	down
LOC107425400	3	2	3	10	15	13	9.35998	2.01521	16.7048	3.05032	7.11651e-05	0.000817665	up
LOC107404505	12	12	14	26	26	21	20.7808	9.56952	31.992	1.74122	7.11886e-05	0.000817665	up
LOC112488913	11	21	15	0	0	0	5.91472	11.8294	0	-5.61213	7.29142e-05	0.000836413	down
novel.373	25	35	25	2	2	2	12.0137	21.3971	2.6302	-3.02459	7.3603e-05	0.000843234	down
LOC107411673	8	66	32	1	0	1	13.7637	26.6589	0.868425	-4.9294	7.44706e-05	0.000852085	down
LOC107425575	21	26	22	1	0	0	8.90011	17.3719	0.428299	-5.20466	7.55007e-05	0.000862769	down
LOC107425275	9	8	8	19	20	19	15.8647	6.29572	25.4336	2.01404	7.66044e-05	0.000872044	up
LOC107427496	35	46	43	6	6	6	19.5551	31.2196	7.8906	-1.98458	7.71837e-05	0.000877423	down
novel.64	10	9	9	27	17	19	17.2856	7.05116	27.52	1.96608	7.72893e-05	0.000877423	up
LOC107411895	28	39	31	3	3	4	14.5282	24.6709	4.38543	-2.49281	7.73707e-05	0.000877423	down
LOC107415956	40	44	46	55	53	46	50.1054	32.7348	67.476	1.04363	7.82011e-05	0.000885719	up
LOC125420328	16	137	69	9	7	6	32.7281	55.8341	9.62218	-2.53574	7.8882e-05	0.000892303	down
LOC125422338	16	18	16	27	29	28	24.7152	12.5893	36.8412	1.54863	7.91589e-05	0.000894306	up
LOC107426460	19	39	34	3	2	2	13.108	23.1574	3.0585	-2.91756	7.92965e-05	0.000894732	down
LOC107414375	27	39	39	4	4	4	15.848	26.4357	5.2604	-2.32959	8.21511e-05	0.000925776	down
LOC107427686	38	71	62	9	10	11	28.1036	43.0443	13.1628	-1.71042	8.4515e-05	0.000951218	down
LOC107425121	21	33	23	1	1	1	10.3485	19.3818	1.3151	-3.88192	8.99044e-05	0.00100934	down
LOC107428394	19	32	28	1	2	1	10.8243	19.8869	1.76178	-3.50262	9.09129e-05	0.00101938	down
LOC107431472	65	79	83	20	16	19	40.6163	57.1573	24.0752	-1.24645	9.21035e-05	0.00103144	down
LOC107410918	15	15	14	30	25	23	22.6091	11.0795	34.1388	1.62414	9.28758e-05	0.0010375	up
LOC107416256	58	84	81	23	12	14	38.758	56.1432	21.3728	-1.38979	9.48606e-05	0.00105704	down
LOC125420333	53	50	61	12	11	9	27.658	41.3019	14.0142	-1.5587	9.50037e-05	0.00105731	down
LOC107409360	24	44	39	4	4	4	16.0975	26.9346	5.2604	-2.3566	9.554e-05	0.00106065	down
LOC107413698	47	52	52	9	10	9	25.1522	38.0218	12.2826	-1.63112	9.69902e-05	0.00107541	down
LOC107422167	23	24	25	36	30	38	31.8371	18.1305	45.5438	1.32923	9.73936e-05	0.00107774	up
LOC107426772	71	95	71	18	19	21	42.5509	59.6629	25.4389	-1.23057	0.000101859	0.00112383	down
LOC107418300	97	64	78	18	22	17	42.6095	60.2006	25.0184	-1.26792	0.000105341	0.00116082	down
LOC107414440	8	21	17	0	0	0	5.78854	11.5771	0	-5.58102	0.000106635	0.00117286	down
novel.4	22	15	23	26	45	29	29.5569	15.114	43.9998	1.54015	0.000106695	0.00117286	up
LOC125422851	0	0	0	7	5	7	4.15618	0	8.31235	5.90306	0.000108986	0.00119658	up
LOC107405058	30	48	33	5	4	5	17.0342	27.9396	6.12883	-2.18774	0.000112672	0.00123541	down
LOC107435692	48	93	56	12	13	13	33.1231	49.5781	16.668	-1.57345	0.000112839	0.00123541	down
LOC107433432	45	57	59	9	11	11	27.0737	40.5378	13.6095	-1.57624	0.000112937	0.00123541	down
LOC107408007	12	16	15	0	0	0	5.41304	10.8261	0	-5.4842	0.000115722	0.00126433	down
novel.651	1	2	1	9	11	11	7.30803	1.00655	13.6095	3.75569	0.000117323	0.00128026	up
LOC107404348	18	15	14	29	27	24	23.44	11.8361	35.0439	1.56624	0.000120111	0.00130909	up
LOC107425469	19	32	26	1	0	1	10.1255	19.3827	0.868425	-4.46857	0.000120992	0.0013171	down
LOC107429454	16	46	27	3	0	2	12.2794	22.3937	2.16515	-3.35825	0.000122345	0.00133021	down
LOC107423902	18	33	24	1	1	1	10.0962	18.8773	1.3151	-3.84388	0.000122573	0.00133107	down
LOC125424069	3	3	2	10	13	13	8.9128	2.0142	15.8114	2.97163	0.000124767	0.00135325	up
LOC112489561	31	20	21	35	35	35	32.0818	18.1352	46.0285	1.34375	0.00012674	0.001373	up
LOC107405370	7	7	6	18	14	19	13.6806	5.03595	22.3252	2.14882	0.000127294	0.00137732	up
LOC107427148	48	56	57	10	12	10	27.2917	40.5391	14.0444	-1.53066	0.000128264	0.00138615	down
LOC107418466	42	68	64	13	10	11	29.34	43.8041	14.876	-1.55683	0.000131668	0.00141951	down
LOC107431972	36	29	32	3	5	3	14.6341	24.4296	4.83865	-2.33966	0.000133438	0.00143687	down
LOC107426662	47	52	59	11	11	9	26.6863	39.7867	13.5859	-1.55022	0.000137469	0.00147672	down
LOC107417578	45	48	46	8	8	9	22.9806	35.0002	10.9609	-1.67543	0.000139082	0.00149226	down
LOC107416221	41	55	55	8	10	10	25.1564	38.0183	12.2944	-1.63043	0.000143344	0.00153614	down
LOC112490254	36	53	43	64	43	52	51.3672	33.2296	69.5047	1.06573	0.00014605	0.00156141	up
LOC107409200	8	22	14	0	0	0	5.53591	11.0718	0	-5.51667	0.000148087	0.0015813	down
LOC107422103	50	79	72	14	17	13	34.9561	50.6009	19.3113	-1.39099	0.000151869	0.00161783	down
LOC107424691	0	0	0	6	6	6	3.9453	0	7.8906	5.82733	0.000154221	0.00163899	up
novel.398	0	0	0	6	6	6	3.9453	0	7.8906	5.82733	0.000154221	0.00163899	up
LOC107428699	2	2	2	8	14	11	8.01606	1.51088	14.5212	3.26309	0.000154813	0.00164333	up
LOC112492769	3	4	4	13	12	14	9.92965	2.76955	17.0898	2.62532	0.000157135	0.001666	up
LOC107410524	17	28	27	1	1	1	9.72051	18.1259	1.3151	-3.78523	0.000159807	0.00169233	down
LOC107420928	26	14	19	30	32	31	27.8249	14.8632	40.7865	1.45625	0.000160799	0.00170048	up
LOC107428525	32	48	34	5	6	5	17.8591	28.6961	7.02218	-2.03236	0.000160957	0.00170048	down
LOC107417040	3	4	4	16	9	15	10.1222	2.76955	17.4748	2.65874	0.000161812	0.0017075	up
LOC107424909	22	21	18	1	0	0	7.89418	15.3601	0.428299	-5.02705	0.000162402	0.00171172	down
LOC107420240	22	28	28	2	2	2	11.1346	19.6391	2.6302	-2.90084	0.000164721	0.00173359	down
LOC107416498	6	5	5	16	14	15	11.8688	4.0294	19.7081	2.29053	0.000164864	0.00173359	up
LOC107412534	23	16	19	32	32	26	27.0257	14.6088	39.4425	1.43305	0.000168228	0.00176689	up
LOC107405440	34	35	34	42	45	40	40.815	25.9361	55.694	1.10215	0.000169345	0.00177653	up
LOC125423151	2	2	2	11	10	11	7.76515	1.51088	14.0194	3.21409	0.00017115	0.00179127	up
LOC107431523	24	31	33	3	3	3	13.0514	22.1574	3.9453	-2.48992	0.000174982	0.00182924	down
LOC107413225	17	28	26	1	1	1	9.59445	17.8738	1.3151	-3.76503	0.000176347	0.00184136	down
LOC107426414	20	34	29	2	3	2	11.9852	20.8935	3.07688	-2.76675	0.000178222	0.00185878	down
LOC107421775	5	3	4	13	13	14	10.2796	3.02285	17.5364	2.53651	0.000180067	0.00187584	up
LOC107426632	9	17	15	0	0	0	5.16029	10.3206	0	-5.41525	0.000186798	0.00194144	down
LOC107415394	18	30	24	1	0	1	9.49621	18.124	0.868425	-4.37179	0.000188435	0.00195619	down
LOC107405637	11	8	9	22	16	21	16.4321	7.05225	25.812	1.87286	0.000190267	0.00197292	up
LOC107424923	17	27	26	1	1	1	9.4689	17.6227	1.3151	-3.74461	0.000193702	0.00200622	down
LOC107415360	18	33	28	2	2	2	11.258	19.8858	2.6302	-2.91891	0.000200132	0.00207042	down
LOC107426122	20	46	39	4	4	4	15.8442	26.428	5.2604	-2.32921	0.0002005	0.00207183	down
LOC107434568	14	15	15	25	25	24	21.7584	11.0794	32.4374	1.54963	0.000208892	0.00215358	up
LOC107423431	32	51	42	7	6	7	20.1127	31.4664	8.75903	-1.84449	0.000210714	0.0021697	down
LOC107422784	9	16	15	0	0	0	5.03474	10.0695	0	-5.3797	0.000214957	0.00220848	down
LOC107426012	20	17	16	27	26	30	24.8642	13.347	36.3814	1.44663	0.000217814	0.00223527	up
LOC125422945	19	30	20	1	1	1	9.3414	17.3677	1.3151	-3.72362	0.00021922	0.00224456	down
LOC107415703	1	0	1	9	9	10	6.39018	0.504328	12.276	4.60683	0.000220691	0.00225704	up
LOC107428282	2	2	1	10	10	10	7.20488	1.25876	13.151	3.38473	0.000225972	0.00230786	up
LOC107430198	21	35	25	2	3	2	11.7326	20.3883	3.07688	-2.73145	0.000228592	0.00232723	down
LOC125421998	1	2	2	9	11	10	7.21403	1.25867	13.1694	3.38622	0.000231893	0.00235815	up
LOC107411602	30	41	29	5	4	4	15.431	25.1733	5.6887	-2.14441	0.000233166	0.00236841	down
LOC107422557	37	40	34	6	6	5	17.6994	27.9482	7.45048	-1.90745	0.000234299	0.00237722	down
LOC107428812	0	0	0	6	5	6	3.72196	0	7.44393	5.7436	0.000238972	0.00241369	up
LOC125418399	0	0	0	6	5	6	3.72196	0	7.44393	5.7436	0.000238972	0.00241369	up
LOC107404638	13	26	20	1	0	0	7.63916	14.85	0.428299	-4.97842	0.000239636	0.00241768	down
LOC107418948	8	18	14	0	0	0	5.03368	10.0674	0	-5.37944	0.000241137	0.00243009	down
novel.1065	22	32	22	2	2	2	10.8805	19.1308	2.6302	-2.86307	0.000244727	0.00246349	down
LOC125422914	10	8	8	18	18	19	15.3299	6.54793	24.1119	1.88055	0.000251255	0.00252637	up
LOC107427516	16	16	13	25	22	28	22.0943	11.3307	32.8579	1.53611	0.000252383	0.00253443	up
LOC107426557	55	65	61	14	14	14	31.9922	45.573	18.4114	-1.30788	0.000252623	0.00253443	down
LOC107413354	27	15	18	32	32	28	27.7186	15.1144	40.3227	1.41584	0.000254029	0.00254569	up
LOC107411344	28	42	33	4	5	5	16.0378	25.9285	6.1472	-2.07847	0.000255605	0.00255862	down
LOC107431622	23	27	28	2	3	2	11.3585	19.6402	3.07688	-2.67748	0.000256595	0.00256566	down
LOC107406265	0	0	0	7	4	6	3.71278	0	7.42555	5.74075	0.00026297	0.00262647	up
LOC107429279	27	47	41	6	6	5	18.1996	28.9488	7.45048	-1.95826	0.000264348	0.00263619	down
novel.584	71	72	61	18	17	16	36.8555	51.3661	22.3449	-1.20071	0.000264531	0.00263619	down
novel.721	72	67	71	18	19	17	38.2812	52.884	23.6784	-1.15973	0.000275752	0.00273887	down
LOC107413638	16	31	21	1	1	1	9.21471	17.1143	1.3151	-3.70243	0.000276415	0.00274241	down
LOC107409753	17	29	22	1	0	1	8.99243	17.1164	0.868425	-4.28938	0.000277554	0.00275067	down
LOC107404975	7	20	13	0	0	0	5.03263	10.0653	0	-5.37917	0.000282325	0.00279486	down
LOC107411670	32	40	42	5	6	7	18.3033	28.7042	7.90243	-1.86257	0.000283494	0.00280334	down
novel.63	47	59	44	9	11	10	25.466	37.7626	13.1694	-1.52132	0.00028708	0.00283566	down
LOC107404052	27	20	24	33	29	37	30.6274	17.8827	43.3721	1.27851	0.000287518	0.00283686	up
LOC107422714	0	1	0	7	9	7	5.17508	0.251112	10.0991	5.22099	0.000288407	0.00284251	up
LOC107431121	19	16	15	27	28	24	23.6128	12.5915	34.634	1.45958	0.000289907	0.00285415	up
LOC107420249	31	35	35	3	6	5	15.7986	25.4316	6.16558	-2.04903	0.000290877	0.00286056	down
LOC107415070	7	21	12	0	0	0	5.03213	10.0643	0	-5.37904	0.000296413	0.0029118	down
LOC107418592	18	28	20	1	1	1	8.96419	16.6133	1.3151	-3.65954	0.000299382	0.00293775	down
LOC107403723	54	56	62	13	15	11	30.2112	43.3129	17.1094	-1.34092	0.000314099	0.00307207	down
LOC107430169	11	14	12	0	0	0	4.65765	9.31529	0	-5.26737	0.000316801	0.00309512	down
LOC107413038	4	24	15	0	0	0	5.40867	10.8173	0	-5.48314	0.000320556	0.00312839	down
LOC107426935	37	62	43	10	8	8	23.5596	35.7418	11.3774	-1.65034	0.000321676	0.0031359	down
LOC107414404	10	13	14	0	0	0	4.65811	9.31622	0	-5.26749	0.000324668	0.00316163	down
LOC107414717	29	22	22	33	30	37	31.102	18.3851	43.8188	1.25317	0.000336061	0.00326548	up
LOC125418984	21	16	17	1	0	0	7.01424	13.6002	0.428299	-4.85145	0.000343609	0.00333159	down
LOC107418037	9	15	13	0	0	0	4.65706	9.31412	0	-5.26721	0.00034405	0.00333226	down
LOC107422443	18	25	21	1	1	1	8.71358	16.1121	1.3151	-3.61531	0.000351094	0.00339682	down
LOC107413033	56	71	65	15	16	16	34.4769	48.3404	20.6133	-1.23037	0.000354865	0.0034259	down
LOC107423672	36	44	32	45	42	45	43.0179	28.1962	57.8395	1.03648	0.000355513	0.00342847	up
LOC107426110	21	35	28	3	3	3	12.545	21.1447	3.9453	-2.42249	0.000359685	0.00346124	down
LOC107412930	22	35	34	4	3	4	13.8617	22.9096	4.81373	-2.24941	0.000361923	0.00347905	down
LOC107433475	13	36	20	1	1	0	9.11806	17.3611	0.874975	-4.30858	0.000362662	0.00348241	down
LOC107409254	5	9	7	19	15	15	13.3628	5.28589	21.4397	2.02048	0.000368943	0.00353893	up
LOC107426262	34	22	28	36	34	40	34.6848	21.1589	48.2108	1.18823	0.00037257	0.00356989	up
LOC107422740	14	13	12	25	20	22	19.5723	9.8208	29.3238	1.57883	0.000383335	0.00366487	up
novel.590	1	0	0	8	8	6	4.94638	0.252205	9.64055	5.15463	0.000384118	0.00366487	up
LOC107431482	65	94	91	22	21	25	46.3735	62.941	29.8059	-1.07862	0.000395164	0.00376625	down
LOC107415909	9	14	13	0	0	0	4.5315	9.063	0	-5.22776	0.000402087	0.00382816	down
LOC107410922	23	57	36	7	4	5	18.088	29.1905	6.98543	-2.06012	0.000418183	0.00397718	down
LOC107416578	51	32	47	53	53	44	49.2435	32.7478	65.7392	1.00553	0.000419765	0.00398799	up
LOC107411470	32	30	28	37	34	41	35.8713	22.6634	49.0792	1.1148	0.0004262	0.00404056	up
LOC107434153	40	53	40	10	6	9	22.2031	33.482	10.9242	-1.61344	0.000431547	0.00408692	down
LOC107423818	8	15	13	0	0	0	4.53096	9.06191	0	-5.22761	0.000432504	0.00409166	down
LOC107420715	24	36	35	45	38	36	38.0045	23.9172	52.0917	1.12345	0.000433765	0.00409926	up
LOC107409956	14	37	30	2	3	2	11.7313	20.3857	3.07688	-2.73108	0.000438314	0.00413789	down
LOC125420493	2	2	2	9	11	9	7.12007	1.51088	12.7293	3.07402	0.00046863	0.00441942	up
LOC107427317	30	32	34	4	5	5	15.1606	24.1739	6.1472	-1.97731	0.000471385	0.00444074	down
novel.550	15	19	17	0	1	0	6.64348	12.8403	0.446676	-4.76858	0.000472496	0.00444652	down
LOC107431810	33	48	39	6	7	8	19.7132	30.2089	9.21753	-1.71401	0.000477069	0.00448485	down
LOC107420764	31	47	39	7	7	6	19.1095	29.4534	8.76558	-1.7487	0.000481502	0.00452178	down
LOC107404611	68	113	88	23	25	26	50.0867	67.7124	32.461	-1.06152	0.00048258	0.00452716	down
LOC107423915	5	4	4	14	11	13	9.95261	3.27396	16.6313	2.34548	0.000485834	0.00455292	up
LOC107432512	17	15	14	26	26	21	21.7879	11.5839	31.992	1.4656	0.000491899	0.00460013	up
LOC107426006	24	28	24	3	2	3	11.3168	19.135	3.49863	-2.44926	0.000514476	0.00479624	down
LOC107424650	25	25	29	3	3	3	11.9199	19.8945	3.9453	-2.33445	0.000522936	0.00486499	down
LOC107423780	13	29	21	0	1	1	8.37114	15.8555	0.886801	-4.17461	0.000525224	0.00487615	down
LOC107416337	17	17	16	28	25	23	22.9363	12.5903	33.2822	1.40279	0.000527476	0.00489199	up
LOC107421138	47	89	71	17	16	16	36.7866	52.1033	21.4699	-1.27906	0.000532673	0.00493508	down
LOC107430339	11	13	10	0	0	0	4.27997	8.55994	0	-5.14537	0.000548586	0.00507308	down
LOC107433051	2	1	1	8	9	9	6.20763	1.00764	11.4076	3.50087	0.000548702	0.00507308	up
LOC107430853	18	29	23	2	2	2	10.1255	17.6208	2.6302	-2.74444	0.000549912	0.00507896	down
LOC107416799	14	28	20	1	1	1	8.45978	15.6045	1.3151	-3.56918	0.000550471	0.00507896	down
LOC107413481	39	54	46	8	11	9	23.6473	34.9937	12.301	-1.51051	0.000554442	0.00511034	down
LOC107434446	13	20	17	1	0	0	6.50764	12.587	0.428299	-4.73986	0.000557267	0.00513054	down
LOC107418470	19	25	25	2	2	2	10.0015	17.3728	2.6302	-2.72394	0.00055778	0.00513054	down
LOC107418786	64	65	59	15	16	17	34.196	47.3386	21.0534	-1.16971	0.00057348	0.00526955	down
LOC107414841	15	17	14	24	22	26	21.5655	11.5817	31.5493	1.44573	0.000576599	0.00529278	up
LOC125418167	8	12	11	20	16	22	16.5999	7.80433	25.3956	1.70249	0.000588307	0.00539472	up
LOC107433779	39	29	32	38	37	45	38.8971	25.1862	52.608	1.06257	0.000594505	0.00544599	up
LOC107422141	39	62	45	10	10	10	24.9507	36.7504	13.151	-1.48296	0.000609558	0.00557817	down
LOC107423484	6	6	5	16	14	12	11.3341	4.28051	18.3878	2.10329	0.000615008	0.0056223	up
LOC107419447	6	16	13	0	0	0	4.40431	8.80861	0	-5.18674	0.000623025	0.00568399	down
LOC107420792	6	16	13	0	0	0	4.40431	8.80861	0	-5.18674	0.000623025	0.00568399	down
LOC107429308	20	24	18	1	2	1	8.68538	15.609	1.76178	-3.15298	0.000625524	0.00570099	down
LOC107426671	31	32	37	5	6	5	16.1023	25.1825	7.02218	-1.8438	0.000647403	0.00588244	down
LOC107407551	31	26	26	34	33	37	33.2448	20.9025	45.5871	1.12489	0.000649708	0.0058974	up
novel.179	11	10	12	0	0	0	4.15542	8.31085	0	-5.1027	0.000652767	0.00591917	down
LOC107408541	26	22	21	31	29	32	28.8456	17.3764	40.3149	1.21427	0.000664938	0.00602344	up
LOC107423509	10	13	10	0	0	0	4.15387	8.30773	0	-5.10223	0.000667752	0.00604282	down
LOC107428598	33	43	33	49	40	38	41.5095	27.4406	55.5785	1.01881	0.00066944	0.00605198	up
LOC107431175	9	13	11	0	0	0	4.15382	8.30765	0	-5.10222	0.000677185	0.00610967	down
LOC107416097	22	24	21	2	2	2	9.74999	16.8698	2.6302	-2.68154	0.000681239	0.00614006	down
LOC107421177	16	19	16	23	27	26	23.0974	12.8404	33.3544	1.37632	0.000684644	0.00616455	up
LOC107427484	26	30	27	36	30	38	33.2209	20.898	45.5438	1.12422	0.000685527	0.006166	up
LOC107419918	24	37	34	5	5	4	15.0258	23.9162	6.13538	-1.96286	0.000709594	0.00634465	down
novel.617	2	0	1	10	6	9	5.84036	0.756533	10.9242	3.85451	0.000709603	0.00634465	up
LOC107421782	33	26	24	40	34	31	33.4327	20.9026	45.9628	1.13744	0.000727913	0.00648445	up
LOC107404710	32	24	23	38	35	29	32.2844	19.8961	44.6727	1.16731	0.000728135	0.00648445	up
LOC107411717	47	70	56	13	13	15	30.7634	43.5503	17.9766	-1.27706	0.000729479	0.00648997	down
LOC107410660	9	6	7	15	16	16	13.0773	5.54138	20.6133	1.89508	0.00073236	0.00650914	up
LOC107411959	19	18	20	0	1	1	7.62058	14.3544	0.886801	-4.03114	0.000736929	0.00654326	down
LOC107416992	8	15	10	0	0	0	4.15277	8.30554	0	-5.1019	0.000746343	0.00661373	down
LOC107424764	13	13	11	20	21	21	18.2526	9.31647	27.1888	1.54477	0.000749458	0.00663296	up
LOC107416329	4	4	3	11	12	11	8.84121	2.76964	14.9128	2.4283	0.000759384	0.00670939	up
novel.810	2	3	2	10	8	11	7.22989	1.76199	12.6978	2.84931	0.000779834	0.00688328	up
LOC107423685	41	68	55	13	11	13	28.7429	41.2828	16.203	-1.34882	0.000786744	0.00693744	down
LOC107426357	3	4	4	10	13	11	8.85036	2.76955	14.9312	2.42956	0.00079722	0.00701743	up
LOC112489864	9	5	7	16	14	16	12.7193	5.29026	20.1483	1.9298	0.000797381	0.00701743	up
LOC107424367	9	12	11	0	0	0	4.02827	8.05654	0	-5.05792	0.000805855	0.00708504	down
LOC107412322	16	22	19	1	1	1	7.83259	14.3501	1.3151	-3.44822	0.000811727	0.00712967	down
LOC107434880	7	6	6	14	14	15	11.8182	4.78484	18.8515	1.97802	0.000817384	0.00717233	up
LOC107410055	10	9	10	16	21	17	15.5092	7.30328	23.7151	1.69821	0.000821818	0.00720417	up
LOC112490727	3	3	2	11	10	9	7.57669	2.0142	13.1392	2.70572	0.000831824	0.00727765	up
LOC107421883	13	18	14	22	22	26	21.0106	11.3284	30.6927	1.4375	0.00083546	0.00730232	up
LOC107433684	12	27	20	1	1	1	8.08202	14.8489	1.3151	-3.49758	0.000843575	0.00736607	down
LOC107432367	31	44	43	8	8	6	19.6746	29.7085	9.64055	-1.6237	0.000847559	0.00738293	down
LOC107414701	8	13	11	0	0	0	4.02772	8.05544	0	-5.05775	0.000847978	0.00738293	down
LOC107417072	8	13	11	0	0	0	4.02772	8.05544	0	-5.05775	0.000847978	0.00738293	down
LOC125418799	2	1	2	10	8	8	6.31859	1.25977	11.3774	3.17607	0.000859434	0.00746816	up
LOC107413046	69	72	80	20	20	23	41.6372	55.652	27.6224	-1.01099	0.000871097	0.00756217	down
LOC107424911	29	31	31	4	5	5	14.5307	22.9142	6.1472	-1.90008	0.00088193	0.0076488	down
LOC107420538	18	31	25	3	3	2	11.0662	18.6272	3.50518	-2.40977	0.000885935	0.0076761	down
LOC107403660	21	21	23	2	2	2	9.49934	16.3685	2.6302	-2.63798	0.000890376	0.00770713	down
LOC107416003	16	20	20	1	1	1	7.70754	14.1	1.3151	-3.42282	0.000900564	0.00777279	down
LOC107430112	26	28	24	35	27	37	31.4874	19.6394	43.3354	1.14235	0.000902632	0.00778314	up
LOC112490439	7	14	11	0	0	0	4.02717	8.05435	0	-5.05758	0.000917075	0.00789753	down
LOC107403609	23	20	19	1	2	2	8.90759	15.6133	2.2019	-2.83119	0.000917661	0.00789753	down
LOC107423640	14	7	12	20	21	18	17.0913	8.31413	25.8684	1.63767	0.000924112	0.00794542	up
LOC107424522	53	75	55	15	15	16	33.1168	46.067	20.1666	-1.19218	0.000933066	0.00800703	down
LOC107435371	19	17	17	27	25	24	23.3204	13.3469	33.294	1.31899	0.00093756	0.0080379	up
LOC107414422	41	49	50	11	10	10	24.4152	35.251	13.5793	-1.37591	0.000945173	0.00809542	down
LOC107428435	7	15	10	0	0	0	4.02667	8.05334	0	-5.05742	0.000949835	0.00812758	down
LOC107433319	23	33	33	4	5	4	14.0573	22.4075	5.70708	-1.97485	0.00095602	0.0081727	down
LOC107412738	20	14	18	24	24	28	23.2104	13.0979	33.3229	1.3471	0.000958748	0.0081882	up
LOC107410541	25	50	41	8	6	6	18.9725	29.1977	8.7472	-1.73743	0.000961633	0.00820502	down
LOC125422179	5	8	7	15	13	16	12.154	5.03478	19.2733	1.93661	0.000965097	0.00822674	up
LOC107426727	17	14	14	25	20	24	20.7684	11.3328	30.204	1.4149	0.000972152	0.008279	up
LOC107421128	10	12	9	0	0	0	3.90225	7.8045	0	-5.01207	0.000979947	0.00833746	down
LOC107404017	44	51	44	11	10	10	24.2882	34.9971	13.5793	-1.3655	0.00100705	0.00855185	down
LOC107425763	17	18	17	24	28	23	23.0013	13.0936	32.909	1.32892	0.00101412	0.0086037	up
LOC107419214	9	20	17	1	0	0	6.00323	11.5782	0.428299	-4.61936	0.00103013	0.00872747	down
LOC107415515	14	29	24	2	2	2	9.74713	16.8641	2.6302	-2.68112	0.00103066	0.00872747	down
LOC107425591	19	16	19	0	1	1	7.24341	13.6	0.886801	-3.95311	0.00103212	0.00873162	down
novel.1062	6	4	5	13	11	14	10.2107	3.77829	16.6431	2.13962	0.0010391	0.0087741	up
LOC107412204	21	54	32	6	5	5	16.964	26.9243	7.0038	-1.94195	0.00104295	0.00879829	down
LOC107412286	63	59	50	12	16	15	31.0995	43.3107	18.8883	-1.19915	0.00104745	0.00881967	down
LOC107435326	17	22	16	1	1	1	7.5805	13.8459	1.3151	-3.39663	0.00104939	0.00882772	down
LOC107419004	32	47	46	9	8	8	21.2098	31.4705	10.9491	-1.52273	0.00105292	0.00883383	down
LOC107415818	17	27	21	2	2	2	9.49614	16.3621	2.6302	-2.63752	0.00105308	0.00883383	down
LOC107418467	18	17	16	28	24	22	22.619	12.8426	32.3954	1.33541	0.00105428	0.0088356	up
LOC107424929	45	64	56	14	12	14	29.5287	41.5393	17.5181	-1.24519	0.00107087	0.00896627	down
LOC107414298	22	29	30	4	4	3	12.6074	20.3944	4.82028	-2.08097	0.00107856	0.00902228	down
LOC107423618	1	0	1	7	7	8	5.07508	0.504328	9.64583	4.25888	0.00108212	0.00904361	up
LOC107411989	1	0	1	8	7	7	5.06917	0.504328	9.634	4.25754	0.0010843	0.00905338	up
LOC107426773	33	51	47	9	9	9	22.4076	32.9792	11.8359	-1.47872	0.00108829	0.00907214	down
LOC107413125	25	24	30	34	31	33	31.4144	19.8955	42.9333	1.10991	0.00108858	0.00907214	up
LOC107424161	25	40	33	5	6	5	15.8459	24.6696	7.02218	-1.81418	0.00110641	0.00921217	down
LOC107420558	25	34	25	4	4	4	13.2032	21.146	5.2604	-2.00752	0.00111461	0.00927187	down
LOC107417273	5	15	12	0	0	0	4.02659	8.05317	0	-5.05739	0.00113272	0.00940508	down
LOC107406551	14	15	13	30	14	25	20.3404	10.5751	30.1056	1.51125	0.00114123	0.00946692	up
LOC125420800	33	46	33	7	7	7	18.6998	28.194	9.2057	-1.61515	0.0011442	0.00948276	down
LOC125423344	42	24	39	41	38	45	40.3958	26.4521	54.3396	1.03888	0.00114975	0.00951996	up
LOC107423516	31	50	41	8	8	8	20.6159	30.711	10.5208	-1.54587	0.0011676	0.00964995	down
LOC107433856	15	19	20	1	1	1	7.45588	13.5967	1.3151	-3.37037	0.00117253	0.00968173	down
LOC107426532	9	11	10	0	0	0	3.77665	7.5533	0	-4.96486	0.00117842	0.00972145	down
LOC107420794	12	22	20	1	0	1	7.2309	13.5934	0.868425	-3.95729	0.00118555	0.00977123	down
LOC107405883	6	14	11	0	0	0	3.90107	7.80214	0	-5.01169	0.00118939	0.00979391	down
LOC107414009	19	21	23	2	2	2	9.24713	15.8641	2.6302	-2.59283	0.00119592	0.00983863	down
LOC107434204	13	13	15	23	22	19	19.1825	10.325	28.0401	1.44152	0.0012145	0.00998228	up
novel.53	18	29	24	3	2	3	10.6858	17.8729	3.49863	-2.35095	0.00122076	0.0100227	down
LOC107430088	16	22	16	29	22	26	23.6423	13.5937	33.6908	1.31003	0.00122381	0.0100312	up
LOC107421864	33	62	54	12	10	10	25.757	37.5063	14.0076	-1.42016	0.00122729	0.0100413	down
LOC107426654	10	5	9	16	15	17	13.5409	6.04671	21.0351	1.79896	0.00124133	0.010147	up
LOC107426312	3	2	3	8	12	9	7.38142	2.01521	12.7476	2.66025	0.001247	0.0101703	up
LOC107424102	15	23	16	1	1	1	7.45386	13.5926	1.3151	-3.37002	0.0012518	0.0101953	down
LOC107435657	46	54	59	12	13	14	28.5724	40.0367	17.1081	-1.22747	0.00127474	0.0103728	down
LOC107423879	40	63	42	11	11	10	25.2617	36.4974	14.026	-1.37997	0.0012887	0.0104768	down
LOC107422499	16	20	17	1	1	1	7.32935	13.3436	1.3151	-3.3433	0.00130611	0.0105992	down
LOC107434445	18	26	19	2	2	2	9.24457	15.8589	2.6302	-2.59245	0.00132142	0.0107137	down
LOC107421784	24	40	37	7	4	6	16.4257	25.4259	7.42555	-1.77296	0.00133038	0.0107766	down
LOC125419182	28	25	28	34	32	32	31.6694	20.399	42.9398	1.07398	0.00134879	0.010906	up
LOC112490642	13	5	8	17	16	18	14.4507	6.55121	22.3502	1.77087	0.00135501	0.0109464	up
LOC112490569	10	7	8	16	14	18	13.6627	6.29682	21.0285	1.73999	0.001373	0.0110618	up
novel.184	5	6	6	12	13	14	10.6943	4.28043	17.1081	1.99832	0.00139092	0.0111861	up
LOC107411054	64	92	69	24	22	18	42.3341	56.6399	28.0283	-1.01455	0.00139804	0.0112332	down
LOC107420970	6	13	11	0	0	0	3.77552	7.55103	0	-4.96448	0.00140036	0.0112418	down
LOC107404979	48	65	54	14	12	16	30.2205	42.0427	18.3983	-1.19203	0.00141532	0.0113517	down
LOC107408981	39	56	52	10	12	12	25.9666	37.0086	14.9246	-1.31158	0.00141771	0.0113607	down
LOC107432535	38	54	55	12	11	11	25.9525	37.0106	14.8944	-1.31292	0.00142835	0.0114357	down
LOC112491069	9	10	10	0	0	0	3.6511	7.30219	0	-4.91607	0.00143293	0.0114622	down
LOC112492531	17	22	23	2	2	2	9.12048	15.6108	2.6302	-2.56964	0.00144215	0.0115256	down
LOC107411258	14	28	22	2	2	2	9.36945	16.1087	2.6302	-2.61502	0.00144644	0.0115496	down
LOC112488976	1	0	1	8	7	6	4.8491	0.504328	9.19388	4.19015	0.00145995	0.0116367	up
LOC107426490	8	10	11	0	0	0	3.65105	7.30211	0	-4.91605	0.00147234	0.0117179	down
LOC107427594	8	11	10	0	0	0	3.65055	7.3011	0	-4.91588	0.00147275	0.0117179	down
LOC107412300	47	48	46	10	13	10	24.9978	35.5046	14.491	-1.29458	0.00147574	0.0117313	down
LOC107423694	6	4	6	13	11	14	10.3367	4.03041	16.6431	2.04647	0.00147725	0.0117329	up
LOC107414106	14	26	20	2	1	2	8.64288	15.1022	2.18353	-2.78648	0.00149243	0.0118425	down
LOC107413950	0	0	0	4	4	5	2.85026	0	5.70053	5.35822	0.00149369	0.0118425	up
LOC107423832	6	15	9	0	0	0	3.77451	7.54901	0	-4.96414	0.00149943	0.0118774	down
LOC107420778	35	53	40	8	10	9	22.0376	32.221	11.8543	-1.44424	0.00150294	0.0118948	down
LOC107418657	8	12	9	0	0	0	3.65004	7.30009	0	-4.9157	0.00150629	0.0119107	down
LOC107405809	19	28	22	2	3	3	10.4434	17.3697	3.517	-2.30737	0.00151217	0.0119467	down
LOC107405192	13	9	13	17	19	22	17.1335	8.81627	25.4507	1.52904	0.00152055	0.0120023	up
LOC107435630	1	2	1	9	6	8	5.53115	1.00655	10.0558	3.32076	0.00152706	0.0120325	up
LOC107430493	60	89	65	20	20	20	40.0856	53.8692	26.302	-1.03464	0.00152911	0.012038	down
novel.131	17	30	23	2	3	3	10.5683	17.6197	3.517	-2.32796	0.00153268	0.0120555	down
LOC107433744	25	1	12	0	0	0	4.79086	9.58171	0	-5.30786	0.00159909	0.0125339	down
LOC107415568	5	3	4	11	12	10	8.74775	3.02285	14.4727	2.2593	0.00161251	0.012628	up
LOC107429331	0	0	0	3	6	4	2.86273	0	5.72545	5.36331	0.00162445	0.0127104	up
LOC107417141	13	22	17	1	1	1	7.20216	13.0892	1.3151	-3.31557	0.00164513	0.012861	down
LOC107417449	13	12	10	21	17	19	16.8817	8.81324	24.9502	1.50189	0.00166696	0.0130203	up
LOC107433216	0	0	0	6	3	4	2.83516	0	5.67033	5.35202	0.00167415	0.013065	up
LOC107423662	48	58	47	13	12	13	27.5849	38.5201	16.6496	-1.21002	0.00169577	0.0132126	down
LOC107414491	13	23	16	1	1	1	7.20165	13.0882	1.3151	-3.31547	0.001696	0.0132126	down
LOC107422011	5	2	4	11	11	10	8.39886	2.77174	14.026	2.33968	0.00170467	0.0132686	up
LOC107418068	22	27	28	4	3	4	12.1008	19.388	4.81373	-2.0086	0.00170988	0.0132976	down
LOC107411538	29	33	29	37	32	36	34.4487	22.9122	45.9852	1.00535	0.00171757	0.0133458	up
novel.172	4	5	5	12	10	13	9.42649	3.52499	15.328	2.12071	0.00172982	0.0134294	up
LOC107423991	5	4	4	13	9	12	9.07172	3.27396	14.8695	2.18428	0.00173749	0.0134736	up
LOC107417715	33	36	32	5	7	7	16.8899	25.4307	8.3491	-1.60933	0.00173853	0.0134736	down
LOC107403271	37	37	44	8	9	8	20.3418	29.7161	10.9675	-1.43891	0.00174768	0.0135328	down
LOC107422210	9	9	10	0	0	0	3.52554	7.05108	0	-4.86556	0.00176374	0.0136219	down
LOC107422555	9	9	10	0	0	0	3.52554	7.05108	0	-4.86556	0.00176374	0.0136219	down
LOC107427281	9	9	10	0	0	0	3.52554	7.05108	0	-4.86556	0.00176374	0.0136219	down
LOC107429862	13	32	23	2	3	2	10.095	17.1131	3.07688	-2.47858	0.00178782	0.0137841	down
LOC107432100	13	20	18	1	1	1	7.0771	12.8391	1.3151	-3.28771	0.00179639	0.0138382	down
LOC107419677	20	31	30	4	4	4	12.8263	20.3922	5.2604	-1.95512	0.00180781	0.0139023	down
LOC107429284	9	11	8	0	0	0	3.52453	7.04906	0	-4.8652	0.00181126	0.0139169	down
LOC107423126	13	26	20	1	2	2	8.52596	14.85	2.2019	-2.75878	0.00181907	0.0139649	down
LOC107426564	27	22	21	3	3	3	10.7869	17.6286	3.9453	-2.15997	0.00183527	0.0140652	down
LOC125421677	32	49	34	9	7	7	19.5048	28.9472	10.0623	-1.52317	0.00183739	0.0140692	down
LOC107414101	18	13	17	24	21	24	21.1563	12.0902	30.2224	1.32222	0.00183893	0.0140692	up
LOC107431359	7	9	8	21	11	15	13.276	6.04242	20.5096	1.76493	0.0018409	0.0140722	up
LOC107426219	15	13	14	23	19	21	19.0788	10.5772	27.5804	1.38329	0.00184473	0.0140894	up
LOC107423596	7	11	10	0	0	0	3.52445	7.04889	0	-4.86517	0.00186902	0.0142386	down
LOC107430551	7	11	10	0	0	0	3.52445	7.04889	0	-4.86517	0.00186902	0.0142386	down
LOC107430795	7	11	10	0	0	0	3.52445	7.04889	0	-4.86517	0.00186902	0.0142386	down
LOC107426050	8	12	8	0	0	0	3.52398	7.04796	0	-4.86501	0.00187674	0.0142852	down
LOC107415470	7	12	9	0	0	0	3.52394	7.04788	0	-4.86499	0.00190906	0.0144943	down
LOC107416957	7	12	9	0	0	0	3.52394	7.04788	0	-4.86499	0.00190906	0.0144943	down
LOC107421651	33	44	38	8	7	9	19.7333	28.9523	10.5143	-1.46112	0.00194844	0.0147807	down
LOC107405354	27	25	30	4	5	4	13.179	20.651	5.70708	-1.85699	0.00195154	0.0147918	down
LOC107421353	6	5	7	13	12	14	10.8117	4.53365	17.0898	1.9146	0.00196139	0.0148538	up
LOC107427614	34	44	43	11	8	7	20.9154	30.4652	11.3656	-1.42043	0.00200037	0.0151235	down
LOC107421730	11	14	11	19	19	19	17.025	9.06317	24.9869	1.46277	0.00200278	0.0151289	up
LOC107425803	12	13	14	0	1	0	5.13365	9.82063	0.446676	-4.38175	0.00201039	0.0151736	down
LOC107429657	26	36	27	5	6	4	14.4934	22.4047	6.58205	-1.76846	0.00204056	0.0153515	down
LOC107411263	4	2	4	11	9	10	7.82608	2.51953	13.1326	2.38286	0.00204231	0.0153515	up
LOC107426162	22	16	16	25	23	26	23.0123	13.6003	32.4243	1.25364	0.00206942	0.0155245	up
LOC107404331	19	21	23	27	28	26	25.6892	15.8641	35.5143	1.16236	0.0020699	0.0155245	up
LOC107404223	6	13	9	0	0	0	3.52339	7.04679	0	-4.86479	0.00207074	0.0155245	down
LOC107428190	26	27	25	4	4	4	12.4504	19.6404	5.2604	-1.90088	0.00207498	0.0155433	down
LOC125421902	1	1	1	4	10	7	5.00814	0.75544	9.26083	3.6135	0.00212028	0.0158428	up
LOC107411960	49	57	47	14	13	12	27.8028	38.5212	17.0845	-1.1727	0.00213052	0.0159061	down
LOC107426286	36	49	43	10	10	9	22.468	32.2251	12.7109	-1.34234	0.00213677	0.0159395	down
LOC125419270	24	19	26	3	3	3	10.6623	17.3792	3.9453	-2.13938	0.00215451	0.0160585	down
LOC107414412	11	23	15	1	0	1	6.60005	12.3317	0.868425	-3.81705	0.00215848	0.0160747	down
LOC107431775	15	16	18	1	1	1	6.82709	12.3391	1.3151	-3.23032	0.00216395	0.016102	down
LOC107432526	6	14	8	0	0	0	3.52289	7.04578	0	-4.86461	0.00217142	0.0161442	down
LOC107406053	0	0	0	9	1	4	3.03094	0	6.06187	5.44976	0.00217503	0.0161576	up
LOC107412777	25	19	20	29	26	27	26.0182	16.1187	35.9176	1.15633	0.00219473	0.0162905	up
LOC107415779	12	22	16	1	1	1	6.94999	12.5849	1.3151	-3.25889	0.00219919	0.0163013	down
LOC107427102	22	28	22	4	3	3	11.25	18.1263	4.3736	-2.04936	0.00219984	0.0163013	down
LOC107425079	21	34	31	4	5	5	13.8986	21.6499	6.1472	-1.81817	0.00224938	0.0166547	down
LOC125421196	11	8	8	0	0	0	3.40007	6.80013	0	-4.81326	0.00225494	0.0166821	down
LOC107421956	17	26	23	3	2	3	10.0569	16.6152	3.49863	-2.2457	0.00226788	0.0167604	down
LOC107430549	7	10	10	0	0	0	3.39889	6.79778	0	-4.81282	0.00226927	0.0167604	down
LOC107422552	26	14	24	2	3	2	9.60036	16.1238	3.07688	-2.39246	0.00227871	0.0168025	down
LOC107435379	7	11	9	0	0	0	3.39838	6.79677	0	-4.81264	0.0022951	0.0169093	down
LOC107430141	9	8	7	17	12	16	12.8634	6.0436	19.6832	1.70443	0.00230996	0.016977	up
LOC107425370	23	17	17	25	24	27	23.8334	14.3557	33.3111	1.2144	0.00232019	0.0170382	up
LOC107417161	18	20	20	2	2	2	8.61729	14.6044	2.6302	-2.47348	0.00234227	0.0171862	down
LOC107429290	1	1	1	6	7	7	4.76642	0.75544	8.7774	3.53784	0.00234794	0.0172137	up
LOC125418142	1	1	1	7	7	6	4.76051	0.75544	8.76558	3.53642	0.00235362	0.0172412	up
LOC107427381	40	57	42	11	12	10	24.7317	34.9907	14.4727	-1.27436	0.00242277	0.0176612	down
LOC107424378	32	49	34	8	8	8	19.734	28.9472	10.5208	-1.46055	0.0024265	0.017674	down
LOC125419031	35	23	27	35	32	33	32.6092	21.4101	43.8082	1.03326	0.00243004	0.0176854	up
LOC107422582	35	37	40	8	9	7	19.3653	28.2032	10.5274	-1.42252	0.00243891	0.0177356	down
LOC107419654	48	69	56	14	18	14	31.8748	43.5514	20.1981	-1.11011	0.00245788	0.017859	down
LOC107413801	15	9	14	0	1	0	5.00974	9.5728	0.446676	-4.34478	0.00246724	0.017898	down
LOC107423245	15	20	20	1	2	2	8.02483	13.8478	2.2019	-2.65795	0.0024783	0.0179636	down
LOC107419760	15	17	13	23	18	24	19.8918	11.3296	28.4541	1.329	0.00249178	0.0180468	up
LOC107430881	1	1	1	8	5	7	4.74805	0.75544	8.74065	3.53342	0.0024983	0.0180794	up
LOC107404971	25	36	32	6	6	5	15.4318	23.4131	7.45048	-1.65205	0.00250131	0.0180866	down
LOC107410458	22	27	19	3	3	3	10.5321	17.1189	3.9453	-2.11775	0.00250605	0.0181062	down
LOC107408734	0	0	0	4	5	3	2.63348	0	5.26695	5.24382	0.00254513	0.0183442	up
LOC107433060	1	0	1	6	6	7	4.41753	0.504328	8.33073	4.04735	0.00255562	0.018405	up
LOC107424820	6	13	8	0	0	0	3.39733	6.79467	0	-4.81224	0.00256482	0.0184564	down
LOC107419903	25	27	26	31	29	32	29.9776	19.6403	40.3149	1.0375	0.00257667	0.0185266	up
LOC107406146	17	14	18	24	23	21	21.0683	12.3413	29.7954	1.2718	0.00257871	0.0185266	up
LOC107410755	11	6	7	15	16	14	12.8894	6.04579	19.7331	1.70657	0.00258553	0.0185607	up
LOC107410672	15	22	21	2	2	2	8.61616	14.6021	2.6302	-2.4733	0.00259073	0.0185641	down
LOC107414006	46	94	72	20	19	18	39.1669	53.3588	24.9751	-1.09525	0.00259122	0.0185641	down
LOC107433480	22	15	21	2	2	2	8.61998	14.6098	2.6302	-2.4739	0.00259223	0.0185641	down
LOC125418264	13	6	10	16	20	15	14.8474	7.30656	22.3882	1.61504	0.00259896	0.0185827	up
LOC107412890	19	25	25	33	28	25	27.5083	17.3728	37.6439	1.11613	0.00260222	0.0185912	up
LOC107406765	21	25	28	3	4	4	11.7328	18.6335	4.8321	-1.94942	0.00260506	0.0185966	down
LOC107416115	52	51	55	13	16	13	29.1122	39.7881	18.4363	-1.11114	0.00264552	0.0188554	down
LOC107433368	17	11	14	21	19	22	18.8717	10.5794	27.1639	1.36076	0.00269133	0.0191362	up
LOC107429371	26	26	24	4	4	4	12.1988	19.1372	5.2604	-1.86343	0.00269729	0.0191482	down
LOC107416588	8	9	9	0	0	0	3.27338	6.54675	0	-4.75852	0.00270733	0.0192043	down
LOC107419211	11	15	11	1	0	0	4.87129	9.31428	0.428299	-4.30544	0.00271068	0.0192128	down
LOC107415541	17	27	24	3	3	3	10.5319	17.1184	3.9453	-2.11771	0.00271307	0.0192145	down
LOC107423746	1	2	1	7	7	7	5.10613	1.00655	9.2057	3.19231	0.00273632	0.0193486	up
LOC107430702	13	24	15	2	1	1	7.41529	13.0872	1.7434	-2.90255	0.00276224	0.0195165	down
LOC107413047	28	28	32	5	5	6	14.5882	22.1608	7.01563	-1.65984	0.0027722	0.0195714	down
LOC107432181	16	16	13	21	23	20	19.7005	11.3307	28.0703	1.30832	0.00277506	0.0195762	up
LOC107410676	13	24	18	2	1	2	8.01354	13.8436	2.18353	-2.66101	0.00285183	0.0200591	down
LOC107416993	15	18	14	1	1	1	6.57395	11.8328	1.3151	-3.16994	0.00285247	0.0200591	down
LOC107411715	38	89	58	18	14	13	33.1202	46.5559	19.6845	-1.24089	0.00287788	0.0202061	down
LOC107410933	36	27	32	7	4	7	15.8965	23.9273	7.86568	-1.60244	0.00288085	0.020211	down
LOC107435273	21	27	25	3	4	4	11.6057	18.3794	4.8321	-1.92965	0.00290993	0.0203991	down
LOC107424630	11	20	18	2	0	1	6.81571	12.3347	1.29672	-3.23477	0.00291973	0.0204518	down
LOC107427813	0	0	0	11	0	5	3.45596	0	6.91192	5.6387	0.00294594	0.0206192	up
LOC107412321	15	9	13	20	19	18	17.1479	9.32068	24.9751	1.42232	0.00296873	0.0207463	up
LOC107409560	19	23	18	2	3	2	9.09128	15.1057	3.07688	-2.2986	0.0030117	0.0210189	down
LOC107415257	21	16	16	25	24	22	22.2293	13.3481	31.1105	1.22093	0.00301241	0.0210189	up
LOC107433220	27	37	36	6	7	7	16.9772	25.1771	8.7774	-1.52155	0.0030228	0.0210588	down
LOC107413269	19	11	13	22	21	20	19.2185	10.8317	27.6053	1.34996	0.00302284	0.0210588	up
LOC125422059	6	12	8	0	0	0	3.27178	6.54355	0	-4.7579	0.00305492	0.0212657	down
LOC107430556	61	53	60	17	18	14	32.6519	43.8208	21.483	-1.02874	0.00305776	0.021269	down
LOC125422327	45	64	61	14	17	15	31.4957	42.7999	20.1916	-1.08519	0.00306741	0.0213195	down
LOC107420411	31	15	27	32	32	28	29.3575	18.3923	40.3227	1.13272	0.0031274	0.0217028	up
LOC107406337	11	19	17	1	1	1	6.57328	11.8315	1.3151	-3.16979	0.00314286	0.0217932	down
LOC107406616	16	16	14	21	21	22	19.82	11.5828	28.0572	1.27616	0.00316207	0.0218889	up
LOC107424516	11	8	8	19	14	14	13.6765	6.80013	20.5529	1.59688	0.00316399	0.0218889	up
LOC107404842	22	33	25	6	3	4	12.9043	20.1383	5.67033	-1.82433	0.00317899	0.0219588	down
LOC112492757	26	45	37	8	8	6	18.4132	27.1859	9.64055	-1.49574	0.00318964	0.0220135	down
novel.181	4	6	5	11	11	12	9.34117	3.7761	14.9062	1.98053	0.00319191	0.0220135	up
LOC107431405	14	24	19	2	2	2	8.48904	14.3479	2.6302	-2.448	0.00319428	0.0220135	down
LOC125418889	1	1	1	7	6	6	4.53717	0.75544	8.3189	3.46136	0.00324764	0.022364	up
LOC107432580	12	10	10	18	17	16	15.2018	8.05881	22.3449	1.47149	0.00328821	0.0225913	up
LOC107413694	37	55	50	13	9	13	25.5292	35.7489	15.3096	-1.22206	0.00330062	0.0226592	down
LOC107431731	17	14	16	23	19	23	20.1488	11.837	28.4606	1.26622	0.00332427	0.0228041	up
LOC107404085	8	9	8	0	0	0	3.14731	6.29463	0	-4.70187	0.00337334	0.0231053	down
LOC107420151	26	22	25	27	28	32	28.2699	18.3849	38.155	1.05303	0.00338108	0.0231406	up
LOC107421296	18	19	22	2	3	2	8.96719	14.8575	3.07688	-2.27462	0.00339357	0.0232084	down
LOC107423518	25	34	28	5	5	6	14.459	21.9024	7.01563	-1.64301	0.00342402	0.0233972	down
LOC107412153	0	1	0	160	0	81	52.2146	0.251112	104.178	8.58839	0.00342639	0.0233972	up
LOC107407437	11	18	15	1	0	1	5.97227	11.0761	0.868425	-3.66214	0.00345311	0.0235503	down
LOC107435241	7	6	8	14	13	13	11.4068	5.28909	17.5246	1.72857	0.00345408	0.0235503	up
LOC107428882	16	10	15	21	19	20	18.3059	10.3282	26.2836	1.34802	0.00347386	0.0236672	up
LOC112492580	4	3	3	10	10	8	7.39464	2.51852	12.2708	2.28469	0.00347889	0.0236769	up
LOC107432548	54	49	48	12	16	12	27.7967	38.0254	17.5679	-1.11579	0.0034894	0.0237189	down
LOC107407254	28	36	37	7	6	8	17.3147	25.4303	9.19915	-1.46665	0.0036173	0.0245139	down
LOC107426784	16	35	21	3	3	4	11.2521	18.1188	4.38543	-2.04748	0.00362623	0.0245559	down
LOC125423884	27	41	40	8	7	8	18.6321	27.19	10.0741	-1.43205	0.00363456	0.0245937	down
LOC107407126	7	6	6	15	10	13	10.6989	4.78484	16.6129	1.79698	0.00370625	0.0250598	up
LOC112491573	13	17	15	1	1	1	6.32225	11.3294	1.3151	-3.10721	0.00371841	0.0251056	down
LOC107420173	21	35	32	6	5	5	14.5785	22.1531	7.0038	-1.66041	0.00371861	0.0251056	down
LOC107431525	12	16	17	1	1	1	6.32272	11.3303	1.3151	-3.10731	0.00380491	0.0256461	down
LOC107405970	7	11	10	16	14	17	13.8186	7.04889	20.5884	1.5464	0.00384226	0.0258623	up
LOC107412663	28	21	28	32	28	30	29.4054	19.3945	39.4163	1.02364	0.00384556	0.0258652	up
LOC107427682	0	0	0	10	0	5	3.24181	0	6.48362	5.54637	0.00391228	0.0262941	up
LOC107420096	10	18	12	20	19	20	17.9614	10.0675	25.8553	1.36045	0.00392352	0.02635	up
LOC107410954	16	23	16	2	2	2	8.23751	13.8448	2.6302	-2.3965	0.00393018	0.0263749	down
LOC107435673	5	3	4	11	10	9	8.08102	3.02285	13.1392	2.12044	0.00397911	0.0266633	up
LOC107435779	16	22	20	3	2	2	8.83035	14.6022	3.0585	-2.25242	0.00399326	0.0267381	down
LOC107411520	20	33	22	4	4	4	12.0689	18.8775	5.2604	-1.84383	0.00405472	0.0271092	down
LOC107426216	31	42	35	8	8	8	18.8551	27.1893	10.5208	-1.37013	0.00411578	0.0274764	down
LOC107409402	34	39	37	10	7	8	19.3138	27.6969	10.9307	-1.33941	0.00412648	0.0275223	down
LOC107420383	0	0	0	4	3	4	2.40686	0	4.81373	5.11483	0.00414594	0.027616	up
LOC107433738	24	27	25	29	27	32	28.8505	19.136	38.5649	1.01094	0.00417689	0.0278015	up
LOC107406452	14	16	16	22	18	23	19.5841	11.5826	27.5856	1.25236	0.00419761	0.0279101	up
LOC107430069	8	8	8	0	0	0	3.02176	6.04352	0	-4.64311	0.00419944	0.0279101	down
LOC107410021	33	44	45	9	9	11	21.7167	30.7172	12.7162	-1.27289	0.00421688	0.0280052	down
LOC107407569	7	8	9	0	0	0	3.02172	6.04343	0	-4.6431	0.0042611	0.0282255	down
novel.755	8	9	7	0	0	0	3.02125	6.04251	0	-4.6429	0.00426266	0.0282255	down
LOC112491080	15	29	22	4	2	3	10.2695	16.612	3.92693	-2.07688	0.00433286	0.0286512	down
LOC107426827	9	20	14	1	0	1	5.84511	10.8218	0.868425	-3.62888	0.00433334	0.0286512	down
novel.370	0	0	0	7	1	4	2.60264	0	5.20527	5.22966	0.00436249	0.0288227	up
LOC107415903	20	19	21	3	2	3	9.30421	15.1098	3.49863	-2.10859	0.00442784	0.0292136	down
LOC107406966	21	20	21	26	26	24	24.4627	15.6131	33.3124	1.09322	0.00442818	0.0292136	up
LOC107420122	17	32	20	3	3	4	10.8755	17.3655	4.38543	-1.98621	0.00445017	0.029337	down
LOC125423023	19	34	31	5	5	5	13.8605	21.1455	6.5755	-1.68553	0.00447261	0.0294633	down
LOC107432941	6	3	4	11	11	9	8.43046	3.27506	13.5859	2.05283	0.00448538	0.0295257	up
LOC125421198	31	26	27	6	5	5	14.0792	21.1546	7.0038	-1.59371	0.00450932	0.0296615	down
LOC107422494	7	7	7	14	11	14	11.1797	5.28808	17.0714	1.69135	0.00454015	0.0298424	up
LOC107432822	15	10	10	18	17	18	16.0203	8.81542	23.2251	1.39776	0.0045736	0.0300402	up
LOC107414417	4	3	3	9	9	9	7.17721	2.51852	11.8359	2.23251	0.00458284	0.0300789	up
LOC107433246	6	24	15	1	0	1	6.09509	11.3218	0.868425	-3.6944	0.00460756	0.0302084	down
LOC107411802	6	11	7	0	0	0	3.02016	6.04032	0	-4.64245	0.00461269	0.0302084	down
LOC107418833	6	11	7	0	0	0	3.02016	6.04032	0	-4.64245	0.00461269	0.0302084	down
LOC107415585	31	30	34	6	7	7	16.3506	23.9239	8.7774	-1.44782	0.00463075	0.0302824	down
LOC107426434	36	41	37	9	8	10	20.2664	28.7035	11.8294	-1.27868	0.00465425	0.0304139	down
LOC125421922	7	7	6	11	15	12	10.8644	5.03595	16.6929	1.72769	0.00470052	0.0306938	up
LOC107420199	10	18	16	1	1	1	6.19556	11.076	1.3151	-3.07461	0.00470766	0.0307181	down
LOC107424452	21	25	20	4	3	3	10.4951	16.6166	4.3736	-1.92392	0.00471768	0.0307611	down
LOC107416712	1	0	0	5	4	5	3.19052	0.252205	6.12883	4.50146	0.00473763	0.0308687	up
novel.32	7	8	7	16	12	12	11.5168	5.53919	17.4944	1.66005	0.00474142	0.0308709	up
LOC107417291	19	23	20	28	24	24	24.4428	15.6099	33.2756	1.0924	0.00475744	0.0309527	up
LOC107404484	40	59	46	12	12	14	26.5814	36.5014	16.6615	-1.13194	0.00476201	0.03096	down
LOC107418869	14	16	12	22	17	20	18.1964	10.5741	25.8186	1.28851	0.0047819	0.0310523	up
LOC107426991	21	22	22	28	25	25	25.2649	16.3675	34.1624	1.06189	0.0048665	0.0315249	up
LOC107407508	18	12	16	23	22	18	19.5935	11.587	27.6	1.25251	0.00487244	0.0315406	up
LOC107423244	30	36	37	8	7	8	18.0044	25.9347	10.0741	-1.36381	0.00492339	0.0318474	down
LOC107424931	19	31	30	4	6	4	13.1469	20.14	6.15375	-1.71321	0.00494471	0.0319622	down
LOC112491382	62	20	40	47	52	44	46.7333	30.7439	62.7227	1.02867	0.0049887	0.0322052	up
LOC107430897	22	19	20	28	22	25	24.0922	15.3621	32.8224	1.09612	0.00498949	0.0322052	up
LOC107405648	41	52	52	13	14	12	26.8057	36.5086	17.1029	-1.0946	0.00500244	0.0322656	down
LOC107431736	11	10	10	21	14	14	14.6081	7.8066	21.4095	1.45701	0.00502503	0.0323879	up
LOC107419899	12	7	9	16	16	14	13.6074	7.05335	20.1614	1.51539	0.00508845	0.0327496	up
LOC107413122	12	13	10	18	18	16	15.8019	8.81214	22.7916	1.37076	0.00510278	0.0328183	up
LOC107405398	19	16	18	22	21	25	21.5769	13.3479	29.8059	1.15897	0.00513948	0.0330224	up
LOC107428761	5	3	3	9	9	10	7.52338	2.77073	12.276	2.14753	0.00517605	0.033164	up
LOC107417150	4	28	18	1	1	1	6.94663	12.5782	1.3151	-3.25814	0.00517868	0.033164	down
LOC107425481	3	2	2	7	8	8	5.92779	1.76308	10.0925	2.51674	0.00517875	0.033164	up
LOC107424559	3	2	2	8	7	8	5.91861	1.76308	10.0741	2.5149	0.00519158	0.033207	up
LOC107432994	39	48	47	13	11	11	24.5309	33.7391	15.3227	-1.13797	0.00519287	0.033207	down
novel.1093	24	33	24	6	4	5	13.4738	20.3906	6.55713	-1.63467	0.00522988	0.0334005	down
LOC107427621	4	11	9	0	0	0	3.02008	6.04015	0	-4.6424	0.00523059	0.0334005	down
LOC107426649	9	18	14	1	0	1	5.594	10.3196	0.868425	-3.56033	0.00526166	0.033551	down
LOC107423862	8	8	7	0	0	0	2.8957	5.79139	0	-4.58165	0.00530178	0.0337588	down
LOC107419372	40	52	50	12	14	12	26.2134	35.7521	16.6746	-1.10148	0.00536775	0.0341304	down
LOC107424783	7	9	7	0	0	0	2.89515	5.7903	0	-4.58141	0.00537708	0.0341513	down
LOC107435782	22	16	21	3	3	2	9.18303	14.8609	3.50518	-2.0837	0.00545966	0.034641	down
LOC107420453	6	9	8	0	0	0	2.89511	5.79022	0	-4.58139	0.00547103	0.0346886	down
LOC107413737	39	39	32	9	8	9	19.5433	27.6973	11.3892	-1.28174	0.00553691	0.0350567	down
LOC107415400	36	44	43	10	10	11	22.2804	30.9696	13.5911	-1.18858	0.00557846	0.0352948	down
LOC107404961	6	10	7	0	0	0	2.8946	5.78921	0	-4.58117	0.00560598	0.0354439	down
LOC107418540	30	29	26	5	6	6	14.4329	21.4036	7.4623	-1.52162	0.0056115	0.0354538	down
LOC107421349	45	51	44	12	13	13	25.9587	35.2493	16.668	-1.0813	0.00569882	0.0359041	down
LOC125422999	14	20	18	2	2	2	7.86076	13.0913	2.6302	-2.31573	0.00572517	0.0360278	down
LOC125419496	17	19	19	2	2	3	8.45963	13.8489	3.07033	-2.17417	0.00572648	0.0360278	down
novel.412	1	1	1	9	3	6	4.29546	0.75544	7.83547	3.37708	0.0057785	0.0363295	up
LOC107419821	44	52	44	13	13	12	25.9522	35.2482	16.6562	-1.08171	0.00579242	0.0363915	down
LOC107422473	14	15	16	1	1	2	6.54337	11.3315	1.75523	-2.69196	0.00589171	0.0369894	down
LOC107406607	6	8	6	12	12	13	10.6281	5.03486	16.2213	1.68747	0.00589693	0.0369962	up
LOC107429083	30	44	43	8	10	10	20.8754	29.4563	12.2944	-1.26219	0.00592955	0.0371748	down
LOC107414566	0	1	0	7	2	5	3.17159	0.251112	6.09207	4.49455	0.00600209	0.0375933	up
LOC107418915	21	23	23	3	4	4	10.8514	16.8707	4.8321	-1.80601	0.00601026	0.0376019	down
LOC107418655	5	11	7	0	0	0	2.89406	5.78811	0	-4.58093	0.00602646	0.0376736	down
LOC107404626	11	8	8	15	13	16	13.0367	6.80013	19.2733	1.50333	0.00604333	0.0377297	up
LOC107419518	11	7	11	16	15	15	13.7301	7.30539	20.1548	1.46445	0.00611819	0.038144	up
LOC107423907	12	17	16	2	1	1	6.53636	11.3293	1.7434	-2.69446	0.00613258	0.0382071	down
LOC107426314	6	4	4	12	8	11	8.54027	3.52617	13.5544	1.9438	0.0061402	0.038228	up
LOC107423748	33	83	54	14	15	14	30.8189	42.7797	18.8581	-1.18236	0.00618857	0.0384757	down
LOC107426818	1	1	1	6	6	5	4.10296	0.75544	7.45048	3.30191	0.00622364	0.0386266	up
LOC107422482	13	14	14	1	1	1	5.81952	10.3239	1.3151	-2.97309	0.0062247	0.0386266	down
LOC107433984	3	13	8	0	0	0	3.01902	6.03805	0	-4.64195	0.00623176	0.0386266	down
LOC107404635	1	1	1	6	5	6	4.09968	0.75544	7.44393	3.301	0.0062344	0.0386266	up
LOC125421764	1	1	1	6	5	6	4.09968	0.75544	7.44393	3.301	0.0062344	0.0386266	up
LOC107419196	23	18	17	2	3	3	9.06191	14.6068	3.517	-2.05718	0.0062581	0.0387466	down
LOC107426208	27	27	27	5	5	6	13.7062	20.3969	7.01563	-1.54019	0.00626369	0.0387544	down
LOC107407422	12	21	19	2	2	2	7.86017	13.0901	2.6302	-2.31561	0.00634489	0.0392279	down
LOC107412206	17	13	16	20	19	22	19.1607	11.5859	26.7356	1.20647	0.00635238	0.0392279	up
LOC107413764	1	0	1	5	6	5	3.76325	0.504328	7.02218	3.8004	0.00635335	0.0392279	up
LOC107416987	10	11	12	17	16	16	14.8898	8.30975	21.4699	1.36952	0.00636872	0.0392957	up
LOC107412958	2	2	2	6	8	7	5.36748	1.51088	9.22408	2.60904	0.00641332	0.0395437	up
LOC125419017	20	26	23	26	28	26	26.2289	17.3718	35.086	1.0136	0.00663991	0.0408564	up
LOC107427250	14	20	14	1	2	2	7.14236	12.0828	2.2019	-2.46111	0.00667518	0.0410453	down
LOC107432591	7	8	7	0	0	0	2.76959	5.53919	0	-4.51742	0.00668475	0.0410759	down
LOC112493588	1	0	0	4	5	4	2.97964	0.252205	5.70708	4.39767	0.00675602	0.041457	up
LOC107426379	6	8	8	0	0	0	2.76955	5.53911	0	-4.5174	0.00679536	0.0416414	down
LOC107404399	46	47	47	14	13	12	26.169	35.2535	17.0845	-1.04476	0.00680224	0.041655	down
LOC107424580	20	25	19	28	24	24	24.6939	16.1122	33.2756	1.04666	0.00685157	0.0418998	up
LOC107405927	6	9	7	0	0	0	2.76905	5.5381	0	-4.51717	0.00688477	0.0420741	down
LOC107410684	23	21	23	24	25	29	25.5413	16.8729	34.2097	1.01931	0.00695432	0.0424579	up
LOC112492408	0	0	0	3	3	4	2.19271	0	4.38543	4.97982	0.00695705	0.0424579	up
LOC107411990	9	5	8	15	11	13	11.301	5.54239	17.0596	1.6232	0.00697559	0.0425421	up
novel.998	0	0	0	4	3	3	2.1868	0	4.3736	4.97664	0.00701585	0.0427585	up
LOC107409714	12	17	15	1	2	1	6.41949	11.0772	1.76178	-2.65776	0.00707847	0.0431108	down
LOC107407934	5	9	8	0	0	0	2.76901	5.53801	0	-4.51715	0.00714498	0.043398	down
LOC107429019	5	9	8	0	0	0	2.76901	5.53801	0	-4.51715	0.00714498	0.043398	down
LOC107426739	19	26	24	4	4	4	11.3161	17.3717	5.2604	-1.72383	0.00714499	0.043398	down
LOC107431925	18	9	14	1	1	1	5.82226	10.3294	1.3151	-2.97371	0.00720092	0.0436826	down
LOC107419307	14	18	15	2	2	1	7.0114	11.8327	2.19008	-2.4333	0.00723185	0.0438364	down
LOC107404728	17	13	17	2	2	1	7.01405	11.838	2.19008	-2.43382	0.00730562	0.0442536	down
LOC107429421	5	10	7	0	0	0	2.7685	5.537	0	-4.51692	0.00731625	0.0442581	down
novel.110	5	10	7	0	0	0	2.7685	5.537	0	-4.51692	0.00731625	0.0442581	down
novel.48	6	2	4	7	12	10	7.8917	3.02395	12.7595	2.07594	0.00732142	0.0442595	up
novel.363	2	13	9	0	0	0	3.01898	6.03797	0	-4.64192	0.00742366	0.0447869	down
LOC107431100	7	12	11	1	0	0	3.99021	7.55213	0.428299	-4.00288	0.00750207	0.0451959	down
LOC125418089	7	12	11	1	0	0	3.99021	7.55213	0.428299	-4.00288	0.00750207	0.0451959	down
LOC107428763	35	37	37	9	9	9	19.6414	27.4469	11.8359	-1.21373	0.00750659	0.0451959	down
LOC107413249	32	60	47	13	12	11	25.3782	34.987	15.7694	-1.1495	0.00751603	0.0452224	down
LOC107411310	10	7	9	14	13	15	12.4769	6.54894	18.4049	1.49097	0.00754596	0.045372	up
LOC107417352	4	4	5	12	8	9	7.974	3.27388	12.6741	1.95415	0.00755565	0.0453727	up
LOC125418995	7	7	7	12	14	11	10.7613	5.28808	16.2344	1.61763	0.00755622	0.0453727	up
LOC107430707	12	18	17	2	1	2	7.00804	11.8326	2.18353	-2.43459	0.00757242	0.0454396	down
LOC107419941	9	20	12	1	1	1	5.81633	10.3176	1.3151	-2.97233	0.00765074	0.0458788	down
LOC107415153	38	40	41	10	10	11	21.7782	29.9653	13.5911	-1.14099	0.00775899	0.0464968	down
LOC107412006	3	2	3	7	9	7	6.05713	2.01521	10.0991	2.32465	0.00783487	0.0468889	up
LOC107425044	9	16	15	1	1	1	5.69229	10.0695	1.3151	-2.93714	0.00797137	0.0476739	down
LOC107410178	30	33	25	6	7	6	15.2466	22.1559	8.33728	-1.41121	0.00799511	0.047784	down
LOC107418567	17	13	14	20	18	20	18.2452	11.0817	25.4087	1.19745	0.00806606	0.0481759	up
LOC107403522	16	16	17	2	2	2	7.48468	12.3392	2.6302	-2.23029	0.0081105	0.0483768	down
LOC107414182	26	20	19	6	1	3	10.3534	16.3699	4.33685	-1.90725	0.00812461	0.0484287	down
LOC107431042	49	52	41	12	14	14	26.6539	35.7529	17.5548	-1.02739	0.00816108	0.0486138	down
LOC107426035	34	54	35	10	11	10	22.2785	30.9593	13.5977	-1.18786	0.00817999	0.0486617	down
LOC107433686	11	16	16	2	1	1	6.2847	10.826	1.7434	-2.62897	0.00820098	0.0487542	down
LOC107432285	15	18	16	2	2	2	7.48363	12.3371	2.6302	-2.23009	0.00822795	0.0488821	down
LOC107416249	18	29	19	4	3	4	10.713	16.6123	4.81373	-1.78589	0.00828689	0.0491996	down
LOC125419916	11	14	14	1	1	1	5.56732	9.81954	1.3151	-2.90084	0.00836208	0.0495476	down
LOC107403444	7	7	7	0	0	0	2.64404	5.28808	0	-4.45047	0.00841666	0.049838	down
LOC112491970	22	16	15	22	22	22	21.1402	13.3481	28.9322	1.11597	0.00842785	0.0498713	up
